# Supplementary material for: Prediction of new associations between ncRNAs and diseases exploiting multi-type hierarchical clustering
Source: BMC Bioinformatics. 2020 Feb 24;21:70. doi: 10.1186/s12859-020-3392-2 (PMC7041288; doi:10.1186/s12859-020-3392-2)
Supplement: Supplementary file 3 — Additional file 3 Complete results of the comparative analysis between the predictions returned by lP-HCLUS from hMDD v3.0 and the new validated relationships in hMDD v3.2. [file 12859_2020_3392_MOESM3_ESM.xlsx]

## Sheet: (HMDD) Max Level 1
1	osteosarcoma	hsa-mir-17–92a	1	0
2	carcinoma, lung. non-small-cell	hsa-mir-199a	0.993714	0
3	carcinoma, lung. non-small-cell	hsa-mir-29a	0.99	0
4	carcinoma, renal cell	hsa-mir-152	0.989818	0
5	digestive system neoplasms	hsa-mir-200b	0.981667	0
6	pancreatic neoplasms	hsa-mir-18b	0.978461	0
7	colorectal carcinoma	hsa-mir-138-2	0.976731	0
8	colorectal carcinoma	hsa-mir-138-1	0.976731	0
9	colorectal carcinoma	hsa-mir-10a	0.976731	0
10	hypertrophy	hsa-mir-9	0.976429	0
11	hypertrophy	hsa-mir-92a-1	0.976429	0
12	hypertrophy	hsa-mir-92a-2	0.976429	0
13	inflammation	hsa-mir-29b	0.975556	1
14	cardiovascular diseases [unspecific]	hsa-mir-19b-1	0.9725	1
15	nasopharyngeal neoplasms	hsa-mir-124-3	0.9725	0
16	nasopharyngeal neoplasms	hsa-mir-124-2	0.9725	0
17	leukemia, myelogenous, chronic, bcr-abl positive	hsa-mir-125a	0.9725	0
18	leukemia, myeloid, acute, pediatric	hsa-mir-126	0.9725	0
19	lung neoplasms	hsa-mir-19b-2	0.972	0
20	gastric neoplasms	hsa-mir-15a	0.971034	1
21	gastric neoplasms	hsa-mir-561	0.971034	0
22	gastric neoplasms	hsa-mir-636	0.971034	0
23	carcinoma, renal cell	hsa-mir-29b-1	0.970333	0
24	colon neoplasms	hsa-mir-200a	0.970333	1
25	pancreatic neoplasms	hsa-mir-19b	0.968889	0
26	adrenal cortical adenoma	hsa-mir-214	0.963333	0
27	adrenal cortical adenoma	hsa-mir-100	0.963333	0
28	adenocarcinoma, pancreatic ductal	hsa-mir-634	0.963333	0
29	cardiovascular diseases [unspecific]	hsa-mir-449b	0.963333	0
30	neuroblastoma	hsa-mir-16-2	0.962667	0
31	prostate neoplasms	hsa-mir-24-2	0.96	0
32	carcinoma, lung. non-small-cell	hsa-mir-103a-2	0.958857	0
33	pancreatic neoplasms	hsa-mir-185	0.958857	0
34	carcinoma, lung. non-small-cell	hsa-mir-224	0.958857	0
35	carcinoma, lung. non-small-cell	hsa-mir-26a	0.958857	0
36	carcinoma, lung. non-small-cell	hsa-mir-338	0.958857	0
37	pancreatic neoplasms	hsa-mir-29b-2	0.958857	0
38	cardiovascular diseases [unspecific]	hsa-mir-205	0.956	0
39	adenovirus infection	hsa-mir-155	0.956	1
40	cardiovascular diseases [unspecific]	hsa-mir-196a-1	0.956	0
41	adenovirus infection	hsa-mir-34b	0.956	0
42	esophageal neoplasms	hsa-mir-193	0.956	0
43	carcinoma, renal cell, clear-cell	hsa-mir-31	0.953333	0
44	liver cancer	hsa-mir-483	0.953333	0
45	hepatoblastoma	hsa-mir-155	0.953333	0
46	muscle atrophy	hsa-mir-16-2	0.953333	0
47	muscle atrophy	hsa-mir-16-1	0.953333	0
48	lymphoma, b-cell	hsa-mir-199a	0.953333	0
49	head and neck neoplasms	hsa-mir-29a	0.953333	0
50	head and neck neoplasms	hsa-mir-222	0.953333	0
51	bladder neoplasms	hsa-mir-223	0.953333	1
52	neuronal apoptosis-related diseases	hsa-mir-21	0.9516	0
53	neuronal apoptosis-related diseases	hsa-mir-96	0.9516	0
54	neuronal apoptosis-related diseases	hsa-mir-22	0.9516	0
55	neuronal apoptosis-related diseases	hsa-mir-9	0.9516	0
56	neuronal apoptosis-related diseases	hsa-mir-494	0.9516	0
57	malignant neoplasms [unspecific]	hsa-mir-9	0.951111	0
58	infection	hsa-let-7c	0.951111	0
59	malignant neoplasms [unspecific]	hsa-mir-223	0.951111	0
60	infection	hsa-mir-125b-2	0.951111	0
61	gastric neoplasms	hsa-mir-98	0.949091	0
62	heart failure	hsa-mir-451	0.949091	0
63	heart failure	hsa-mir-93	0.949091	1
64	heart failure	hsa-mir-96	0.949091	0
65	multiple sporadic gastrointestinal stromal tumor	hsa-mir-7-1	0.945	0
66	multiple sporadic gastrointestinal stromal tumor	hsa-mir-7-3	0.945	0
67	multiple sporadic gastrointestinal stromal tumor	hsa-mir-7-2	0.945	0
68	follicular lymphoma	hsa-mir-223	0.945	0
69	malignant pleural mesothelioma	hsa-mir-708	0.945	0
70	squamous cell carcinoma, sinonasal	hsa-mir-125b	0.945	0
71	glioblastoma	hsa-mir-520b	0.945	0
72	glioblastoma	hsa-mir-520c	0.945	0
73	glioblastoma	hsa-mir-520d	0.945	0
74	malignant pleural mesothelioma	hsa-mir-34a	0.945	0
75	neoplasms [unspecific]	hsa-mir-873	0.945	0
76	glioblastoma	hsa-mir-141	0.945	0
77	glioblastoma	hsa-mir-150	0.945	0
78	squamous cell carcinoma, sinonasal	hsa-mir-21	0.945	1
79	glioblastoma	hsa-mir-126	0.945	1
80	multiple sporadic gastrointestinal stromal tumor	hsa-mir-30a	0.945	0
81	malignant neoplasms [unspecific]	hsa-mir-125b	0.945	0
82	pregnancy complications [unspecific]	hsa-mir-451	0.945	0
83	multiple sporadic gastrointestinal stromal tumor	hsa-mir-335	0.945	0
84	melanoma	hsa-mir-509	0.944	1
85	melanoma	hsa-mir-200	0.944	0
86	myocardial ischemic-reperfusion injury	hsa-mir-34a	0.938125	0
87	myocardial ischemic-reperfusion injury	hsa-mir-26a	0.938125	0
88	myocardial ischemic-reperfusion injury	hsa-mir-9	0.938125	0
89	synovial sarcoma	hsa-mir-21	0.937778	0
90	head and neck neoplasms	hsa-mir-16	0.937778	0
91	hepatitis c virus infection	hsa-mir-15a	0.937778	0
92	atherosclerosis	hsa-mir-139	0.937778	0
93	influenza	hsa-mir-214	0.937778	0
94	muscular dystrophy, duchenne	hsa-mir-92a-1	0.937778	0
95	muscular dystrophy, duchenne	hsa-mir-92a-2	0.937778	0
96	cerebral hemorrhage	hsa-mir-17	0.935833	0
97	squamous cell carcinoma, lung	hsa-let-7	0.935833	0
98	rhinosinusitis	hsa-mir-17	0.935833	0
99	cerebral hemorrhage	hsa-mir-146a	0.935833	0
100	squamous cell carcinoma, lung	hsa-mir-192	0.935833	1
101	carcinoma, lung. non-small-cell	hsa-mir-425	0.930461	0
102	carcinoma, lung. non-small-cell	hsa-mir-423	0.930461	0
103	pancreatic neoplasms	hsa-mir-520a	0.930461	0
104	pancreatic neoplasms	hsa-mir-520d	0.930461	0
105	carcinoma, lung. non-small-cell	hsa-mir-301a	0.930461	0
106	colorectal cancer	hsa-mir-520d	0.930461	0
107	pancreatic neoplasms	hsa-mir-127	0.930461	0
108	gastric neoplasms	hsa-mir-138	0.930461	0
109	pancreatic neoplasms	hsa-mir-20b	0.930461	0
110	pancreatic neoplasms	hsa-mir-184	0.930461	0
111	colorectal cancer	hsa-mir-184	0.930461	0
112	pancreatic neoplasms	hsa-mir-423	0.930461	0
113	carcinoma, lung. non-small-cell	hsa-mir-200a	0.930461	0
114	colorectal cancer	hsa-mir-10a	0.930461	0
115	carcinoma, lung. non-small-cell	hsa-mir-217	0.930461	0
116	carcinoma, lung. non-small-cell	hsa-mir-200	0.930461	0
117	carcinoma, lung. non-small-cell	hsa-mir-19b-2	0.93	0
118	carcinoma, lung. non-small-cell	hsa-mir-19b-1	0.93	0
119	pancreatic neoplasms	hsa-mir-135a	0.93	0
120	carcinoma, lung. non-small-cell	hsa-mir-493	0.93	0
121	pancreatic neoplasms	hsa-mir-1307	0.93	0
122	carcinoma, lung. non-small-cell	hsa-mir-512-1	0.93	0
123	carcinoma, lung. non-small-cell	hsa-mir-512-2	0.93	0
124	pancreatic neoplasms	hsa-mir-367	0.93	0
125	carcinoma, lung. non-small-cell	hsa-mir-99b	0.93	0
126	carcinoma, lung. non-small-cell	hsa-mir-19a	0.93	0
127	carcinoma, lung. non-small-cell	hsa-mir-20a	0.93	0
128	carcinoma, lung. non-small-cell	hsa-mir-367	0.93	0
129	acute myocardial infarction	hsa-mir-98	0.93	0
130	vascular disease	hsa-mir-16	0.93	0
131	pancreatic neoplasms	hsa-mir-1274a	0.93	0
132	pancreatic neoplasms	hsa-mir-675	0.93	0
133	pancreatic neoplasms	hsa-mir-526a-1	0.93	0
134	pancreatic neoplasms	hsa-mir-605	0.93	0
135	pancreatic neoplasms	hsa-mir-629	0.93	0
136	distal myopathy	hsa-mir-21	0.9275	0
137	melanoma	hsa-mir-1-2	0.9275	0
138	melanoma	hsa-mir-133a-1	0.9275	0
139	lung fibrosis	hsa-mir-146a	0.927308	0
140	carcinoma, salivary adenoid cystic	hsa-mir-146a	0.927308	0
141	pregnancy complications [unspecific]	hsa-mir-21	0.927308	0
142	lymphoma, burkitt	hsa-mir-21	0.927308	1
143	bronchopulmonary dysplasia	hsa-mir-196a	0.926667	0
144	inflammatory diseases	hsa-mir-223	0.926667	0
145	inflammatory diseases	hsa-mir-19b-1	0.926667	0
146	neoplasms [unspecific]	hsa-mir-539	0.926667	0
147	neoplasms [unspecific]	hsa-mir-574	0.926667	0
148	pleural mesothelioma	hsa-mir-34b	0.926667	1
149	neoplasms [unspecific]	hsa-mir-134	0.926667	0
150	squamous cell carcinoma, esophageal	hsa-mir-196b	0.926667	0
151	carcinoma, gastric	hsa-mir-19b-1	0.926667	0
152	colorectal carcinoma	hsa-mir-320e	0.92625	1
153	colorectal carcinoma	hsa-mir-526b	0.92625	0
154	colorectal carcinoma	hsa-mir-181a	0.92625	1
155	colorectal carcinoma	hsa-mir-320d-1	0.92625	0
156	pancreatic neoplasms	hsa-mir-194	0.925636	0
157	melanoma	hsa-mir-194	0.925636	1
158	spinal cord injuries	hsa-mir-194	0.925636	1
159	spinal cord injuries	hsa-mir-145	0.925636	1
160	spinal cord injuries	hsa-mir-143	0.925636	0
161	spinal cord injuries	hsa-mir-141	0.925636	0
162	spinal cord injuries	hsa-mir-200b	0.925636	0
163	spinal cord injuries	hsa-mir-200c	0.925636	0
164	spinal cord injuries	hsa-mir-200a	0.925636	0
165	spinal cord injuries	hsa-mir-375	0.925636	0
166	colorectal carcinoma	hsa-mir-194	0.925636	1
167	vascular disease	hsa-mir-181a-2	0.92	0
168	vascular disease	hsa-mir-181a-1	0.92	0
169	vascular disease	hsa-mir-23b	0.92	0
170	colon neoplasms	hsa-mir-224	0.919333	1
171	colon neoplasms	hsa-mir-204	0.919333	1
172	carcinoma, breast, triple negative	hsa-mir-92a-2	0.919333	0
173	carcinoma, breast, triple negative	hsa-mir-92a-1	0.919333	0
174	carcinoma, breast, triple negative	hsa-mir-22	0.919333	0
175	colon neoplasms	hsa-mir-92a-2	0.919333	0
176	carcinoma, breast, triple negative	hsa-mir-31	0.919333	1
177	colon neoplasms	hsa-mir-16	0.919333	0
178	carcinoma, breast, triple negative	hsa-mir-203	0.919333	0
179	carcinoma, breast, triple negative	hsa-mir-221	0.919333	1
180	carcinoma, breast, triple negative	hsa-mir-224	0.919333	0
181	carcinoma, breast, triple negative	hsa-mir-204	0.919333	1
182	carcinoma, breast, triple negative	hsa-mir-122	0.919333	0
183	carcinoma, breast, triple negative	hsa-mir-127	0.919333	0
184	carcinoma, breast, triple negative	hsa-mir-101-2	0.919333	0
185	carcinoma, breast, triple negative	hsa-mir-101-1	0.919333	0
186	colon neoplasms	hsa-mir-122	0.919333	0
187	systemic sclerosis	hsa-mir-142	0.9175	0
188	bronchopulmonary dysplasia	hsa-mir-19a	0.9175	1
189	bronchopulmonary dysplasia	hsa-mir-92a-1	0.9175	0
190	bronchopulmonary dysplasia	hsa-mir-19b-1	0.9175	1
191	spinal cord injuries	hsa-mir-30c-2	0.913889	0
192	spinal cord injuries	hsa-mir-30c-1	0.913889	0
193	spinal cord injuries	hsa-mir-126	0.913889	1
194	spinal cord injuries	hsa-mir-363	0.913889	0
195	carcinoma, renal cell	hsa-mir-18a	0.913846	0
196	carcinoma, renal cell	hsa-mir-542	0.913846	0
197	carcinoma, renal cell	hsa-mir-572	0.913846	0
198	carcinoma, renal cell	hsa-mir-455	0.913846	1
199	myocardial ischemic-reperfusion injury	hsa-mir-148a	0.911	0
200	arthritis	hsa-mir-148a	0.911	0
201	pediatric glioma	hsa-mir-449b	0.910476	0
202	pediatric glioma	hsa-mir-449a	0.910476	0
203	pediatric glioma	hsa-mir-21	0.910476	0
204	pediatric glioma	hsa-mir-24	0.910476	0
205	pediatric glioma	hsa-let-7a-2	0.910476	0
206	pediatric glioma	hsa-let-7a-1	0.910476	0
207	pediatric glioma	hsa-let-7a-3	0.910476	0
208	squamous cell carcinoma, head and neck	hsa-mir-499	0.909555	1
209	laryngeal neoplasms	hsa-mir-376a	0.909555	0
210	laryngeal neoplasms	hsa-mir-101-1	0.909555	0
211	laryngeal neoplasms	hsa-mir-101-2	0.909555	0
212	laryngeal neoplasms	hsa-mir-23a	0.909555	0
213	laryngeal neoplasms	hsa-mir-222	0.909555	0
214	laryngeal neoplasms	hsa-mir-940	0.909555	0
215	squamous cell carcinoma, head and neck	hsa-mir-340	0.909555	0
216	squamous cell carcinoma, head and neck	hsa-mir-296	0.909555	0
217	laryngeal neoplasms	hsa-mir-149	0.909555	0
218	squamous cell carcinoma, head and neck	hsa-mir-125b-2	0.909555	0
219	laryngeal neoplasms	hsa-mir-499	0.909555	0
220	laryngeal neoplasms	hsa-mir-296	0.909555	0
221	squamous cell carcinoma, head and neck	hsa-mir-378a	0.909555	0
222	laryngeal neoplasms	hsa-mir-340	0.909555	0
223	squamous cell carcinoma, head and neck	hsa-mir-376a	0.909555	0
224	carcinoma, lung. non-small-cell	hsa-mir-940	0.909555	0
225	carcinoma, lung. non-small-cell	hsa-mir-376a	0.909555	0
226	squamous cell carcinoma, head and neck	hsa-mir-23a	0.909555	1
227	squamous cell carcinoma, head and neck	hsa-mir-940	0.909555	0
228	carcinoma, lung. non-small-cell	hsa-mir-340	0.909555	0
229	aneurysm	hsa-mir-183	0.908857	0
230	aneurysm	hsa-mir-205	0.908857	0
231	aneurysm	hsa-mir-20a	0.908857	0
232	aneurysm	hsa-mir-375	0.908857	0
233	aneurysm	hsa-mir-34a	0.908857	0
234	leukemia, myeloid, acute, pediatric	hsa-mir-205	0.908857	0
235	leukemia, myeloid, acute, pediatric	hsa-mir-20a	0.908857	0
236	leukemia, myeloid, acute, pediatric	hsa-mir-133a-1	0.908857	0
237	aneurysm	hsa-mir-133a-1	0.908857	0
238	leukemia, myeloid, acute, pediatric	hsa-mir-183	0.908857	1
239	aneurysm	hsa-mir-93	0.908857	0
240	leukemia, myeloid, acute, pediatric	hsa-mir-34a	0.908857	0
241	leukemia, myeloid, acute, pediatric	hsa-mir-375	0.908857	0
242	leukemia, myeloid, acute, pediatric	hsa-mir-93	0.908857	0
243	hypertrophic scar	hsa-mir-30e	0.9076	0
244	hypertrophic scar	hsa-mir-30a	0.9076	0
245	hypertrophic scar	hsa-mir-30b	0.9076	0
246	posterior capsule opacification	hsa-mir-195	0.9076	0
247	posterior capsule opacification	hsa-mir-218-1	0.9076	0
248	hypertrophic scar	hsa-mir-218-1	0.9076	0
249	posterior capsule opacification	hsa-mir-30e	0.9076	0
250	posterior capsule opacification	hsa-mir-30b	0.9076	0
251	posterior capsule opacification	hsa-mir-30a	0.9076	0
252	hypertrophic scar	hsa-mir-195	0.9076	0
253	peritoneal fibrosis	hsa-mir-200c	0.9075	0
254	peritoneal fibrosis	hsa-mir-224	0.9075	0
255	carcinoma, colon	hsa-mir-224	0.9075	0
256	carcinoma, renal cell	hsa-mir-193b	0.907067	1
257	squamous cell carcinoma, oral	hsa-mir-296	0.907067	1
258	carcinoma, renal cell	hsa-mir-296	0.907067	0
259	carcinoma, renal cell	hsa-mir-375	0.907067	0
260	carcinoma, renal cell	hsa-mir-135b	0.907067	0
261	squamous cell carcinoma, oral	hsa-mir-193b	0.907067	0
262	squamous cell carcinoma, oral	hsa-mir-199b	0.907067	0
263	carcinoma, lung. non-small-cell	hsa-mir-9-1	0.907067	0
264	squamous cell carcinoma, oral	hsa-mir-215	0.907067	0
265	squamous cell carcinoma, oral	hsa-mir-205	0.907067	1
266	squamous cell carcinoma, oral	hsa-mir-182	0.907067	1
267	carcinoma, lung. non-small-cell	hsa-mir-215	0.907067	0
268	squamous cell carcinoma, oral	hsa-mir-133b	0.907067	1
269	carcinoma, lung. non-small-cell	hsa-mir-92a-2	0.907067	0
270	carcinoma, lung. non-small-cell	hsa-mir-92a-1	0.907067	0
271	brain disease	hsa-mir-30a	0.906667	0
272	leukemia, lymphocytic, chronic, b-cell	hsa-mir-198	0.906667	0
273	colorectal cancer	hsa-mir-24-2	0.906667	0
274	allergic asthma	hsa-mir-148a	0.906667	0
275	acute myocardial infarction	hsa-mir-451a	0.906667	0
276	arteriosclerosis obliterans	hsa-mir-155	0.906667	0
277	carcinoma, colon	hsa-mir-1-1	0.906667	0
278	carcinoma, colon	hsa-mir-1-2	0.906667	0
279	neuroma	hsa-mir-181a	0.906667	0
280	colorectal cancer	hsa-mir-129-1	0.906667	0
281	colorectal cancer	hsa-mir-129-2	0.906667	0
282	allergic asthma	hsa-mir-196a	0.906667	0
283	gastric neoplasms	hsa-mir-483	0.906667	0
284	pancreatic neoplasms	hsa-mir-199a	0.906667	1
285	colorectal cancer	hsa-mir-483	0.906667	0
286	myocardial fibrosis	hsa-mir-21	0.906667	0
287	peripheral vascular disease	hsa-mir-21	0.906667	0
288	brain disease	hsa-mir-200b	0.906667	0
289	carcinoma, renal cell	hsa-mir-17-92	0.906667	0
290	melanoma	hsa-mir-491	0.906667	0
291	myocardial infarction	hsa-mir-133a	0.906667	1
292	allergic hypersensitivity disease	hsa-mir-34b	0.906667	0
293	pancreatic neoplasms	hsa-mir-22	0.906667	1
294	pancreatic neoplasms	hsa-mir-27b	0.906667	1
295	carcinoma, endometrial	hsa-mir-92b	0.906667	0
296	carcinoma, endometrial	hsa-mir-127	0.906667	0
297	carcinoma, endometrial	hsa-mir-144	0.906667	0
298	carcinoma, endometrial	hsa-mir-302d	0.906667	0
299	carcinoma, endometrial	hsa-mir-302b	0.906667	0
300	carcinoma, endometrial	hsa-mir-9-2	0.906667	0
301	carcinoma, endometrial	hsa-mir-9-1	0.906667	0
302	carcinoma, endometrial	hsa-mir-9-3	0.906667	0
303	pancreatic neoplasms	hsa-mir-33	0.905778	0
304	carcinoma, lung. non-small-cell	hsa-mir-33	0.905778	0
305	pancreatic neoplasms	hsa-mir-103	0.905778	1
306	pancreatic neoplasms	hsa-mir-137	0.905778	0
307	pancreatic neoplasms	hsa-mir-144	0.905778	0
308	pancreatic neoplasms	hsa-mir-93	0.905778	0
309	carcinoma, lung. non-small-cell	hsa-mir-103	0.905778	0
310	leukemia, lymphoblastic, acute	hsa-mir-19b-1	0.90375	1
311	non-traumatic osteonecrosis	hsa-mir-19b-1	0.90375	0
312	myeloma	hsa-mir-22	0.90375	0
313	carcinoma, urothelial, upper tract	hsa-mir-126	0.90375	0
314	carcinoma, urothelial, upper tract	hsa-let-7g	0.90375	0
315	myeloma	hsa-mir-199a-1	0.90375	0
316	carcinoma, urothelial, upper tract	hsa-mir-199a-1	0.90375	0
317	myeloma	hsa-let-7g	0.90375	0
318	adenocarcinoma, gastric-esophageal junction	hsa-mir-200b	0.903333	0
319	adenocarcinoma, gastric-esophageal junction	hsa-mir-200a	0.903333	0
320	adenocarcinoma, gastric-esophageal junction	hsa-mir-429	0.903333	0
321	carcinoma, renal cell	hsa-mir-192	0.903333	1
322	adenocarcinoma, gastric-esophageal junction	hsa-mir-141	0.903333	0
323	adenocarcinoma, gastric-esophageal junction	hsa-mir-205	0.903333	0
324	hematologic neoplasms	hsa-mir-7-3	0.9025	0
325	leukemia	hsa-mir-429	0.9025	0
326	leukemia	hsa-mir-372	0.9025	0
327	leukemia	hsa-mir-373	0.9025	0
328	carcinoma, renal cell, clear-cell	hsa-mir-29	0.9025	0
329	carcinoma, renal cell, clear-cell	hsa-mir-17	0.9025	0
330	carcinoma, renal cell, clear-cell	hsa-mir-98	0.9025	0
331	colorectal carcinoma	hsa-mir-519d	0.9025	1
332	carcinoma, gastric	hsa-mir-7-3	0.9025	0
333	leukemia	hsa-mir-7-3	0.9025	0
334	hematologic neoplasms	hsa-mir-429	0.9025	0
335	carcinoma, gastric	hsa-mir-373	0.9025	0
336	carcinoma, gastric	hsa-mir-372	0.9025	0
337	colorectal carcinoma	hsa-mir-320d-2	0.9025	0
338	carcinoma, gastric	hsa-mir-503	0.902222	0
339	carcinoma, oral	hsa-mir-494	0.902222	0
340	carcinoma, gastric	hsa-mir-126	0.902222	1
341	carcinoma, oral	hsa-mir-200b	0.902222	0
342	carcinoma, oral	hsa-mir-100	0.902222	0
343	carcinoma, oral	hsa-mir-145	0.902222	1
344	carcinoma, gastric	hsa-mir-9	0.902222	1
345	carcinoma, gastric	hsa-mir-1	0.902222	0
346	non-sensory diseases	hsa-mir-342	0.902222	0
347	non-sensory diseases	hsa-mir-34c	0.902222	0
348	non-sensory diseases	hsa-mir-663	0.902222	0
349	colorectal cancer	hsa-mir-124-1	0.902	0
350	colorectal cancer	hsa-mir-124-2	0.902	0
351	colorectal cancer	hsa-mir-124-3	0.902	0
352	astrocytoma	hsa-mir-143	0.902	0
353	astrocytoma	hsa-mir-29a	0.902	0
354	astrocytoma	hsa-mir-193b	0.902	0
355	astrocytoma	hsa-mir-106b	0.902	0
356	neoplasms [unspecific]	hsa-mir-340	0.9015	0
357	pancreatic neoplasms	hsa-mir-15	0.9015	0
358	kaposi sarcoma	hsa-mir-181b-1	0.9015	0
359	kaposi sarcoma	hsa-mir-340	0.9015	0
360	kaposi sarcoma	hsa-mir-342	0.9015	0
361	pancreatic neoplasms	hsa-mir-340	0.9015	0
362	kaposi sarcoma	hsa-mir-24	0.9015	1
363	kaposi sarcoma	hsa-mir-17	0.9015	1
364	kaposi sarcoma	hsa-mir-19	0.9015	0
365	kaposi sarcoma	hsa-mir-16	0.9015	0
366	kaposi sarcoma	hsa-mir-15	0.9015	0
367	kaposi sarcoma	hsa-mir-26b	0.9015	0
368	kaposi sarcoma	hsa-mir-26a	0.9015	0
369	kaposi sarcoma	hsa-mir-218	0.9015	0
370	kaposi sarcoma	hsa-mir-182	0.9015	0
371	kaposi sarcoma	hsa-mir-150	0.9015	0
372	kaposi sarcoma	hsa-mir-132	0.9015	0
373	kaposi sarcoma	hsa-mir-34c	0.9015	0
374	ischemic diseases [unspecific]	hsa-mir-150	0.899167	0
375	ischemic diseases [unspecific]	hsa-mir-145	0.899167	0
376	ischemic diseases [unspecific]	hsa-mir-21	0.899167	1
377	ischemic diseases [unspecific]	hsa-mir-30a	0.899167	0
378	scleroderma, systemic	hsa-mir-30a	0.899167	1
379	atherosclerosis	hsa-let-7a	0.898333	0
380	pregnancy complications [unspecific]	hsa-mir-22	0.898333	0
381	colorectal carcinoma	hsa-mir-590	0.896322	1
382	colorectal carcinoma	hsa-mir-595	0.896322	0
383	gastric neoplasms	hsa-mir-154	0.896322	1
384	gastric neoplasms	hsa-mir-939	0.896322	0
385	gastric neoplasms	hsa-mir-99b	0.896322	1
386	colorectal carcinoma	hsa-mir-610	0.896322	0
387	gastric neoplasms	hsa-mir-211	0.896322	0
388	colorectal carcinoma	hsa-mir-744	0.896322	0
389	gastric neoplasms	hsa-mir-491	0.896322	1
390	gastric neoplasms	hsa-mir-492	0.896322	0
391	colorectal carcinoma	hsa-mir-939	0.896322	1
392	colorectal carcinoma	hsa-mir-99b	0.896322	1
393	gastric neoplasms	hsa-mir-582	0.896322	0
394	gastric neoplasms	hsa-mir-592	0.896322	1
395	gastric neoplasms	hsa-mir-590	0.896322	1
396	colorectal carcinoma	hsa-mir-20b	0.896322	1
397	colorectal carcinoma	hsa-mir-212	0.896322	0
398	colorectal carcinoma	hsa-mir-218	0.896322	1
399	colorectal carcinoma	hsa-mir-29b	0.896322	1
400	colorectal carcinoma	hsa-let-7g	0.895604	1
401	colorectal carcinoma	hsa-let-7i	0.895604	1
402	carcinoma, renal cell	hsa-mir-1-1	0.895604	0
403	carcinoma, renal cell	hsa-mir-1-2	0.895604	0
404	lupus vulgaris	hsa-mir-1-1	0.895604	0
405	lupus vulgaris	hsa-mir-1-2	0.895604	0
406	lupus vulgaris	hsa-mir-200a	0.895604	0
407	lupus vulgaris	hsa-mir-199a-1	0.895604	0
408	esophageal neoplasms	hsa-mir-1-1	0.895604	0
409	esophageal neoplasms	hsa-mir-1-2	0.895604	0
410	lupus vulgaris	hsa-let-7i	0.895604	0
411	lupus vulgaris	hsa-let-7b	0.895604	0
412	lupus vulgaris	hsa-let-7g	0.895604	0
413	esophageal neoplasms	hsa-let-7g	0.895604	0
414	esophageal neoplasms	hsa-let-7i	0.895604	0
415	esophageal neoplasms	hsa-mir-135a-2	0.895604	0
416	esophageal neoplasms	hsa-mir-365b	0.895604	0
417	esophageal neoplasms	hsa-mir-365a	0.895604	0
418	colorectal carcinoma	hsa-mir-365a	0.895604	0
419	colorectal carcinoma	hsa-mir-365b	0.895604	0
420	lupus vulgaris	hsa-mir-135a-2	0.895604	0
421	hepatitis b virus infection	hsa-mir-7	0.8945	0
422	hepatitis b virus infection	hsa-mir-214	0.8945	0
423	myotonic muscular dystrophy	hsa-mir-7	0.8945	0
424	myotonic muscular dystrophy	hsa-mir-29a	0.8945	0
425	myotonic muscular dystrophy	hsa-mir-214	0.8945	0
426	squamous cell carcinoma, head and neck	hsa-mir-429	0.8944	0
427	squamous cell carcinoma, head and neck	hsa-mir-200a	0.8944	1
428	squamous cell carcinoma, esophageal	hsa-mir-7-2	0.8944	0
429	squamous cell carcinoma, head and neck	hsa-mir-367	0.8944	0
430	squamous cell carcinoma, head and neck	hsa-mir-338	0.8944	0
431	squamous cell carcinoma, esophageal	hsa-mir-149	0.8944	0
432	squamous cell carcinoma, esophageal	hsa-mir-107	0.8944	1
433	squamous cell carcinoma, esophageal	hsa-mir-10a	0.8944	1
434	squamous cell carcinoma, esophageal	hsa-mir-200c	0.8944	0
435	squamous cell carcinoma, esophageal	hsa-mir-182	0.8944	0
436	squamous cell carcinoma, esophageal	hsa-mir-215	0.8944	0
437	squamous cell carcinoma, esophageal	hsa-mir-20b	0.8944	0
438	squamous cell carcinoma, head and neck	hsa-mir-7-2	0.8944	0
439	squamous cell carcinoma, head and neck	hsa-mir-215	0.8944	0
440	squamous cell carcinoma, esophageal	hsa-mir-424	0.8944	1
441	squamous cell carcinoma, esophageal	hsa-mir-429	0.8944	0
442	squamous cell carcinoma, head and neck	hsa-mir-182	0.8944	1
443	squamous cell carcinoma, head and neck	hsa-mir-107	0.8944	0
444	heart failure	hsa-mir-122	0.894103	1
445	heart failure	hsa-mir-134	0.894103	1
446	heart failure	hsa-mir-19b	0.894103	1
447	heart failure	hsa-mir-181a-2	0.894103	0
448	heart failure	hsa-mir-574	0.894103	0
449	heart failure	hsa-mir-370	0.894103	0
450	squamous cell carcinoma, head and neck	hsa-mir-200b	0.893929	1
451	marek disease	hsa-mir-20a	0.893929	0
452	marek disease	hsa-let-7e	0.893929	0
453	marek disease	hsa-mir-100	0.893929	0
454	marek disease	hsa-mir-141	0.893929	0
455	squamous cell carcinoma, head and neck	hsa-let-7e	0.893929	0
456	marek disease	hsa-mir-200a	0.893929	0
457	marek disease	hsa-mir-200c	0.893929	0
458	marek disease	hsa-mir-200b	0.893929	0
459	head and neck neoplasms	hsa-mir-135a-1	0.893333	0
460	head and neck neoplasms	hsa-mir-135a-2	0.893333	0
461	head and neck neoplasms	hsa-mir-194-1	0.893333	0
462	head and neck neoplasms	hsa-mir-194-2	0.893333	0
463	atherosclerosis	hsa-mir-20a	0.893333	1
464	atherosclerosis	hsa-mir-26a-2	0.893333	0
465	atherosclerosis	hsa-mir-26a-1	0.893333	0
466	atherosclerosis	hsa-mir-25	0.893333	0
467	pancreatic neoplasms	hsa-mir-1-1	0.892857	0
468	pancreatic neoplasms	hsa-mir-1-2	0.892857	0
469	squamous cell carcinoma, head and neck	hsa-mir-636	0.892857	0
470	squamous cell carcinoma, head and neck	hsa-let-7c	0.892857	0
471	squamous cell carcinoma, head and neck	hsa-let-7d	0.892857	1
472	carcinoma, gastric	hsa-mir-663	0.892286	0
473	vascular disease	hsa-mir-133a	0.892286	0
474	carcinoma, gastric	hsa-mir-106a	0.892286	0
475	colorectal carcinoma	hsa-mir-663	0.892286	0
476	carcinoma, gastric	hsa-mir-22	0.892286	1
477	carcinoma, gastric	hsa-mir-24	0.892286	1
478	vascular disease	hsa-mir-24	0.892286	0
479	inflammatory diseases	hsa-mir-125b	0.89	0
480	squamous cell carcinoma, tongue	hsa-mir-126	0.89	0
481	squamous cell carcinoma, lung	hsa-mir-1	0.89	0
482	laryngeal neoplasms	hsa-mir-106a	0.89	0
483	rectal neoplasms	hsa-mir-92a-1	0.89	0
484	carcinoma, gastrooesophageal	hsa-mir-148a	0.89	0
485	squamous cell carcinoma, tongue	hsa-mir-1	0.89	0
486	laryngeal neoplasms	hsa-let-7f-2	0.89	0
487	laryngeal neoplasms	hsa-let-7f-1	0.89	0
488	myeloma	hsa-mir-106b	0.89	0
489	adenocarcinoma, gastric	hsa-mir-16-2	0.89	0
490	inflammatory diseases	hsa-mir-106b	0.89	0
491	nasopharyngeal neoplasms	hsa-mir-92a-1	0.89	0
492	carcinoma, gastrooesophageal	hsa-mir-1908	0.89	0
493	nasopharyngeal neoplasms	hsa-mir-143	0.89	0
494	squamous cell carcinoma, lung	hsa-mir-26b	0.89	0
495	adenocarcinoma, gastric	hsa-let-7f-1	0.89	0
496	adenocarcinoma, gastric	hsa-let-7f-2	0.89	0
497	kidney diseases [unspecific]	hsa-mir-133a-2	0.89	0
498	kidney diseases [unspecific]	hsa-mir-133a-1	0.89	0
499	oral neoplasms	hsa-mir-181b	0.89	0
500	leukemia, myeloid, acute, pediatric	hsa-let-7a-2	0.89	0
501	leukemia, myeloid, acute, pediatric	hsa-let-7a-1	0.89	0
502	leukemia, myeloid, acute, pediatric	hsa-let-7a-3	0.89	0
503	esophageal neoplasms	hsa-mir-371	0.89	0
504	ischemic heart disease	hsa-mir-608	0.89	0
505	leukemia, myeloid, acute, pediatric	hsa-mir-16-2	0.89	0
506	leukemia, myeloid, acute, pediatric	hsa-mir-16-1	0.89	0
507	early-stage small-cell lung carcinoma	hsa-mir-206	0.89	0
508	early-stage small-cell lung carcinoma	hsa-mir-205	0.89	0
509	lymphoma, large b-cell	hsa-mir-608	0.89	0
510	vascular hypertrophy	hsa-let-7a-2	0.89	0
511	vascular hypertrophy	hsa-let-7a-3	0.89	0
512	vascular hypertrophy	hsa-let-7a-1	0.89	0
513	vascular hypertrophy	hsa-mir-16-2	0.89	0
514	vascular hypertrophy	hsa-mir-16-1	0.89	0
515	neoplasms [unspecific]	hsa-mir-1275	0.889286	0
516	pancreatic neoplasms	hsa-mir-1275	0.889286	0
517	neoplasms [unspecific]	hsa-mir-135b	0.889286	1
518	early-stage gastric carcinoma	hsa-mir-218-1	0.889286	0
519	early-stage gastric carcinoma	hsa-mir-218-2	0.889286	0
520	early-stage gastric carcinoma	hsa-mir-133b	0.889286	0
521	early-stage gastric carcinoma	hsa-mir-135b	0.889286	0
522	early-stage gastric carcinoma	hsa-mir-1275	0.889286	0
523	early-stage gastric carcinoma	hsa-mir-125a	0.889286	0
524	adenocarcinoma, prostate	hsa-mir-203	0.889167	0
525	carcinoma, urothelial, upper tract	hsa-mir-130a	0.889167	0
526	pulmonary sarcoidosis	hsa-mir-155	0.889167	0
527	carcinoma, urothelial, upper tract	hsa-mir-155	0.889167	0
528	carcinoma, urothelial, upper tract	hsa-mir-20a	0.889167	0
529	adenocarcinoma, endometrial	hsa-mir-221	0.889167	0
530	ependymoma	hsa-mir-221	0.889167	0
531	heart failure	hsa-mir-504	0.888571	0
532	heart failure	hsa-mir-466	0.888571	0
533	heart failure	hsa-mir-486	0.888571	0
534	colitis, ulcerative	hsa-mir-31	0.888333	1
535	squamous cell carcinoma, head and neck	hsa-mir-31	0.888333	1
536	tuberculosis, pulmonary	hsa-mir-200c	0.888333	1
537	bladder neoplasms	hsa-mir-31	0.888333	0
538	bladder neoplasms	hsa-mir-146a	0.888333	1
539	leukemia	hsa-mir-335	0.888	0
540	colorectal cancer	hsa-mir-181c	0.888	0
541	colorectal cancer	hsa-mir-181d	0.888	0
542	leukemia	hsa-mir-181c	0.888	0
543	leukemia	hsa-mir-181d	0.888	0
544	colorectal cancer	hsa-mir-125b-1	0.888	0
545	hematologic neoplasms	hsa-mir-194-2	0.886333	0
546	hematologic neoplasms	hsa-mir-194-1	0.886333	0
547	hematologic neoplasms	hsa-mir-99b	0.886333	0
548	hematologic neoplasms	hsa-mir-99a	0.886333	0
549	colorectal cancer	hsa-mir-152	0.886333	0
550	hematologic neoplasms	hsa-mir-16-2	0.886333	0
551	colorectal cancer	hsa-mir-194-2	0.886333	0
552	colorectal cancer	hsa-mir-194-1	0.886333	0
553	hematologic neoplasms	hsa-mir-625	0.886333	0
554	colorectal cancer	hsa-mir-16-2	0.886333	0
555	hematologic neoplasms	hsa-mir-181a	0.886333	1
556	oncolytic adenovirus infection	hsa-mir-133b	0.884286	0
557	head and neck neoplasms	hsa-mir-7	0.884286	0
558	oncolytic adenovirus infection	hsa-mir-7	0.884286	0
559	myotonic muscular dystrophy	hsa-mir-138-1	0.884286	0
560	myotonic muscular dystrophy	hsa-mir-138-2	0.884286	0
561	oncolytic adenovirus infection	hsa-mir-200c	0.884286	0
562	myotonic muscular dystrophy	hsa-mir-133b	0.884286	1
563	oncolytic adenovirus infection	hsa-mir-10b	0.884286	0
564	myotonic muscular dystrophy	hsa-mir-200c	0.884286	0
565	oncolytic adenovirus infection	hsa-mir-138-1	0.884286	0
566	oncolytic adenovirus infection	hsa-mir-138-2	0.884286	0
567	head and neck neoplasms	hsa-mir-133b	0.884286	0
568	myotonic muscular dystrophy	hsa-mir-10b	0.884286	0
569	allergic asthma	hsa-mir-146b	0.8835	0
570	allergic asthma	hsa-mir-30a	0.8835	0
571	allergic asthma	hsa-mir-30b	0.8835	0
572	allergic asthma	hsa-mir-29a	0.8835	0
573	peripheral nerve injury	hsa-mir-150	0.8835	0
574	allergic asthma	hsa-mir-129-1	0.8835	0
575	allergic asthma	hsa-mir-503	0.8835	0
576	peripheral nerve injury	hsa-mir-129-1	0.8835	0
577	peripheral nerve injury	hsa-mir-145	0.8835	0
578	peripheral nerve injury	hsa-mir-142	0.8835	1
579	peripheral nerve injury	hsa-mir-29a	0.8835	0
580	peripheral nerve injury	hsa-mir-30a	0.8835	0
581	peripheral nerve injury	hsa-mir-30b	0.8835	0
582	carcinoma, lung. non-small-cell	hsa-mir-129-1	0.8835	0
583	peripheral nerve injury	hsa-mir-146b	0.8835	0
584	scleroderma, systemic	hsa-mir-30b	0.8835	1
585	peripheral nerve injury	hsa-mir-503	0.8835	0
586	wounds and injuries [unspecific]	hsa-mir-17	0.883125	0
587	wounds and injuries [unspecific]	hsa-mir-18a	0.883125	0
588	wounds and injuries [unspecific]	hsa-mir-223	0.883125	0
589	carcinoma, breast	hsa-mir-205	0.883125	1
590	carcinoma, breast	hsa-mir-223	0.883125	1
591	head and neck neoplasms	hsa-mir-92a	0.883	0
592	head and neck neoplasms	hsa-mir-26a	0.883	0
593	head and neck neoplasms	hsa-mir-210	0.883	0
594	carcinoma, breast, triple negative	hsa-mir-210	0.883	1
595	carcinoma, breast, triple negative	hsa-mir-26a	0.883	0
596	carcinoma, breast, triple negative	hsa-mir-92a	0.883	0
597	squamous cell carcinoma, esophageal	hsa-mir-135b	0.882666	0
598	sepsis	hsa-mir-135b	0.882666	0
599	squamous cell carcinoma, laryngeal or hypopharyngeal	hsa-mir-146a	0.882666	0
600	lung neoplasms	hsa-mir-24-1	0.882666	1
601	squamous cell carcinoma, esophageal	hsa-mir-101-1	0.882666	0
602	squamous cell carcinoma, esophageal	hsa-mir-101-2	0.882666	0
603	esophageal neoplasms	hsa-mir-92a	0.882666	1
604	sepsis	hsa-mir-92a	0.882666	0
605	squamous cell carcinoma, laryngeal or hypopharyngeal	hsa-mir-101-1	0.882666	0
606	squamous cell carcinoma, laryngeal or hypopharyngeal	hsa-mir-101-2	0.882666	0
607	squamous cell carcinoma, esophageal	hsa-mir-92a	0.882666	0
608	squamous cell carcinoma, laryngeal or hypopharyngeal	hsa-mir-143	0.882666	0
609	squamous cell carcinoma, laryngeal or hypopharyngeal	hsa-mir-150	0.882666	0
610	squamous cell carcinoma, laryngeal or hypopharyngeal	hsa-mir-15a	0.882666	1
611	squamous cell carcinoma, laryngeal or hypopharyngeal	hsa-mir-24-1	0.882666	0
612	lymphoma	hsa-mir-143	0.882666	1
613	squamous cell carcinoma, esophageal	hsa-mir-15a	0.882666	1
614	squamous cell carcinoma, laryngeal or hypopharyngeal	hsa-mir-92a	0.882666	0
615	sepsis	hsa-mir-203	0.882666	0
616	squamous cell carcinoma, esophageal	hsa-mir-210	0.882666	1
617	squamous cell carcinoma, laryngeal or hypopharyngeal	hsa-mir-29c	0.882666	0
618	squamous cell carcinoma, esophageal	hsa-mir-124-1	0.882666	0
619	squamous cell carcinoma, laryngeal or hypopharyngeal	hsa-mir-210	0.882666	0
620	sepsis	hsa-mir-214	0.882666	1
621	sepsis	hsa-mir-29c	0.882666	0
622	lymphoma	hsa-mir-214	0.882666	0
623	esophageal neoplasms	hsa-mir-124-1	0.882666	0
624	sepsis	hsa-mir-24-1	0.882666	0
625	neoplasms [unspecific]	hsa-mir-124-1	0.882666	0
626	squamous cell carcinoma, laryngeal or hypopharyngeal	hsa-mir-124-1	0.882666	0
627	esophageal neoplasms	hsa-mir-24-1	0.882666	0
628	squamous cell carcinoma, laryngeal or hypopharyngeal	hsa-mir-135b	0.882666	0
629	squamous cell carcinoma, esophageal	hsa-mir-24-1	0.882666	0
630	sepsis	hsa-mir-101-2	0.882666	0
631	sepsis	hsa-mir-101-1	0.882666	0
632	central nervous system embryonal tumor	hsa-mir-423	0.882222	0
633	central nervous system embryonal tumor	hsa-mir-451	0.882222	0
634	hepatic ischemia-reperfusion injury	hsa-mir-101	0.882222	0
635	hepatic ischemia-reperfusion injury	hsa-mir-142	0.882222	0
636	hepatic ischemia-reperfusion injury	hsa-mir-143	0.882222	0
637	hepatic ischemia-reperfusion injury	hsa-mir-144	0.882222	0
638	hepatic ischemia-reperfusion injury	hsa-mir-19a	0.882222	0
639	hepatic ischemia-reperfusion injury	hsa-mir-19b	0.882222	0
640	hepatic ischemia-reperfusion injury	hsa-mir-223	0.882222	0
641	central nervous system embryonal tumor	hsa-mir-19a	0.882222	0
642	central nervous system embryonal tumor	hsa-mir-19b	0.882222	0
643	central nervous system embryonal tumor	hsa-mir-101	0.882222	0
644	atherosclerosis	hsa-mir-423	0.882222	0
645	central nervous system embryonal tumor	hsa-mir-143	0.882222	0
646	central nervous system embryonal tumor	hsa-mir-144	0.882222	0
647	central nervous system embryonal tumor	hsa-mir-142	0.882222	0
648	atherosclerosis	hsa-mir-451	0.882222	0
649	central nervous system embryonal tumor	hsa-mir-223	0.882222	0
650	hepatic ischemia-reperfusion injury	hsa-mir-423	0.882222	0
651	hepatic ischemia-reperfusion injury	hsa-mir-451	0.882222	0
652	colon neoplasms	hsa-mir-153-2	0.882143	0
653	colon neoplasms	hsa-mir-153-1	0.882143	0
654	hypertrophy	hsa-mir-153-2	0.882143	0
655	hypertrophy	hsa-mir-153-1	0.882143	0
656	colon neoplasms	hsa-mir-124-3	0.882143	0
657	colon neoplasms	hsa-mir-124-1	0.882143	0
658	hypertrophy	hsa-mir-124-3	0.882143	0
659	hypertrophy	hsa-mir-124-1	0.882143	0
660	hypertrophy	hsa-mir-9-2	0.882143	0
661	hypertrophy	hsa-mir-9-1	0.882143	0
662	colon neoplasms	hsa-mir-182	0.882115	0
663	colon neoplasms	hsa-mir-183	0.882115	0
664	congenital deafness	hsa-mir-375	0.882115	0
665	colon neoplasms	hsa-mir-144	0.882115	0
666	carcinoma, lung, small-cell	hsa-mir-144	0.882115	0
667	carcinoma, lung, small-cell	hsa-mir-142	0.882115	0
668	congenital deafness	hsa-mir-34a	0.882115	0
669	carcinoma, lung, small-cell	hsa-mir-15a	0.882115	0
670	carcinoma, lung, small-cell	hsa-mir-32	0.882115	0
671	colon neoplasms	hsa-mir-218	0.882115	1
672	carcinoma, lung, small-cell	hsa-mir-182	0.882115	0
673	carcinoma, lung, small-cell	hsa-mir-183	0.882115	0
674	carcinoma, lung, small-cell	hsa-mir-22	0.882115	0
675	colon neoplasms	hsa-mir-206	0.882115	0
676	colon neoplasms	hsa-mir-210	0.882115	1
677	colon neoplasms	hsa-mir-200	0.882115	0
678	colon neoplasms	hsa-mir-29c	0.882115	0
679	colon neoplasms	hsa-mir-29b	0.882115	1
680	carcinoma, lung, small-cell	hsa-mir-93	0.882115	0
681	colon neoplasms	hsa-mir-27a	0.882115	1
682	colon neoplasms	hsa-mir-26b	0.882115	0
683	colorectal cancer	hsa-mir-29b-2	0.882115	0
684	colorectal cancer	hsa-mir-29b-1	0.882115	0
685	colon neoplasms	hsa-mir-135b	0.882115	1
686	melanoma	hsa-mir-1	0.882115	0
687	colon neoplasms	hsa-mir-375	0.882115	1
688	congenital deafness	hsa-mir-1	0.882115	0
689	breast neoplasms	hsa-mir-32	0.882115	1
690	congenital deafness	hsa-mir-135b	0.882115	0
691	carcinoma, lung, small-cell	hsa-mir-218	0.882115	0
692	carcinoma, lung, small-cell	hsa-mir-210	0.882115	0
693	carcinoma, lung, small-cell	hsa-mir-26b	0.882115	0
694	congenital deafness	hsa-mir-29b-2	0.882115	0
695	congenital deafness	hsa-mir-29b-1	0.882115	0
696	carcinoma, lung, small-cell	hsa-mir-27a	0.882115	0
697	carcinoma, lung, small-cell	hsa-mir-200	0.882115	0
698	carcinoma, lung, small-cell	hsa-mir-206	0.882115	0
699	carcinoma, lung, small-cell	hsa-mir-203	0.882115	0
700	colon neoplasms	hsa-mir-93	0.882115	1
701	congenital deafness	hsa-mir-93	0.882115	0
702	congenital deafness	hsa-mir-32	0.882115	0
703	carcinoma, lung, small-cell	hsa-mir-29b	0.882115	0
704	carcinoma, lung, small-cell	hsa-mir-29c	0.882115	0
705	congenital deafness	hsa-mir-22	0.882115	0
706	colon neoplasms	hsa-mir-1	0.882115	1
707	melanoma	hsa-mir-144	0.882115	1
708	carcinoma, lung, small-cell	hsa-mir-135b	0.882115	0
709	melanoma	hsa-mir-32	0.882115	0
710	melanoma	hsa-mir-27a	0.882115	0
711	melanoma	hsa-mir-29c	0.882115	0
712	melanoma	hsa-mir-29b	0.882115	1
713	congenital deafness	hsa-mir-143	0.882115	0
714	congenital deafness	hsa-mir-144	0.882115	0
715	congenital deafness	hsa-mir-142	0.882115	0
716	congenital deafness	hsa-mir-145	0.882115	0
717	congenital deafness	hsa-mir-137	0.882115	0
718	congenital deafness	hsa-mir-183	0.882115	1
719	congenital deafness	hsa-mir-182	0.882115	0
720	congenital deafness	hsa-mir-15a	0.882115	0
721	carcinoma, lung, small-cell	hsa-mir-1	0.882115	0
722	glioblastoma	hsa-mir-375	0.882115	1
723	congenital deafness	hsa-mir-200	0.882115	0
724	congenital deafness	hsa-mir-203	0.882115	0
725	congenital deafness	hsa-mir-206	0.882115	0
726	congenital deafness	hsa-mir-210	0.882115	0
727	congenital deafness	hsa-mir-218	0.882115	0
728	congenital deafness	hsa-mir-27a	0.882115	0
729	congenital deafness	hsa-mir-26b	0.882115	0
730	congenital deafness	hsa-mir-29c	0.882115	0
731	congenital deafness	hsa-mir-29b	0.882115	0
732	colon neoplasms	hsa-mir-29b-2	0.882115	0
733	glioblastoma	hsa-mir-26b	0.882115	0
734	glioblastoma	hsa-mir-27a	0.882115	1
735	squamous cell carcinoma, cerevial	hsa-mir-21	0.880833	0
736	squamous cell carcinoma, cerevial	hsa-mir-199a-2	0.880833	0
737	liver diseases [unspecific]	hsa-mir-96	0.880833	0
738	liver diseases [unspecific]	hsa-mir-199a-2	0.880833	0
739	gastrointestinal neoplasms	hsa-mir-181a	0.880341	0
740	heart failure	hsa-mir-103a-2	0.880341	0
741	non-neoplastic diseases	hsa-mir-142	0.880341	0
742	non-neoplastic diseases	hsa-mir-149	0.880341	0
743	melanoma	hsa-mir-181a	0.880341	1
744	gastrointestinal neoplasms	hsa-mir-181a-2	0.880341	0
745	gastrointestinal neoplasms	hsa-mir-181a-1	0.880341	0
746	neoplasms [unspecific]	hsa-mir-128-2	0.880341	0
747	non-neoplastic diseases	hsa-mir-222	0.880341	0
748	non-neoplastic diseases	hsa-mir-224	0.880341	0
749	non-neoplastic diseases	hsa-mir-206	0.880341	0
750	non-neoplastic diseases	hsa-mir-103a-2	0.880341	0
751	gastrointestinal neoplasms	hsa-mir-103a-2	0.880341	0
752	heart failure	hsa-mir-224	0.880341	0
753	heart failure	hsa-mir-149	0.880341	0
754	non-neoplastic diseases	hsa-mir-128-2	0.880341	0
755	non-neoplastic diseases	hsa-mir-181a	0.880341	0
756	heart failure	hsa-mir-181a	0.880341	1
757	gastrointestinal neoplasms	hsa-mir-206	0.880341	0
758	gastrointestinal neoplasms	hsa-mir-224	0.880341	0
759	non-neoplastic diseases	hsa-mir-181a-2	0.880341	0
760	non-neoplastic diseases	hsa-mir-181a-1	0.880341	0
761	melanoma	hsa-mir-128-2	0.880341	0
762	heart failure	hsa-mir-128-2	0.880341	0
763	gastrointestinal neoplasms	hsa-mir-128-2	0.880341	0
764	glioblastoma	hsa-mir-302f	0.88	0
765	glioblastoma	hsa-mir-302e	0.88	0
766	carcinoma, lung. non-small-cell	hsa-mir-302f	0.88	0
767	carcinoma, lung. non-small-cell	hsa-mir-302d	0.88	0
768	carcinoma, lung. non-small-cell	hsa-mir-302e	0.88	0
769	carcinoma, lung. non-small-cell	hsa-mir-302b	0.88	0
770	carcinoma, lung. non-small-cell	hsa-mir-302c	0.88	0
771	carcinoma, lung. non-small-cell	hsa-mir-206	0.88	0
772	glioblastoma	hsa-mir-325	0.88	0
773	carcinoma, gallbladder	hsa-mir-34c	0.879	0
774	carcinoma, gallbladder	hsa-mir-34b	0.879	0
775	heart failure	hsa-mir-20a	0.879	0
776	carcinoma, gallbladder	hsa-mir-92a-1	0.879	0
777	carcinoma, gallbladder	hsa-mir-92a-2	0.879	0
778	lymphoma, mantle-cell	hsa-mir-182	0.879	0
779	carcinoma, gallbladder	hsa-mir-19b-1	0.879	0
780	lymphoma, mantle-cell	hsa-mir-92a-2	0.879	0
781	lymphoma, mantle-cell	hsa-mir-31	0.879	0
782	lymphoma, mantle-cell	hsa-mir-34c	0.879	0
783	lymphoma, mantle-cell	hsa-mir-34b	0.879	0
784	heart failure	hsa-mir-31	0.879	0
785	carcinoma, gallbladder	hsa-mir-31	0.879	0
786	carcinoma, gallbladder	hsa-mir-20a	0.879	1
787	neuronal apoptosis-related diseases	hsa-mir-196a-2	0.878541	0
788	neuronal apoptosis-related diseases	hsa-mir-196a-1	0.878541	0
789	wounds and injuries [unspecific]	hsa-mir-196a-1	0.878541	0
790	wounds and injuries [unspecific]	hsa-mir-196a-2	0.878541	0
791	non-sensory diseases	hsa-mir-196a-1	0.878541	0
792	non-sensory diseases	hsa-mir-196a-2	0.878541	0
793	colon neoplasms	hsa-mir-215	0.878541	1
794	non-sensory diseases	hsa-mir-145	0.878541	0
795	non-sensory diseases	hsa-mir-143	0.878541	0
796	non-sensory diseases	hsa-mir-15b	0.878541	0
797	non-sensory diseases	hsa-mir-192	0.878541	0
798	non-sensory diseases	hsa-let-7a-3	0.878541	0
799	non-sensory diseases	hsa-let-7a-2	0.878541	0
800	non-sensory diseases	hsa-let-7a-1	0.878541	0
801	neuronal apoptosis-related diseases	hsa-mir-143	0.878541	0
802	neuronal apoptosis-related diseases	hsa-mir-145	0.878541	0
803	colon neoplasms	hsa-mir-196a-1	0.878541	0
804	colon neoplasms	hsa-mir-196a-2	0.878541	0
805	non-sensory diseases	hsa-mir-205	0.878541	0
806	colorectal adenocarcinoma	hsa-mir-205	0.878541	0
807	non-sensory diseases	hsa-mir-203	0.878541	0
808	colon neoplasms	hsa-mir-429	0.878541	1
809	non-sensory diseases	hsa-mir-215	0.878541	0
810	non-sensory diseases	hsa-mir-200c	0.878541	0
811	non-sensory diseases	hsa-mir-200b	0.878541	0
812	non-sensory diseases	hsa-mir-31	0.878541	0
813	non-sensory diseases	hsa-mir-21	0.878541	0
814	neuronal apoptosis-related diseases	hsa-mir-31	0.878541	0
815	wounds and injuries [unspecific]	hsa-mir-192	0.878541	0
816	wounds and injuries [unspecific]	hsa-mir-15b	0.878541	0
817	neuronal apoptosis-related diseases	hsa-mir-200b	0.878541	0
818	neuronal apoptosis-related diseases	hsa-mir-200c	0.878541	0
819	colorectal adenocarcinoma	hsa-mir-15b	0.878541	0
820	neuronal apoptosis-related diseases	hsa-let-7a-2	0.878541	0
821	neuronal apoptosis-related diseases	hsa-let-7a-3	0.878541	0
822	neuronal apoptosis-related diseases	hsa-let-7a-1	0.878541	0
823	wounds and injuries [unspecific]	hsa-mir-203	0.878541	0
824	wounds and injuries [unspecific]	hsa-mir-215	0.878541	0
825	colorectal adenocarcinoma	hsa-mir-486	0.878541	0
826	colorectal adenocarcinoma	hsa-mir-200c	0.878541	0
827	colorectal adenocarcinoma	hsa-mir-200b	0.878541	0
828	non-sensory diseases	hsa-mir-486	0.878541	0
829	non-sensory diseases	hsa-mir-429	0.878541	0
830	neuronal apoptosis-related diseases	hsa-mir-215	0.878541	0
831	neuronal apoptosis-related diseases	hsa-mir-203	0.878541	0
832	neuronal apoptosis-related diseases	hsa-mir-205	0.878541	0
833	neuronal apoptosis-related diseases	hsa-mir-15b	0.878541	0
834	neuronal apoptosis-related diseases	hsa-mir-192	0.878541	0
835	wounds and injuries [unspecific]	hsa-mir-429	0.878541	0
836	wounds and injuries [unspecific]	hsa-mir-200b	0.878541	0
837	wounds and injuries [unspecific]	hsa-mir-200c	0.878541	0
838	wounds and injuries [unspecific]	hsa-mir-486	0.878541	0
839	colorectal carcinoma	hsa-mir-192	0.878541	1
840	neuronal apoptosis-related diseases	hsa-mir-429	0.878541	0
841	neuronal apoptosis-related diseases	hsa-mir-486	0.878541	0
842	colorectal carcinoma	hsa-mir-205	0.878541	1
843	wounds and injuries [unspecific]	hsa-let-7a-3	0.878541	0
844	wounds and injuries [unspecific]	hsa-let-7a-2	0.878541	0
845	wounds and injuries [unspecific]	hsa-let-7a-1	0.878541	0
846	leukemia, lymphocytic, chronic, b-cell	hsa-mir-152	0.8775	0
847	leukemia, lymphocytic, chronic, b-cell	hsa-mir-145	0.8775	0
848	heart failure	hsa-mir-335	0.8775	0
849	heart failure	hsa-mir-331	0.8775	0
850	leukemia, lymphocytic, chronic, b-cell	hsa-mir-335	0.8775	0
851	leukemia, lymphocytic, chronic, b-cell	hsa-mir-331	0.8775	1
852	heart failure	hsa-mir-152	0.8775	0
853	squamous cell carcinoma, oral	hsa-mir-29b-1	0.876	0
854	squamous cell carcinoma, oral	hsa-mir-29b-2	0.876	0
855	squamous cell carcinoma, oral	hsa-mir-16	0.876	1
856	hepatitis c virus infection	hsa-mir-197	0.876	0
857	colorectal cancer	hsa-mir-122	0.876	0
858	squamous cell carcinoma, oral	hsa-mir-122	0.876	0
859	hereditary breast carcinoma	hsa-mir-150	0.876	0
860	hereditary breast carcinoma	hsa-mir-142	0.876	0
861	colon neoplasms	hsa-mir-130b	0.876	0
862	hereditary breast carcinoma	hsa-mir-30a	0.876	1
863	hereditary breast carcinoma	hsa-mir-130b	0.876	0
864	pancreatic neoplasms	hsa-mir-30a	0.876	0
865	hereditary breast carcinoma	hsa-mir-92a-1	0.876	0
866	lupus nephritis	hsa-mir-204	0.875556	0
867	heart failure	hsa-mir-26a	0.875556	1
868	muscle atrophy	hsa-mir-26a	0.875556	0
869	chronic kidney disease	hsa-mir-145	0.875556	0
870	bladder neoplasms	hsa-mir-146b	0.875556	1
871	demyelinating diseases	hsa-mir-15a	0.875556	0
872	demyelinating diseases	hsa-mir-152	0.875556	0
873	sepsis	hsa-mir-301a	0.875556	0
874	non-neoplastic diseases	hsa-let-7a-3	0.875333	0
875	non-neoplastic diseases	hsa-let-7a-2	0.875333	0
876	non-neoplastic diseases	hsa-let-7a-1	0.875333	0
877	bladder urothelial carcinoma	hsa-let-7a-2	0.875333	0
878	bladder urothelial carcinoma	hsa-let-7a-1	0.875333	0
879	bladder urothelial carcinoma	hsa-let-7a-3	0.875333	0
880	non-neoplastic diseases	hsa-mir-145	0.875333	0
881	bladder urothelial carcinoma	hsa-mir-21	0.875333	0
882	bladder urothelial carcinoma	hsa-mir-145	0.875333	0
883	wound inflammation	hsa-let-7a-3	0.875333	0
884	wound inflammation	hsa-let-7a-1	0.875333	0
885	wound inflammation	hsa-let-7a-2	0.875333	0
886	wound inflammation	hsa-mir-145	0.875333	0
887	pelvic organ prolapse	hsa-mir-29a	0.875333	0
888	marek disease	hsa-mir-29a	0.875333	0
889	pelvic organ prolapse	hsa-mir-29b-1	0.875333	0
890	pelvic organ prolapse	hsa-mir-29b-2	0.875333	0
891	marek disease	hsa-mir-29b-1	0.875333	0
892	marek disease	hsa-mir-29b-2	0.875333	0
893	marek disease	hsa-mir-133b	0.875333	0
894	pelvic organ prolapse	hsa-mir-133b	0.875333	0
895	marek disease	hsa-mir-1-1	0.875333	0
896	marek disease	hsa-mir-1-2	0.875333	0
897	pelvic organ prolapse	hsa-mir-1-2	0.875333	0
898	pelvic organ prolapse	hsa-mir-1-1	0.875333	0
899	kidney neoplasms	hsa-mir-146a	0.875	0
900	squamous cell carcinoma, head and neck	hsa-mir-646	0.875	0
901	brain neoplasms	hsa-mir-155	0.875	0
902	glioblastoma	hsa-mir-192	0.875	0
903	abdominal aortic aneurysm	hsa-mir-21	0.875	0
904	rhinosinusitis	hsa-mir-106b	0.874375	0
905	rhinosinusitis	hsa-mir-410	0.874375	0
906	lymphoma, t-cell	hsa-mir-410	0.874375	0
907	lymphoma, t-cell	hsa-mir-106b	0.874375	0
908	ischemic heart disease	hsa-mir-221	0.873571	0
909	ischemic heart disease	hsa-mir-224	0.873571	0
910	ischemic heart disease	hsa-mir-210	0.873571	0
911	ischemic heart disease	hsa-mir-215	0.873571	0
912	ischemic heart disease	hsa-mir-214	0.873571	0
913	ischemic heart disease	hsa-mir-7	0.873571	0
914	ischemic heart disease	hsa-mir-30a	0.873571	0
915	liver neoplasms	hsa-mir-221	0.873571	1
916	liver neoplasms	hsa-mir-224	0.873571	1
917	liver neoplasms	hsa-mir-214	0.873571	1
918	liver neoplasms	hsa-mir-215	0.873571	0
919	sepsis	hsa-mir-499a	0.872	0
920	pancreatic neoplasms	hsa-mir-499a	0.872	0
921	esophageal neoplasms	hsa-mir-16-2	0.872	0
922	esophageal neoplasms	hsa-mir-16-1	0.872	0
923	esophageal neoplasms	hsa-mir-26b	0.872	0
924	sepsis	hsa-mir-26b	0.872	0
925	pancreatic neoplasms	hsa-mir-451	0.872	0
926	esophageal neoplasms	hsa-mir-451	0.872	1
927	sepsis	hsa-mir-451	0.872	0
928	early-stage breast carcinoma	hsa-mir-885	0.872	0
929	early-stage breast carcinoma	hsa-mir-21	0.872	0
930	inflammatory diseases	hsa-mir-20b	0.872	0
931	early-stage breast carcinoma	hsa-mir-140	0.872	0
932	early-stage breast carcinoma	hsa-mir-122	0.872	0
933	early-stage breast carcinoma	hsa-mir-192	0.872	0
934	early-stage breast carcinoma	hsa-mir-150	0.872	0
935	early-stage breast carcinoma	hsa-mir-185	0.872	0
936	early-stage breast carcinoma	hsa-mir-15b	0.872	0
937	carcinoma, tounge	hsa-mir-885	0.872	0
938	carcinoma, tounge	hsa-mir-122	0.872	0
939	carcinoma, tounge	hsa-mir-150	0.872	0
940	carcinoma, tounge	hsa-mir-145	0.872	0
941	carcinoma, tounge	hsa-mir-15b	0.872	0
942	carcinoma, tounge	hsa-mir-15a	0.872	0
943	carcinoma, tounge	hsa-mir-192	0.872	0
944	carcinoma, tounge	hsa-mir-185	0.872	0
945	carcinoma, tounge	hsa-mir-21	0.872	1
946	carcinoma, tounge	hsa-mir-20b	0.872	0
947	early-stage breast carcinoma	hsa-mir-20b	0.872	0
948	inflammatory diseases	hsa-mir-192	0.872	0
949	inflammatory diseases	hsa-mir-15a	0.872	0
950	inflammatory diseases	hsa-mir-15b	0.872	0
951	inflammatory diseases	hsa-mir-185	0.872	0
952	inflammatory diseases	hsa-mir-150	0.872	0
953	inflammatory diseases	hsa-mir-122	0.872	0
954	inflammatory diseases	hsa-mir-140	0.872	0
955	inflammatory diseases	hsa-mir-885	0.872	0
956	hypertrophic scar	hsa-mir-133b	0.871667	0
957	musculoskeletal abnormalities [unspecific]	hsa-mir-200b	0.871667	0
958	musculoskeletal abnormalities [unspecific]	hsa-mir-133b	0.871667	0
959	musculoskeletal abnormalities [unspecific]	hsa-mir-96	0.871667	0
960	hypertrophic scar	hsa-mir-96	0.871667	0
961	squamous cell carcinoma, sinonasal	hsa-mir-1-2	0.871667	0
962	squamous cell carcinoma, sinonasal	hsa-mir-1-1	0.871667	0
963	squamous cell carcinoma, sinonasal	hsa-mir-133b	0.871667	0
964	cardiac hypertrophy	hsa-mir-1-1	0.871667	0
965	cardiac hypertrophy	hsa-mir-1-2	0.871667	0
966	squamous cell carcinoma, sinonasal	hsa-mir-96	0.871667	0
967	cardiac hypertrophy	hsa-mir-200b	0.871667	0
968	squamous cell carcinoma, sinonasal	hsa-mir-200b	0.871667	0
969	hypertrophic scar	hsa-mir-1-2	0.871667	0
970	hypertrophic scar	hsa-mir-1-1	0.871667	0
971	non-sensory diseases	hsa-mir-133a-1	0.871667	0
972	non-sensory diseases	hsa-mir-133a-2	0.871667	0
973	non-sensory diseases	hsa-mir-208b	0.871667	0
974	non-sensory diseases	hsa-mir-208a	0.871667	0
975	coxsackievirus infection	hsa-mir-208b	0.871667	0
976	coxsackievirus infection	hsa-mir-208a	0.871667	0
977	coxsackievirus infection	hsa-mir-24-1	0.871667	0
978	coxsackievirus infection	hsa-mir-24-2	0.871667	0
979	non-sensory diseases	hsa-mir-24-2	0.871667	0
980	non-sensory diseases	hsa-mir-24-1	0.871667	0
981	coxsackievirus infection	hsa-mir-133a-1	0.871667	0
982	coxsackievirus infection	hsa-mir-133a-2	0.871667	0
983	squamous cell carcinoma, oral	hsa-mir-499	0.871667	0
984	colorectal carcinoma	hsa-mir-499	0.871667	1
985	squamous cell carcinoma, oral	hsa-let-7c	0.871667	1
986	squamous cell carcinoma, oral	hsa-mir-1	0.871667	0
987	squamous cell carcinoma, esophageal	hsa-mir-302	0.871667	0
988	nervous system diseases [unspecific]	hsa-mir-181c	0.871667	0
989	leukemia, myelogenous, chronic, bcr-abl positive	hsa-mir-146a	0.870833	0
990	leukemia, myelogenous, chronic, bcr-abl positive	hsa-mir-148a	0.870833	0
991	colorectal cancer	hsa-mir-28	0.870833	0
992	leukemia, myelogenous, chronic, bcr-abl positive	hsa-let-7b	0.870833	0
993	leukemia, myelogenous, chronic, bcr-abl positive	hsa-let-7c	0.870833	0
994	leukemia, myelogenous, chronic, bcr-abl positive	hsa-let-7d	0.870833	0
995	leukemia, myelogenous, chronic, bcr-abl positive	hsa-mir-28	0.870833	0
996	colorectal cancer	hsa-let-7d	0.870833	0
997	leukemia-lymphoma, adult t-cell	hsa-mir-125b-1	0.870667	0
998	leukemia-lymphoma, adult t-cell	hsa-mir-125b-2	0.870667	0
999	colon neoplasms	hsa-mir-149	0.870667	0
1000	interstitial lung disease	hsa-mir-149	0.870667	0
1001	leukemia-lymphoma, adult t-cell	hsa-let-7e	0.870667	0
1002	interstitial lung disease	hsa-mir-17	0.870667	0
1003	thyroid neoplasms	hsa-mir-17	0.870667	0
1004	leukemia-lymphoma, adult t-cell	hsa-mir-149	0.870667	0
1005	adenovirus infection	hsa-mir-708	0.870565	0
1006	heart failure	hsa-mir-101-2	0.870565	0
1007	heart failure	hsa-mir-101-1	0.870565	0
1008	colorectal carcinoma	hsa-mir-30b	0.870565	1
1009	pancreatic neoplasms	hsa-mir-320a	0.870565	0
1010	colorectal carcinoma	hsa-mir-106b	0.870565	1
1011	adenovirus infection	hsa-mir-106b	0.870565	0
1012	gastric neoplasms	hsa-mir-708	0.870565	0
1013	neoplasms [unspecific]	hsa-mir-338	0.870565	0
1014	neoplasms [unspecific]	hsa-mir-30b	0.870565	1
1015	heart failure	hsa-mir-148b	0.870565	0
1016	embryonal testis carcinoma	hsa-mir-199a-1	0.870565	0
1017	embryonal testis carcinoma	hsa-mir-106b	0.870565	0
1018	adenovirus infection	hsa-mir-21	0.870565	0
1019	adenovirus infection	hsa-mir-29	0.870565	0
1020	adenovirus infection	hsa-mir-31	0.870565	0
1021	heart failure	hsa-let-7a-3	0.870565	0
1022	colorectal carcinoma	hsa-mir-101-1	0.870565	0
1023	colorectal carcinoma	hsa-mir-101-2	0.870565	0
1024	adenovirus infection	hsa-mir-93	0.870565	0
1025	colorectal carcinoma	hsa-mir-29	0.870565	0
1026	heart failure	hsa-mir-338	0.870565	0
1027	neoplasms [unspecific]	hsa-mir-148b	0.870565	0
1028	adenovirus infection	hsa-mir-320a	0.870565	0
1029	embryonal testis carcinoma	hsa-mir-708	0.870565	0
1030	pancreatic neoplasms	hsa-mir-151a	0.870565	0
1031	embryonal testis carcinoma	hsa-mir-93	0.870565	0
1032	embryonal testis carcinoma	hsa-mir-25	0.870565	0
1033	embryonal testis carcinoma	hsa-mir-29	0.870565	0
1034	embryonal testis carcinoma	hsa-mir-21	0.870565	0
1035	embryonal testis carcinoma	hsa-mir-31	0.870565	0
1036	adenovirus infection	hsa-mir-1-1	0.870565	0
1037	heart failure	hsa-mir-141	0.870565	0
1038	heart failure	hsa-mir-151a	0.870565	0
1039	adenovirus infection	hsa-mir-141	0.870565	0
1040	adenovirus infection	hsa-mir-151a	0.870565	0
1041	pancreatic neoplasms	hsa-mir-30b	0.870565	1
1042	heart failure	hsa-mir-125b-2	0.870565	0
1043	embryonal testis carcinoma	hsa-mir-1-1	0.870565	0
1044	embryonal testis carcinoma	hsa-mir-151a	0.870565	0
1045	adenovirus infection	hsa-mir-224	0.870565	0
1046	adenovirus infection	hsa-mir-221	0.870565	0
1047	adenovirus infection	hsa-mir-200c	0.870565	0
1048	embryonal testis carcinoma	hsa-let-7a-3	0.870565	0
1049	embryonal testis carcinoma	hsa-mir-200c	0.870565	0
1050	embryonal testis carcinoma	hsa-mir-125b-2	0.870565	0
1051	adenovirus infection	hsa-let-7a-3	0.870565	0
1052	embryonal testis carcinoma	hsa-mir-148b	0.870565	0
1053	adenovirus infection	hsa-mir-335	0.870565	0
1054	colorectal carcinoma	hsa-mir-151a	0.870565	0
1055	embryonal testis carcinoma	hsa-mir-335	0.870565	0
1056	embryonal testis carcinoma	hsa-mir-338	0.870565	0
1057	embryonal testis carcinoma	hsa-mir-30b	0.870565	0
1058	neoplasms [unspecific]	hsa-mir-1-1	0.870565	0
1059	heart failure	hsa-mir-29	0.870565	1
1060	heart failure	hsa-mir-708	0.870565	0
1061	adenovirus infection	hsa-mir-199a-1	0.870565	0
1062	embryonal testis carcinoma	hsa-mir-221	0.870565	0
1063	embryonal testis carcinoma	hsa-mir-224	0.870565	0
1064	embryonal testis carcinoma	hsa-mir-141	0.870565	0
1065	embryonal testis carcinoma	hsa-mir-101-2	0.870565	0
1066	embryonal testis carcinoma	hsa-mir-101-1	0.870565	0
1067	peritoneal fibrosis	hsa-mir-19a	0.868	0
1068	peritoneal fibrosis	hsa-mir-18a	0.868	0
1069	hypertrophy	hsa-mir-19a	0.868	1
1070	hypertrophy	hsa-mir-18a	0.868	0
1071	hypertrophy	hsa-mir-19b-1	0.868	0
1072	hypertrophy	hsa-mir-19b-2	0.868	0
1073	peritoneal fibrosis	hsa-mir-19b-2	0.868	0
1074	peritoneal fibrosis	hsa-mir-19b-1	0.868	0
1075	hypertrophy	hsa-mir-125b	0.868	0
1076	peritoneal fibrosis	hsa-mir-125b	0.868	0
1077	porcine reproductive and respiratory syndrome virus infection	hsa-mir-10b	0.867083	0
1078	porcine reproductive and respiratory syndrome virus infection	hsa-mir-10a	0.867083	0
1079	porcine reproductive and respiratory syndrome virus infection	hsa-mir-199b	0.867083	0
1080	porcine reproductive and respiratory syndrome virus infection	hsa-mir-193a	0.867083	0
1081	porcine reproductive and respiratory syndrome virus infection	hsa-mir-106b	0.867083	0
1082	porcine reproductive and respiratory syndrome virus infection	hsa-mir-106a	0.867083	0
1083	digestive system neoplasms	hsa-mir-10b	0.867083	0
1084	digestive system neoplasms	hsa-mir-10a	0.867083	0
1085	digestive system neoplasms	hsa-mir-106a	0.867083	0
1086	digestive system neoplasms	hsa-mir-106b	0.867083	0
1087	digestive system neoplasms	hsa-mir-193a	0.867083	0
1088	digestive system neoplasms	hsa-mir-199b	0.867083	0
1089	squamous cell carcinoma, esophageal	hsa-mir-93	0.866429	1
1090	squamous cell carcinoma, esophageal	hsa-mir-95	0.866429	0
1091	squamous cell carcinoma, esophageal	hsa-mir-129-1	0.866429	0
1092	liver diseases [unspecific]	hsa-mir-95	0.866429	0
1093	liver diseases [unspecific]	hsa-mir-93	0.866429	0
1094	squamous cell carcinoma, esophageal	hsa-mir-148b	0.866429	0
1095	liver diseases [unspecific]	hsa-mir-148b	0.866429	0
1096	liver diseases [unspecific]	hsa-mir-129-1	0.866429	0
1097	liver diseases [unspecific]	hsa-mir-129-2	0.866429	0
1098	carcinoma, cervical	hsa-mir-194-2	0.865714	0
1099	carcinoma, cervical	hsa-mir-194-1	0.865714	0
1100	carcinoma, cervical	hsa-mir-19b	0.865714	0
1101	carcinoma, cervical	hsa-mir-192	0.865714	0
1102	carcinoma, cervical	hsa-mir-197	0.865714	1
1103	carcinoma, cervical	hsa-mir-125b-1	0.865714	0
1104	carcinoma, cervical	hsa-mir-331	0.865714	1
1105	carcinoma, cervical	hsa-mir-33b	0.865714	0
1106	early-stage breast carcinoma	hsa-mir-31	0.865556	0
1107	early-stage breast carcinoma	hsa-mir-200c	0.865556	0
1108	leukemia, b-cell	hsa-mir-200c	0.865556	0
1109	leukemia, b-cell	hsa-mir-31	0.865556	0
1110	early-stage small-cell lung carcinoma	hsa-mir-1202	0.864444	0
1111	cerebral infarction	hsa-mir-142	0.864444	0
1112	cerebral infarction	hsa-mir-20a	0.864444	0
1113	carcinoma, breast, triple negative	hsa-mir-124-2	0.864444	0
1114	carcinoma, breast, triple negative	hsa-mir-124-1	0.864444	0
1115	carcinoma, breast, triple negative	hsa-mir-124-3	0.864444	0
1116	soft tissue sarcoma	hsa-mir-1202	0.864444	0
1117	carcinoma, breast, triple negative	hsa-mir-142	0.864444	0
1118	early-stage small-cell lung carcinoma	hsa-mir-34b	0.864444	0
1119	early-stage small-cell lung carcinoma	hsa-mir-34c	0.864444	0
1120	carcinoma, breast, triple negative	hsa-mir-491	0.864444	0
1121	hypertrophy	hsa-mir-215	0.864166	0
1122	hypertrophy	hsa-mir-224	0.864166	0
1123	hypertrophy	hsa-mir-222	0.864166	0
1124	hypertrophy	hsa-mir-204	0.864166	0
1125	hypertrophy	hsa-mir-203	0.864166	0
1126	hypertrophy	hsa-mir-29	0.864166	0
1127	hypertrophy	hsa-mir-24	0.864166	1
1128	hypertrophy	hsa-mir-27a	0.864166	0
1129	digestive system neoplasms	hsa-mir-370	0.864166	0
1130	digestive system neoplasms	hsa-mir-30c	0.864166	0
1131	hypertrophy	hsa-mir-126	0.864166	0
1132	hypertrophy	hsa-mir-15b	0.864166	0
1133	hypertrophy	hsa-mir-15a	0.864166	0
1134	hypertrophy	hsa-mir-143	0.864166	0
1135	hypertrophy	hsa-mir-150	0.864166	1
1136	digestive system neoplasms	hsa-mir-92a-2	0.864166	0
1137	digestive system neoplasms	hsa-mir-92a-1	0.864166	0
1138	hypertrophy	hsa-mir-154	0.864166	0
1139	digestive system neoplasms	hsa-mir-27a	0.864166	0
1140	digestive system neoplasms	hsa-mir-224	0.864166	0
1141	digestive system neoplasms	hsa-mir-222	0.864166	0
1142	digestive system neoplasms	hsa-mir-215	0.864166	0
1143	digestive system neoplasms	hsa-mir-204	0.864166	0
1144	digestive system neoplasms	hsa-mir-203	0.864166	0
1145	esophageal neoplasms	hsa-mir-154	0.864166	0
1146	esophageal neoplasms	hsa-mir-15b	0.864166	0
1147	hypertrophy	hsa-mir-370	0.864166	0
1148	esophageal neoplasms	hsa-let-7e	0.864166	0
1149	esophageal neoplasms	hsa-let-7d	0.864166	0
1150	digestive system neoplasms	hsa-mir-29	0.864166	0
1151	digestive system neoplasms	hsa-mir-24	0.864166	0
1152	esophageal neoplasms	hsa-mir-222	0.864166	0
1153	esophageal neoplasms	hsa-mir-224	0.864166	0
1154	hypertrophy	hsa-mir-30c	0.864166	0
1155	esophageal neoplasms	hsa-mir-204	0.864166	0
1156	esophageal neoplasms	hsa-mir-215	0.864166	0
1157	digestive system neoplasms	hsa-mir-26a-2	0.864166	0
1158	digestive system neoplasms	hsa-mir-26a-1	0.864166	0
1159	esophageal neoplasms	hsa-mir-370	0.864166	0
1160	esophageal neoplasms	hsa-mir-30c	0.864166	0
1161	esophageal neoplasms	hsa-mir-24	0.864166	0
1162	esophageal neoplasms	hsa-mir-29	0.864166	0
1163	digestive system neoplasms	hsa-mir-15b	0.864166	0
1164	digestive system neoplasms	hsa-mir-15a	0.864166	0
1165	digestive system neoplasms	hsa-mir-143	0.864166	0
1166	digestive system neoplasms	hsa-mir-126	0.864166	0
1167	digestive system neoplasms	hsa-mir-154	0.864166	0
1168	digestive system neoplasms	hsa-mir-150	0.864166	0
1169	mandibular prognathism	hsa-mir-19b-1	0.863333	0
1170	mandibular prognathism	hsa-mir-19b-2	0.863333	0
1171	hepatitis c virus infection	hsa-mir-19b-2	0.863333	0
1172	hepatitis c virus infection	hsa-mir-19b-1	0.863333	0
1173	carcinoma, breast, triple negative	hsa-mir-19b-1	0.863333	0
1174	carcinoma, breast, triple negative	hsa-mir-19b-2	0.863333	0
1175	carcinoma, breast, triple negative	hsa-mir-9	0.863333	1
1176	mandibular prognathism	hsa-mir-34a	0.863333	0
1177	mandibular prognathism	hsa-mir-16-2	0.863333	0
1178	mandibular prognathism	hsa-mir-16-1	0.863333	0
1179	hepatitis c virus infection	hsa-mir-9	0.863333	0
1180	carcinoma, breast, triple negative	hsa-mir-16-2	0.863333	0
1181	carcinoma, breast, triple negative	hsa-mir-16-1	0.863333	0
1182	mandibular prognathism	hsa-mir-9	0.863333	0
1183	carcinoma, renal cell, clear-cell	hsa-mir-26b	0.863	0
1184	carcinoma, ovarian	hsa-mir-152	0.863	0
1185	carcinoma, ovarian	hsa-mir-16-1	0.863	0
1186	carcinoma, ovarian	hsa-mir-106a	0.863	1
1187	carcinoma, ovarian	hsa-mir-106b	0.863	1
1188	carcinoma, renal cell, clear-cell	hsa-mir-16-1	0.863	0
1189	carcinoma, ovarian	hsa-mir-30a	0.863	1
1190	carcinoma, renal cell, clear-cell	hsa-mir-9	0.863	0
1191	carcinoma, renal cell, clear-cell	hsa-mir-152	0.863	0
1192	carcinoma, renal cell, clear-cell	hsa-mir-106a	0.863	0
1193	chronic hepatitis c	hsa-mir-34a	0.8625	0
1194	adenovirus infection	hsa-mir-663a	0.8625	0
1195	adenovirus infection	hsa-mir-222	0.8625	0
1196	chronic hepatitis c	hsa-mir-663a	0.8625	0
1197	colon neoplasms	hsa-mir-376a-2	0.8625	0
1198	colon neoplasms	hsa-mir-376a-1	0.8625	0
1199	hepatic ischemia-reperfusion injury	hsa-mir-7-1	0.8625	0
1200	hepatic ischemia-reperfusion injury	hsa-mir-7-2	0.8625	0
1201	hepatic ischemia-reperfusion injury	hsa-mir-7-3	0.8625	0
1202	muscle diseases [unspecific]	hsa-mir-376a-1	0.8625	0
1203	muscle diseases [unspecific]	hsa-mir-376a-2	0.8625	0
1204	hepatic ischemia-reperfusion injury	hsa-mir-296	0.8625	0
1205	colorectal carcinoma	hsa-mir-296	0.8625	0
1206	muscle diseases [unspecific]	hsa-mir-30c-2	0.8625	0
1207	cardiac fibrosis	hsa-mir-520c	0.862292	0
1208	melanoma	hsa-mir-194-2	0.862292	0
1209	ischemia-reperfusion injury	hsa-let-7c	0.862292	0
1210	ischemia-reperfusion injury	hsa-let-7b	0.862292	1
1211	digestive system neoplasms	hsa-mir-125b	0.862292	0
1212	digestive system neoplasms	hsa-mir-520c	0.862292	0
1213	digestive system neoplasms	hsa-mir-20a	0.862292	0
1214	cardiac fibrosis	hsa-mir-125b	0.862292	0
1215	cardiac fibrosis	hsa-mir-22	0.862292	0
1216	cardiac fibrosis	hsa-mir-16	0.862292	0
1217	digestive system neoplasms	hsa-mir-22	0.862292	0
1218	digestive system neoplasms	hsa-mir-16	0.862292	0
1219	ischemia-reperfusion injury	hsa-mir-22	0.862292	0
1220	ischemia-reperfusion injury	hsa-mir-16	0.862292	1
1221	cardiac fibrosis	hsa-mir-194-2	0.862292	0
1222	cardiac fibrosis	hsa-mir-20a	0.862292	0
1223	digestive system neoplasms	hsa-mir-194-2	0.862292	0
1224	ischemia-reperfusion injury	hsa-mir-520c	0.862292	0
1225	ischemia-reperfusion injury	hsa-mir-125b	0.862292	1
1226	cardiac fibrosis	hsa-let-7b	0.862292	0
1227	cardiac fibrosis	hsa-let-7c	0.862292	0
1228	light-induced retinal injury	hsa-mir-133a	0.862222	0
1229	non-neoplastic diseases	hsa-mir-143	0.862222	0
1230	hepatitis c virus infection	hsa-mir-133a	0.862222	0
1231	non-neoplastic diseases	hsa-mir-29a	0.862222	0
1232	microvascular disease	hsa-mir-143	0.862222	0
1233	light-induced retinal injury	hsa-mir-145	0.862222	0
1234	light-induced retinal injury	hsa-mir-143	0.862222	0
1235	non-neoplastic diseases	hsa-mir-199a-2	0.862222	0
1236	non-neoplastic diseases	hsa-mir-199a-1	0.862222	0
1237	light-induced retinal injury	hsa-mir-199a-2	0.862222	0
1238	light-induced retinal injury	hsa-mir-199a-1	0.862222	0
1239	microvascular disease	hsa-mir-133a	0.862222	0
1240	microvascular disease	hsa-mir-29a	0.862222	0
1241	light-induced retinal injury	hsa-mir-29a	0.862222	0
1242	microvascular disease	hsa-mir-199a-2	0.862222	0
1243	microvascular disease	hsa-mir-199a-1	0.862222	0
1244	non-neoplastic diseases	hsa-mir-133a	0.862222	0
1245	human immunodeficiency virus infection	hsa-mir-195	0.861875	0
1246	early-stage gastric carcinoma	hsa-mir-744	0.861875	0
1247	vascular diseases [unspecific]	hsa-mir-142	0.861875	0
1248	human immunodeficiency virus infection	hsa-mir-99a	0.861875	0
1249	human immunodeficiency virus infection	hsa-mir-20a	0.861875	1
1250	vascular diseases [unspecific]	hsa-mir-29b	0.861875	0
1251	brain disease	hsa-mir-16	0.861875	0
1252	early-stage gastric carcinoma	hsa-mir-29b	0.861875	0
1253	leukemia, lymphoblastic, acute	hsa-mir-20a	0.861875	1
1254	osteosarcoma	hsa-mir-99a	0.861875	0
1255	vascular diseases [unspecific]	hsa-mir-744	0.861875	0
1256	cholestasis	hsa-mir-155	0.86	0
1257	melanoma	hsa-mir-525	0.86	0
1258	pancreatic neoplasms	hsa-mir-7-2	0.86	0
1259	pancreatic neoplasms	hsa-mir-7-1	0.86	0
1260	atrophic gastritis	hsa-mir-130b	0.86	0
1261	carcinoma, rectal	hsa-mir-146a	0.86	0
1262	melanoma	hsa-mir-652	0.86	0
1263	pancreatic neoplasms	hsa-mir-147a	0.86	0
1264	prion diseases	hsa-mir-21	0.86	1
1265	pancreatic neoplasms	hsa-mir-129	0.86	0
1266	leprosy	hsa-mir-122	0.86	0
1267	cardiomyopathy	hsa-mir-494	0.86	0
1268	atherosclerosis	hsa-let-7	0.86	0
1269	muscle atrophy	hsa-mir-200a	0.86	0
1270	muscle atrophy	hsa-mir-200c	0.86	0
1271	melanoma	hsa-mir-138	0.86	0
1272	pancreatic neoplasms	hsa-mir-409	0.86	0
1273	pancreatic neoplasms	hsa-mir-433	0.86	0
1274	carcinoma, rectal	hsa-let-7	0.86	0
1275	lung neoplasms	hsa-mir-122	0.86	1
1276	carcinoma, rectal	hsa-mir-320a	0.86	0
1277	myocardial infarction	hsa-mir-191	0.86	0
1278	myocardial infarction	hsa-mir-19a	0.86	0
1279	synovial sarcoma	hsa-mir-145	0.86	0
1280	synovial sarcoma	hsa-mir-143	0.86	0
1281	larynx cancer	hsa-mir-451a	0.86	0
1282	synovial sarcoma	hsa-mir-18b	0.86	0
1283	synovial sarcoma	hsa-mir-18a	0.86	0
1284	bladder neoplasms	hsa-mir-133a-2	0.86	0
1285	bladder neoplasms	hsa-mir-133a-1	0.86	0
1286	prolactinoma	hsa-mir-155	0.86	0
1287	allergic asthma	hsa-mir-486	0.86	0
1288	allergic asthma	hsa-mir-451	0.86	0
1289	bladder neoplasms	hsa-mir-191	0.86	1
1290	bladder neoplasms	hsa-mir-197	0.86	0
1291	pancreatic neoplasms	hsa-mir-149	0.86	0
1292	chronic heart failure	hsa-mir-125a	0.86	0
1293	chronic heart failure	hsa-mir-451a	0.86	0
1294	chronic kidney disease	hsa-mir-155	0.86	0
1295	tuberculosis, pulmonary	hsa-mir-148a	0.86	0
1296	larynx cancer	hsa-mir-21	0.86	0
1297	chronic kidney disease	hsa-mir-125a	0.86	0
1298	chronic heart failure	hsa-mir-32	0.86	0
1299	tuberculosis, pulmonary	hsa-mir-34a	0.86	0
1300	allergic asthma	hsa-mir-130a	0.86	0
1301	biliary atresia	hsa-mir-155	0.86	1
1302	biliary atresia	hsa-mir-146a	0.86	0
1303	inflammation	hsa-mir-133a-1	0.859	0
1304	microvascular disease	hsa-mir-7-1	0.859	0
1305	microvascular disease	hsa-mir-7-3	0.859	0
1306	carcinoma, oral	hsa-mir-221	0.859	0
1307	carcinoma, oral	hsa-mir-222	0.859	0
1308	microvascular disease	hsa-mir-133a-1	0.859	0
1309	inflammation	hsa-mir-7-3	0.859	0
1310	inflammation	hsa-mir-7-1	0.859	0
1311	microvascular disease	hsa-mir-222	0.859	0
1312	microvascular disease	hsa-mir-221	0.859	0
1313	microvascular disease	hsa-mir-203	0.859	0
1314	carcinoma, oral	hsa-mir-133a-1	0.859	0
1315	microvascular disease	hsa-mir-944	0.859	0
1316	microvascular disease	hsa-mir-10b	0.859	0
1317	inflammation	hsa-mir-944	0.859	0
1318	inflammation	hsa-mir-10b	0.859	0
1319	inflammation	hsa-mir-203	0.859	1
1320	carcinoma, oral	hsa-mir-944	0.859	0
1321	psychiatric disorders	hsa-mir-181a-2	0.857917	0
1322	psychiatric disorders	hsa-mir-181a-1	0.857917	0
1323	psychiatric disorders	hsa-mir-20b	0.857917	0
1324	psychiatric disorders	hsa-mir-204	0.857917	0
1325	psychiatric disorders	hsa-mir-26a-1	0.857917	0
1326	psychiatric disorders	hsa-mir-26a-2	0.857917	0
1327	carcinoma, gastrooesophageal	hsa-mir-20b	0.857917	0
1328	carcinoma, gastrooesophageal	hsa-mir-204	0.857917	0
1329	carcinoma, gastrooesophageal	hsa-mir-26a-2	0.857917	0
1330	carcinoma, gastrooesophageal	hsa-mir-26a-1	0.857917	0
1331	carcinoma, gastrooesophageal	hsa-mir-181a-2	0.857917	0
1332	carcinoma, gastrooesophageal	hsa-mir-181a-1	0.857917	0
1333	autoimmune diseases [unspecific]	hsa-let-7c	0.857917	0
1334	lymphoma, extranodal nk-t-cell	hsa-mir-20a	0.857917	0
1335	lymphoma, extranodal nk-t-cell	hsa-mir-221	0.857917	0
1336	lymphoma, extranodal nk-t-cell	hsa-mir-125a	0.857917	0
1337	lymphoma, extranodal nk-t-cell	hsa-let-7c	0.857917	0
1338	myotonic muscular dystrophy	hsa-mir-125a	0.857917	0
1339	autoimmune diseases [unspecific]	hsa-mir-15a	0.857917	0
1340	autoimmune diseases [unspecific]	hsa-mir-20a	0.857917	0
1341	autoimmune diseases [unspecific]	hsa-mir-221	0.857917	0
1342	autoimmune diseases [unspecific]	hsa-mir-125b-1	0.857917	0
1343	lung injury [unspecific]	hsa-let-7c	0.857917	0
1344	lung injury [unspecific]	hsa-mir-125b-1	0.857917	0
1345	lung injury [unspecific]	hsa-mir-15a	0.857917	0
1346	lung injury [unspecific]	hsa-mir-125a	0.857917	0
1347	lymphoma, extranodal nk-t-cell	hsa-mir-125b-1	0.857917	0
1348	myotonic muscular dystrophy	hsa-let-7c	0.857917	0
1349	lung injury [unspecific]	hsa-mir-221	0.857917	0
1350	myotonic muscular dystrophy	hsa-mir-20a	0.857917	0
1351	myotonic muscular dystrophy	hsa-mir-15a	0.857917	0
1352	ischemic diseases [unspecific]	hsa-mir-223	0.857857	0
1353	habitual abortion	hsa-mir-30	0.857857	0
1354	leukemia, lymphoblastic, acute, b-cell	hsa-mir-30	0.857857	0
1355	acute coronary syndrome	hsa-mir-30	0.857857	0
1356	muscle diseases [unspecific]	hsa-mir-223	0.857857	0
1357	congestive heart failure	hsa-mir-125b	0.8565	0
1358	nasopharyngeal neoplasms	hsa-mir-30b	0.8565	0
1359	nasopharyngeal neoplasms	hsa-mir-125b	0.8565	0
1360	squamous cell carcinoma, oral	hsa-mir-26a-2	0.8565	0
1361	squamous cell carcinoma, oral	hsa-mir-26a-1	0.8565	0
1362	squamous cell carcinoma, oral	hsa-mir-195	0.8565	0
1363	nasopharyngeal neoplasms	hsa-mir-195	0.8565	0
1364	lymphoma, extranodal nk-t-cell	hsa-mir-150	0.856326	0
1365	lymphoma, extranodal nk-t-cell	hsa-mir-181c	0.856326	0
1366	lymphoma, extranodal nk-t-cell	hsa-mir-335	0.856326	0
1367	light-induced retinal injury	hsa-mir-29b-2	0.856326	0
1368	light-induced retinal injury	hsa-mir-150	0.856326	0
1369	light-induced retinal injury	hsa-mir-155	0.856326	0
1370	lymphoma, extranodal nk-t-cell	hsa-mir-429	0.856326	0
1371	early-stage colon carcinoma	hsa-mir-17	0.856326	0
1372	neuroinflammation	hsa-mir-181c	0.856326	0
1373	light-induced retinal injury	hsa-mir-17	0.856326	0
1374	early-stage colon carcinoma	hsa-mir-335	0.856326	0
1375	early-stage colon carcinoma	hsa-mir-181c	0.856326	0
1376	light-induced retinal injury	hsa-mir-335	0.856326	0
1377	lymphoma, extranodal nk-t-cell	hsa-mir-17	0.856326	0
1378	light-induced retinal injury	hsa-mir-181c	0.856326	0
1379	neuroinflammation	hsa-mir-150	0.856326	0
1380	early-stage colon carcinoma	hsa-mir-29b-2	0.856326	0
1381	lymphoma, extranodal nk-t-cell	hsa-mir-29b-2	0.856326	0
1382	early-stage colon carcinoma	hsa-mir-150	0.856326	0
1383	early-stage colon carcinoma	hsa-mir-155	0.856326	0
1384	neuroinflammation	hsa-mir-335	0.856326	0
1385	neuroinflammation	hsa-mir-17	0.856326	0
1386	early-stage colon carcinoma	hsa-mir-429	0.856326	0
1387	neuroinflammation	hsa-mir-29b-2	0.856326	0
1388	light-induced retinal injury	hsa-mir-429	0.856326	0
1389	neuroinflammation	hsa-mir-429	0.856326	0
1390	carcinoma, renal cell	hsa-mir-550a-2	0.85619	0
1391	carcinoma, renal cell	hsa-mir-550a-1	0.85619	0
1392	carcinoma, renal cell	hsa-mir-1246	0.85619	0
1393	carcinoma, renal cell	hsa-mir-33a	0.85619	0
1394	carcinoma, renal cell	hsa-mir-345	0.85619	0
1395	carcinoma, renal cell	hsa-mir-346	0.85619	0
1396	carcinoma, renal cell	hsa-mir-217	0.85619	1
1397	carcinoma, renal cell	hsa-mir-214	0.85619	0
1398	melanoma	hsa-mir-345	0.85619	0
1399	melanoma	hsa-mir-346	0.85619	0
1400	melanoma	hsa-mir-381	0.85619	0
1401	viral infectious disease	hsa-mir-145	0.8555	0
1402	viral infectious disease	hsa-mir-143	0.8555	0
1403	bladder neoplasms	hsa-mir-142	0.8555	0
1404	neuroepithelial tumors	hsa-mir-29b	0.8555	0
1405	neuroepithelial tumors	hsa-mir-143	0.8555	0
1406	neuroepithelial tumors	hsa-mir-145	0.8555	0
1407	neuroepithelial tumors	hsa-mir-142	0.8555	0
1408	neuroepithelial tumors	hsa-mir-93	0.8555	0
1409	thrombosis	hsa-mir-451	0.855	0
1410	thrombosis	hsa-mir-499a	0.855	0
1411	colon neoplasms	hsa-mir-499a	0.855	0
1412	colon neoplasms	hsa-mir-451	0.855	0
1413	thrombosis	hsa-mir-34a	0.855	0
1414	adenocarcinoma, gastric	hsa-mir-133a-1	0.853333	0
1415	adenocarcinoma, gastric	hsa-mir-133a-2	0.853333	0
1416	adenocarcinoma, gastric	hsa-mir-29c	0.853333	0
1417	adenocarcinoma, gastric	hsa-mir-29a	0.853333	0
1418	kidney diseases [unspecific]	hsa-mir-199a-1	0.853333	0
1419	kidney diseases [unspecific]	hsa-mir-199a-2	0.853333	0
1420	adenocarcinoma, gastric	hsa-mir-199a-2	0.853333	0
1421	adenocarcinoma, gastric	hsa-mir-199a-1	0.853333	0
1422	leukemia-lymphoma, precursor t-cell lymphoblastic	hsa-mir-27b	0.853061	0
1423	nevus	hsa-mir-497	0.853061	0
1424	leukemia-lymphoma, precursor t-cell lymphoblastic	hsa-mir-200c	0.853061	0
1425	myocardial ischemic-reperfusion injury	hsa-mir-126	0.853061	0
1426	myocardial ischemic-reperfusion injury	hsa-mir-200c	0.853061	0
1427	congenital microtia	hsa-mir-125b-2	0.853061	0
1428	congenital microtia	hsa-mir-125b-1	0.853061	0
1429	myocardial ischemic-reperfusion injury	hsa-mir-27b	0.853061	0
1430	leukemia-lymphoma, precursor t-cell lymphoblastic	hsa-mir-497	0.853061	0
1431	congenital microtia	hsa-mir-126	0.853061	0
1432	nevus	hsa-mir-200c	0.853061	0
1433	congenital microtia	hsa-mir-27b	0.853061	0
1434	myocardial ischemic-reperfusion injury	hsa-mir-497	0.853061	0
1435	nevus	hsa-mir-146a	0.853061	0
1436	nevus	hsa-mir-27b	0.853061	0
1437	nevus	hsa-mir-126	0.853061	0
1438	congenital microtia	hsa-mir-146a	0.853061	0
1439	congenital microtia	hsa-mir-497	0.853061	0
1440	disease of metabolism	hsa-mir-92a	0.8525	0
1441	mycosis fungoides	hsa-mir-92a	0.8525	0
1442	carcinoma, gastric	hsa-mir-92a	0.8525	0
1443	mycosis fungoides	hsa-mir-34a	0.8525	0
1444	squamous cell carcinoma, oral	hsa-mir-24	0.851667	0
1445	respiratory syncytial virus pneumonia	hsa-mir-101	0.851667	0
1446	respiratory syncytial virus pneumonia	hsa-mir-140	0.851667	0
1447	neoplasms [unspecific]	hsa-mir-520g	0.851428	0
1448	neoplasms [unspecific]	hsa-mir-520f	0.851428	1
1449	carcinoma, lung. non-small-cell	hsa-let-7f-1	0.851428	0
1450	carcinoma, lung. non-small-cell	hsa-let-7f-2	0.851428	0
1451	lymphoma, primary effusion	hsa-mir-520f	0.851428	0
1452	lymphoma, primary effusion	hsa-mir-520g	0.851428	0
1453	lymphoma, primary effusion	hsa-mir-520h	0.851428	0
1454	laryngeal neoplasms	hsa-mir-196b	0.851428	0
1455	laryngeal neoplasms	hsa-let-7c	0.851428	0
1456	laryngeal neoplasms	hsa-let-7e	0.851428	0
1457	carcinoma, lung. non-small-cell	hsa-mir-196b	0.851428	0
1458	carcinoma, lung. non-small-cell	hsa-mir-520h	0.851428	0
1459	carcinoma, lung. non-small-cell	hsa-mir-520g	0.851428	0
1460	carcinoma, lung. non-small-cell	hsa-mir-520f	0.851428	0
1461	laryngeal neoplasms	hsa-mir-125b	0.851428	0
1462	laryngeal neoplasms	hsa-mir-125a	0.851428	0
1463	heart failure	hsa-mir-10a	0.851428	0
1464	heart failure	hsa-mir-196b	0.851428	0
1465	laryngeal neoplasms	hsa-mir-520h	0.851428	0
1466	laryngeal neoplasms	hsa-mir-520g	0.851428	0
1467	laryngeal neoplasms	hsa-mir-520f	0.851428	0
1468	lymphoma, primary effusion	hsa-mir-1-2	0.851428	0
1469	lymphoma, primary effusion	hsa-mir-1-1	0.851428	0
1470	lymphoma, primary effusion	hsa-mir-10a	0.851428	0
1471	lymphoma, primary effusion	hsa-mir-145	0.851428	0
1472	lymphoma, primary effusion	hsa-mir-125b	0.851428	0
1473	lymphoma, primary effusion	hsa-mir-125a	0.851428	0
1474	neoplasms [unspecific]	hsa-mir-1-2	0.851428	1
1475	lymphoma, primary effusion	hsa-mir-196b	0.851428	0
1476	hypertrophic scar	hsa-mir-663b	0.85	0
1477	carcinoma, hepatocellular, hcv-related	hsa-mir-181	0.85	0
1478	carcinoma, hepatocellular, hcv-related	hsa-mir-15a	0.85	0
1479	adenocarcinoma, pancreatic ductal	hsa-mir-708	0.85	0
1480	leukemia, myelogenous, chronic, bcr-abl positive	hsa-mir-16-1	0.85	0
1481	carcinoma, hepatocellular, hcv-related	hsa-mir-663b	0.85	0
1482	adenocarcinoma, pancreatic ductal	hsa-mir-663b	0.85	0
1483	adenocarcinoma, pancreatic ductal	hsa-mir-16-1	0.85	0
1484	hypertrophic scar	hsa-mir-16-1	0.85	0
1485	hypertrophic scar	hsa-mir-34	0.85	0
1486	leukemia, myelogenous, chronic, bcr-abl positive	hsa-mir-181b	0.85	0
1487	carcinoma, hepatocellular, hcv-related	hsa-mir-196a-2	0.85	0
1488	leukemia, myelogenous, chronic, bcr-abl positive	hsa-mir-34	0.85	0
1489	leukemia, myelogenous, chronic, bcr-abl positive	hsa-mir-708	0.85	0
1490	adenocarcinoma, pancreatic ductal	hsa-mir-181	0.85	0
1491	adenocarcinoma, pancreatic ductal	hsa-mir-122	0.85	0
1492	carcinoma, hepatocellular, hcv-related	hsa-mir-16-1	0.85	0
1493	adenocarcinoma, pancreatic ductal	hsa-mir-181b	0.85	1
1494	hypertrophic scar	hsa-mir-708	0.85	0
1495	adenocarcinoma, pancreatic ductal	hsa-mir-196a-2	0.85	0
1496	leukemia, myelogenous, chronic, bcr-abl positive	hsa-mir-196a-2	0.85	0
1497	carcinoma, hepatocellular, hcv-related	hsa-mir-708	0.85	0
1498	hypertrophic scar	hsa-mir-196a-2	0.85	0
1499	hypertrophic scar	hsa-mir-122	0.85	0
1500	carcinoma, hepatocellular, hcv-related	hsa-mir-181b	0.85	0
1501	carcinoma, hepatocellular, hcv-related	hsa-mir-34	0.85	0
1502	hypertrophic scar	hsa-mir-15a	0.85	0
1503	hypertrophic scar	hsa-mir-155	0.85	1
1504	hypertrophic scar	hsa-mir-181	0.85	0
1505	leukemia, myelogenous, chronic, bcr-abl positive	hsa-mir-181	0.85	0
1506	leukemia, myelogenous, chronic, bcr-abl positive	hsa-mir-15a	0.85	0
1507	leukemia, myelogenous, chronic, bcr-abl positive	hsa-mir-663b	0.85	0
1508	leukemia, myelogenous, chronic, bcr-abl positive	hsa-mir-122	0.85	0
1509	heart failure	hsa-mir-99b	0.849687	0
1510	wound inflammation	hsa-mir-223	0.849687	0
1511	wound inflammation	hsa-mir-27b	0.849687	0
1512	carcinoma, gastrooesophageal	hsa-mir-130b	0.849687	0
1513	carcinoma, gastrooesophageal	hsa-mir-130a	0.849687	0
1514	non-sensory diseases	hsa-mir-130b	0.849687	0
1515	non-sensory diseases	hsa-mir-130a	0.849687	0
1516	wound inflammation	hsa-mir-30c	0.849687	0
1517	wound inflammation	hsa-mir-30d	0.849687	0
1518	carcinoma, renal cell	hsa-mir-190a	0.849687	0
1519	non-sensory diseases	hsa-mir-99b	0.849687	0
1520	carcinoma, lung. non-small-cell	hsa-mir-190a	0.849687	0
1521	non-sensory diseases	hsa-mir-182	0.849687	0
1522	carcinoma, lung. non-small-cell	hsa-mir-130b	0.849687	0
1523	wound inflammation	hsa-mir-190a	0.849687	0
1524	non-sensory diseases	hsa-mir-223	0.849687	0
1525	heart failure	hsa-mir-27b	0.849687	0
1526	non-sensory diseases	hsa-mir-27b	0.849687	0
1527	non-sensory diseases	hsa-mir-22	0.849687	0
1528	non-sensory diseases	hsa-mir-24	0.849687	0
1529	non-sensory diseases	hsa-mir-16	0.849687	0
1530	carcinoma, renal cell	hsa-mir-15b	0.849687	0
1531	carcinoma, gastrooesophageal	hsa-mir-223	0.849687	1
1532	non-sensory diseases	hsa-mir-30d	0.849687	0
1533	non-sensory diseases	hsa-mir-30c	0.849687	0
1534	carcinoma, gastrooesophageal	hsa-mir-182	0.849687	0
1535	wound inflammation	hsa-mir-26a-2	0.849687	0
1536	wound inflammation	hsa-mir-26a-1	0.849687	0
1537	carcinoma, renal cell	hsa-mir-223	0.849687	0
1538	carcinoma, renal cell	hsa-mir-27b	0.849687	0
1539	carcinoma, renal cell	hsa-mir-130a	0.849687	0
1540	wound inflammation	hsa-mir-22	0.849687	0
1541	wound inflammation	hsa-mir-24	0.849687	0
1542	carcinoma, gastrooesophageal	hsa-mir-15b	0.849687	0
1543	wound inflammation	hsa-mir-16	0.849687	0
1544	heart failure	hsa-mir-190a	0.849687	0
1545	carcinoma, renal cell	hsa-mir-24	0.849687	0
1546	carcinoma, gastrooesophageal	hsa-mir-30d	0.849687	0
1547	carcinoma, gastrooesophageal	hsa-mir-30c	0.849687	0
1548	carcinoma, lung. non-small-cell	hsa-mir-26a-1	0.849687	0
1549	carcinoma, lung. non-small-cell	hsa-mir-26a-2	0.849687	0
1550	carcinoma, gastrooesophageal	hsa-mir-27b	0.849687	0
1551	carcinoma, gastrooesophageal	hsa-mir-190a	0.849687	0
1552	non-sensory diseases	hsa-mir-190a	0.849687	0
1553	heart failure	hsa-mir-24	0.849687	1
1554	carcinoma, gastrooesophageal	hsa-mir-16	0.849687	0
1555	non-sensory diseases	hsa-mir-26a-1	0.849687	0
1556	non-sensory diseases	hsa-mir-26a-2	0.849687	0
1557	carcinoma, gastrooesophageal	hsa-mir-22	0.849687	0
1558	carcinoma, gastrooesophageal	hsa-mir-21	0.849687	0
1559	carcinoma, gastrooesophageal	hsa-mir-24	0.849687	0
1560	wound inflammation	hsa-mir-99b	0.849687	0
1561	wound inflammation	hsa-mir-130b	0.849687	0
1562	wound inflammation	hsa-mir-130a	0.849687	0
1563	wound inflammation	hsa-mir-182	0.849687	0
1564	wound inflammation	hsa-mir-15b	0.849687	0
1565	head and neck adenoid cystic carcinoma	hsa-mir-26b	0.847733	0
1566	carcinoma, lung. non-small-cell	hsa-mir-381	0.847733	0
1567	colorectal carcinoma	hsa-mir-30d	0.847733	1
1568	colorectal cancer	hsa-mir-199b	0.847733	0
1569	colorectal carcinoma	hsa-mir-381	0.847733	0
1570	carcinoma, cervical	hsa-mir-7-2	0.847733	0
1571	carcinoma, cervical	hsa-mir-7-1	0.847733	0
1572	neoplasms [unspecific]	hsa-mir-328	0.847733	0
1573	gastric neoplasms	hsa-mir-720	0.847733	0
1574	neoplasms [unspecific]	hsa-mir-378	0.847733	1
1575	neoplasms [unspecific]	hsa-mir-361	0.847733	0
1576	head and neck adenoid cystic carcinoma	hsa-mir-154	0.847733	0
1577	head and neck adenoid cystic carcinoma	hsa-mir-142	0.847733	0
1578	head and neck adenoid cystic carcinoma	hsa-mir-145	0.847733	0
1579	head and neck adenoid cystic carcinoma	hsa-mir-143	0.847733	0
1580	head and neck adenoid cystic carcinoma	hsa-mir-144	0.847733	0
1581	head and neck adenoid cystic carcinoma	hsa-mir-101	0.847733	0
1582	carcinoma, cervical	hsa-mir-720	0.847733	0
1583	colorectal carcinoma	hsa-mir-199a	0.847733	1
1584	melanoma	hsa-mir-720	0.847733	1
1585	neoplasms [unspecific]	hsa-mir-196a-1	0.847733	0
1586	head and neck adenoid cystic carcinoma	hsa-mir-133a	0.847733	0
1587	head and neck adenoid cystic carcinoma	hsa-mir-381	0.847733	0
1588	head and neck adenoid cystic carcinoma	hsa-mir-373	0.847733	0
1589	head and neck adenoid cystic carcinoma	hsa-mir-378	0.847733	0
1590	head and neck adenoid cystic carcinoma	hsa-mir-361	0.847733	0
1591	head and neck adenoid cystic carcinoma	hsa-mir-34a	0.847733	0
1592	head and neck adenoid cystic carcinoma	hsa-mir-34b	0.847733	0
1593	neoplasms [unspecific]	hsa-mir-133a	0.847733	0
1594	head and neck adenoid cystic carcinoma	hsa-mir-340	0.847733	0
1595	carcinoma, lung. non-small-cell	hsa-mir-720	0.847733	0
1596	head and neck adenoid cystic carcinoma	hsa-mir-330	0.847733	0
1597	head and neck adenoid cystic carcinoma	hsa-mir-328	0.847733	0
1598	melanoma	hsa-mir-199b	0.847733	0
1599	head and neck adenoid cystic carcinoma	hsa-mir-30d	0.847733	0
1600	colorectal cancer	hsa-mir-7-1	0.847733	0
1601	colorectal cancer	hsa-mir-7-2	0.847733	0
1602	head and neck adenoid cystic carcinoma	hsa-mir-196a-1	0.847733	0
1603	head and neck adenoid cystic carcinoma	hsa-mir-196a-2	0.847733	0
1604	carcinoma, cervical	hsa-mir-144	0.847733	0
1605	carcinoma, cervical	hsa-mir-154	0.847733	0
1606	colorectal carcinoma	hsa-mir-720	0.847733	1
1607	carcinoma, cervical	hsa-mir-199b	0.847733	0
1608	carcinoma, cervical	hsa-mir-199a	0.847733	0
1609	gastric neoplasms	hsa-mir-330	0.847733	0
1610	gastric neoplasms	hsa-mir-30d	0.847733	0
1611	gastric neoplasms	hsa-mir-381	0.847733	0
1612	head and neck adenoid cystic carcinoma	hsa-mir-720	0.847733	0
1613	head and neck adenoid cystic carcinoma	hsa-mir-7-1	0.847733	0
1614	head and neck adenoid cystic carcinoma	hsa-mir-7-2	0.847733	0
1615	melanoma	hsa-mir-154	0.847733	0
1616	carcinoma, cervical	hsa-mir-196a-1	0.847733	0
1617	carcinoma, cervical	hsa-mir-196a-2	0.847733	0
1618	carcinoma, cervical	hsa-mir-340	0.847733	0
1619	carcinoma, cervical	hsa-mir-30d	0.847733	0
1620	carcinoma, cervical	hsa-mir-328	0.847733	0
1621	carcinoma, cervical	hsa-mir-330	0.847733	0
1622	melanoma	hsa-mir-133a	0.847733	0
1623	carcinoma, lung. non-small-cell	hsa-mir-101	0.847733	0
1624	carcinoma, cervical	hsa-mir-381	0.847733	1
1625	carcinoma, cervical	hsa-mir-34b	0.847733	0
1626	carcinoma, cervical	hsa-mir-378	0.847733	0
1627	neoplasms [unspecific]	hsa-mir-154	0.847733	0
1628	carcinoma, lung. non-small-cell	hsa-mir-154	0.847733	0
1629	colorectal carcinoma	hsa-mir-101	0.847733	1
1630	melanoma	hsa-mir-378	0.847733	1
1631	colorectal cancer	hsa-mir-196a-1	0.847733	0
1632	colorectal cancer	hsa-mir-361	0.847733	0
1633	colorectal cancer	hsa-mir-373	0.847733	0
1634	colorectal cancer	hsa-mir-381	0.847733	0
1635	colorectal cancer	hsa-mir-30d	0.847733	0
1636	colorectal cancer	hsa-mir-330	0.847733	0
1637	melasma	hsa-mir-218	0.847292	0
1638	hypertrophic scar	hsa-mir-34c	0.847292	0
1639	hepatitis b virus infection	hsa-mir-199a-2	0.847292	0
1640	melasma	hsa-mir-34c	0.847292	0
1641	hypertrophic scar	hsa-mir-218	0.847292	0
1642	muscle atrophy	hsa-mir-122	0.847292	0
1643	melasma	hsa-mir-22	0.847292	0
1644	melasma	hsa-mir-21	0.847292	0
1645	muscle atrophy	hsa-mir-124	0.847292	0
1646	hypertrophic scar	hsa-mir-22	0.847292	0
1647	muscle atrophy	hsa-mir-218	0.847292	0
1648	hepatitis b virus infection	hsa-mir-126	0.847292	0
1649	muscle atrophy	hsa-mir-34c	0.847292	0
1650	hypertrophic scar	hsa-mir-199a-2	0.847292	0
1651	melasma	hsa-mir-199a-2	0.847292	0
1652	hypertrophic scar	hsa-mir-124	0.847292	0
1653	hypertrophic scar	hsa-mir-126	0.847292	0
1654	melasma	hsa-mir-122	0.847292	0
1655	melasma	hsa-mir-126	0.847292	0
1656	melasma	hsa-mir-124	0.847292	0
1657	pallister-killian syndrome	hsa-mir-135a-1	0.846429	0
1658	pallister-killian syndrome	hsa-mir-135a-2	0.846429	0
1659	psychiatric disorders	hsa-mir-143	0.846429	0
1660	pallister-killian syndrome	hsa-mir-125a	0.846429	0
1661	psychiatric disorders	hsa-mir-150	0.846429	0
1662	psychiatric disorders	hsa-mir-125a	0.846429	0
1663	psychiatric disorders	hsa-mir-135a-2	0.846429	0
1664	psychiatric disorders	hsa-mir-135a-1	0.846429	0
1665	pallister-killian syndrome	hsa-mir-200b	0.846429	0
1666	pallister-killian syndrome	hsa-mir-200a	0.846429	0
1667	psychiatric disorders	hsa-mir-200a	0.846429	0
1668	psychiatric disorders	hsa-mir-200b	0.846429	0
1669	pallister-killian syndrome	hsa-mir-150	0.846429	0
1670	pallister-killian syndrome	hsa-mir-143	0.846429	0
1671	carcinoma, lung, small-cell	hsa-mir-24-1	0.845476	0
1672	carcinoma, lung, small-cell	hsa-mir-24-2	0.845476	0
1673	carcinoma, lung, small-cell	hsa-mir-155	0.845476	1
1674	melanoma	hsa-mir-24-1	0.845476	1
1675	melanoma	hsa-mir-24-2	0.845476	0
1676	toxoplasma gondii infection	hsa-mir-93	0.845476	1
1677	carcinoma, lung, small-cell	hsa-mir-20a	0.845476	0
1678	toxoplasma gondii infection	hsa-mir-29b-1	0.845476	0
1679	toxoplasma gondii infection	hsa-mir-29b-2	0.845476	0
1680	toxoplasma gondii infection	hsa-mir-24-2	0.845476	0
1681	toxoplasma gondii infection	hsa-mir-24-1	0.845476	0
1682	hypertrophy	hsa-mir-212	0.845089	0
1683	hypertrophy	hsa-mir-211	0.845089	0
1684	hypertrophy	hsa-mir-210	0.845089	0
1685	cardiovascular diseases [unspecific]	hsa-mir-208a	0.845089	1
1686	hypertrophy	hsa-mir-526a-2	0.845089	0
1687	cardiovascular diseases [unspecific]	hsa-let-7a-3	0.845089	0
1688	cardiovascular diseases [unspecific]	hsa-mir-149	0.845089	0
1689	cardiovascular diseases [unspecific]	hsa-mir-142	0.845089	0
1690	cardiovascular diseases [unspecific]	hsa-mir-526a-2	0.845089	0
1691	malignant neoplasms [unspecific]	hsa-let-7a-3	0.845089	0
1692	cardiovascular diseases [unspecific]	hsa-mir-101	0.845089	0
1693	cardiovascular diseases [unspecific]	hsa-mir-103	0.845089	0
1694	neoplasms [unspecific]	hsa-mir-526a-2	0.845089	0
1695	hypertrophy	hsa-mir-103	0.845089	0
1696	hypertrophy	hsa-mir-101	0.845089	0
1697	hypertrophy	hsa-mir-149	0.845089	0
1698	malignant neoplasms [unspecific]	hsa-mir-208a	0.845089	0
1699	cardiovascular diseases [unspecific]	hsa-mir-212	0.845089	0
1700	cardiovascular diseases [unspecific]	hsa-mir-211	0.845089	0
1701	cardiovascular diseases [unspecific]	hsa-mir-422a	0.845089	0
1702	glioblastoma	hsa-mir-526a-2	0.845089	0
1703	gastric neoplasms	hsa-mir-208a	0.845089	1
1704	malignant neoplasms [unspecific]	hsa-mir-422a	0.845089	0
1705	carcinoma, breast, triple negative	hsa-mir-133b	0.845089	0
1706	hypertrophy	hsa-mir-422a	0.845089	0
1707	neoplasms [unspecific]	hsa-mir-208a	0.845089	0
1708	glioblastoma	hsa-mir-133b	0.845089	1
1709	malignant neoplasms [unspecific]	hsa-mir-143	0.845089	0
1710	malignant neoplasms [unspecific]	hsa-mir-142	0.845089	0
1711	malignant neoplasms [unspecific]	hsa-mir-149	0.845089	0
1712	carcinoma, breast, triple negative	hsa-let-7a-3	0.845089	0
1713	malignant neoplasms [unspecific]	hsa-mir-101	0.845089	0
1714	malignant neoplasms [unspecific]	hsa-mir-103	0.845089	0
1715	carcinoma, breast, triple negative	hsa-mir-212	0.845089	0
1716	neoplasms [unspecific]	hsa-mir-422a	0.845089	0
1717	malignant neoplasms [unspecific]	hsa-mir-210	0.845089	0
1718	malignant neoplasms [unspecific]	hsa-mir-212	0.845089	0
1719	malignant neoplasms [unspecific]	hsa-mir-211	0.845089	0
1720	carcinoma, breast, triple negative	hsa-mir-208a	0.845089	0
1721	carcinoma, breast, triple negative	hsa-mir-103	0.845089	0
1722	carcinoma, breast, triple negative	hsa-mir-143	0.845089	1
1723	carcinoma, breast, triple negative	hsa-mir-149	0.845089	0
1724	malignant neoplasms [unspecific]	hsa-let-7a	0.845089	0
1725	carcinoma, breast, triple negative	hsa-let-7a	0.845089	1
1726	hypertrophy	hsa-let-7a	0.845089	0
1727	malignant neoplasms [unspecific]	hsa-mir-133b	0.845089	0
1728	neoplasms [unspecific]	hsa-mir-103	0.845089	0
1729	malignant neoplasms [unspecific]	hsa-mir-526a-2	0.845089	0
1730	carcinoma, breast, triple negative	hsa-mir-422a	0.845089	0
1731	glioblastoma	hsa-mir-422a	0.845089	0
1732	neoplasms [unspecific]	hsa-mir-212	0.845089	0
1733	carcinoma, breast, triple negative	hsa-mir-526a-2	0.845089	0
1734	glioblastoma	hsa-mir-211	0.845089	0
1735	squamous cell carcinoma, tongue	hsa-mir-142	0.844423	0
1736	squamous cell carcinoma, tongue	hsa-mir-143	0.844423	0
1737	squamous cell carcinoma, tongue	hsa-mir-145	0.844423	0
1738	squamous cell carcinoma, tongue	hsa-mir-107	0.844423	0
1739	squamous cell carcinoma, tongue	hsa-mir-27a	0.844423	0
1740	squamous cell carcinoma, esophageal	hsa-mir-320a	0.844423	0
1741	squamous cell carcinoma, esophageal	hsa-mir-320d	0.844423	0
1742	squamous cell carcinoma, tongue	hsa-mir-320	0.844423	0
1743	squamous cell carcinoma, tongue	hsa-mir-320d	0.844423	0
1744	squamous cell carcinoma, tongue	hsa-mir-320a	0.844423	0
1745	melanoma	hsa-mir-320d	0.844423	0
1746	squamous cell carcinoma, tongue	hsa-mir-200b	0.844423	0
1747	squamous cell carcinoma, esophageal	hsa-mir-320	0.844423	0
1748	melanoma	hsa-mir-320	0.844423	1
1749	squamous cell carcinoma, esophageal	hsa-mir-24-2	0.844423	0
1750	carcinoma, renal cell	hsa-mir-200	0.843467	1
1751	carcinoma, renal cell	hsa-mir-20a	0.843467	1
1752	carcinoma, renal cell	hsa-mir-29	0.843467	1
1753	carcinoma, renal cell	hsa-mir-25	0.843467	0
1754	carcinoma, renal cell	hsa-mir-15	0.843467	0
1755	cardiometabolic disorders	hsa-mir-15	0.843467	0
1756	cardiometabolic disorders	hsa-mir-25	0.843467	0
1757	cardiometabolic disorders	hsa-mir-24	0.843467	0
1758	cardiometabolic disorders	hsa-mir-127	0.843467	0
1759	cardiometabolic disorders	hsa-mir-124	0.843467	0
1760	cardiometabolic disorders	hsa-mir-151b	0.843467	0
1761	central nervous system embryonal tumor	hsa-mir-151b	0.843467	0
1762	central nervous system embryonal tumor	hsa-mir-124	0.843467	0
1763	central nervous system embryonal tumor	hsa-mir-127	0.843467	0
1764	central nervous system embryonal tumor	hsa-mir-224	0.843467	0
1765	central nervous system embryonal tumor	hsa-mir-20a	0.843467	0
1766	central nervous system embryonal tumor	hsa-mir-27b	0.843467	0
1767	cardiometabolic disorders	hsa-mir-20a	0.843467	0
1768	cardiometabolic disorders	hsa-mir-223	0.843467	0
1769	cardiometabolic disorders	hsa-mir-224	0.843467	0
1770	cardiometabolic disorders	hsa-mir-222	0.843467	0
1771	cardiometabolic disorders	hsa-mir-214	0.843467	0
1772	cardiometabolic disorders	hsa-mir-200	0.843467	0
1773	cardiometabolic disorders	hsa-mir-205	0.843467	0
1774	central nervous system embryonal tumor	hsa-mir-200	0.843467	0
1775	central nervous system embryonal tumor	hsa-mir-205	0.843467	0
1776	central nervous system embryonal tumor	hsa-mir-214	0.843467	0
1777	central nervous system embryonal tumor	hsa-mir-15	0.843467	0
1778	central nervous system embryonal tumor	hsa-mir-24	0.843467	0
1779	central nervous system embryonal tumor	hsa-mir-29	0.843467	0
1780	central nervous system embryonal tumor	hsa-mir-25	0.843467	0
1781	cardiometabolic disorders	hsa-mir-27b	0.843467	0
1782	chronic inflammation	hsa-mir-106b	0.843333	0
1783	aneurysm	hsa-mir-155	0.843333	0
1784	aneurysm	hsa-mir-106b	0.843333	0
1785	chronic inflammation	hsa-mir-9	0.843333	0
1786	chronic inflammation	hsa-mir-155	0.843333	1
1787	toxoplasma gondii infection	hsa-mir-9	0.843333	0
1788	aneurysm	hsa-mir-9	0.843333	0
1789	carcinoma, urothelial, upper tract	hsa-mir-30a	0.843333	0
1790	carcinoma, urothelial, upper tract	hsa-mir-145	0.843333	0
1791	hypertrophic scar	hsa-mir-371b	0.843333	0
1792	carcinoma, urothelial, upper tract	hsa-mir-371b	0.843333	0
1793	hypertrophic scar	hsa-mir-141	0.843333	0
1794	neoplasms [unspecific]	hsa-mir-376a-1	0.842917	0
1795	neoplasms [unspecific]	hsa-mir-376a-2	0.842917	0
1796	glioblastoma	hsa-mir-449b	0.842917	0
1797	glioblastoma	hsa-mir-301b	0.842917	0
1798	glioblastoma	hsa-mir-301a	0.842917	0
1799	neoplasms [unspecific]	hsa-mir-449b	0.842917	1
1800	neoplasms [unspecific]	hsa-mir-301b	0.842917	1
1801	neoplasms [unspecific]	hsa-mir-301a	0.842917	1
1802	graves ophthalmopathy	hsa-mir-494	0.842857	0
1803	carcinoma, breast, triple negative	hsa-mir-106a	0.842857	0
1804	ischemia-reperfusion injury	hsa-mir-200b	0.842857	0
1805	ischemia-reperfusion injury	hsa-mir-373	0.842857	0
1806	graves ophthalmopathy	hsa-mir-106a	0.842857	0
1807	adenocarcinoma, pancreatic ductal	hsa-mir-146a	0.842857	0
1808	carcinoma, breast, triple negative	hsa-mir-214	0.842857	0
1809	adenocarcinoma, pancreatic ductal	hsa-mir-214	0.842857	1
1810	ischemia-reperfusion injury	hsa-mir-106a	0.842857	1
1811	carcinoma, breast, triple negative	hsa-mir-146a	0.842857	0
1812	carcinoma, breast, triple negative	hsa-mir-494	0.842857	0
1813	adenocarcinoma, pancreatic ductal	hsa-mir-373	0.842857	0
1814	graves ophthalmopathy	hsa-mir-214	0.842857	0
1815	carcinoma, gastric	hsa-mir-200b	0.842857	1
1816	carcinoma, gastric	hsa-mir-146a	0.842857	0
1817	graves ophthalmopathy	hsa-mir-200b	0.842857	0
1818	graves ophthalmopathy	hsa-mir-373	0.842857	0
1819	carcinoma, breast, triple negative	hsa-mir-373	0.842857	1
1820	carcinoma, gastric	hsa-mir-214	0.842857	0
1821	squamous cell carcinoma, head and neck	hsa-mir-494	0.842619	0
1822	recurrent spontaneous abortion	hsa-mir-494	0.842619	0
1823	hepatic ischemia-reperfusion injury	hsa-mir-744	0.842619	0
1824	recurrent spontaneous abortion	hsa-mir-608	0.842619	0
1825	recurrent spontaneous abortion	hsa-mir-634	0.842619	0
1826	inflammatory diseases	hsa-mir-29b	0.842619	0
1827	inflammatory diseases	hsa-mir-29a	0.842619	0
1828	inflammatory diseases	hsa-mir-23a	0.842619	0
1829	hepatic ischemia-reperfusion injury	hsa-mir-608	0.842619	0
1830	hepatic ischemia-reperfusion injury	hsa-mir-634	0.842619	0
1831	neoplasms [unspecific]	hsa-mir-494	0.842619	1
1832	inflammatory diseases	hsa-mir-608	0.842619	0
1833	recurrent spontaneous abortion	hsa-mir-744	0.842619	0
1834	hepatic ischemia-reperfusion injury	hsa-mir-145	0.842619	0
1835	hepatic ischemia-reperfusion injury	hsa-mir-152	0.842619	0
1836	hepatic ischemia-reperfusion injury	hsa-mir-15a	0.842619	0
1837	hepatic ischemia-reperfusion injury	hsa-mir-184	0.842619	0
1838	squamous cell carcinoma, head and neck	hsa-mir-634	0.842619	0
1839	squamous cell carcinoma, head and neck	hsa-mir-608	0.842619	0
1840	inflammatory diseases	hsa-mir-494	0.842619	0
1841	neoplasms [unspecific]	hsa-mir-744	0.842619	0
1842	hepatic ischemia-reperfusion injury	hsa-mir-23a	0.842619	0
1843	hepatic ischemia-reperfusion injury	hsa-mir-29a	0.842619	0
1844	hepatic ischemia-reperfusion injury	hsa-mir-29b	0.842619	0
1845	recurrent spontaneous abortion	hsa-mir-124	0.842619	0
1846	recurrent spontaneous abortion	hsa-mir-142	0.842619	0
1847	recurrent spontaneous abortion	hsa-mir-145	0.842619	0
1848	recurrent spontaneous abortion	hsa-mir-152	0.842619	0
1849	recurrent spontaneous abortion	hsa-mir-15a	0.842619	0
1850	inflammatory diseases	hsa-mir-634	0.842619	0
1851	squamous cell carcinoma, head and neck	hsa-mir-744	0.842619	0
1852	squamous cell carcinoma, head and neck	hsa-mir-223	0.842619	0
1853	inflammatory diseases	hsa-mir-184	0.842619	0
1854	inflammatory diseases	hsa-mir-152	0.842619	0
1855	recurrent spontaneous abortion	hsa-mir-23a	0.842619	1
1856	squamous cell carcinoma, head and neck	hsa-mir-15a	0.842619	1
1857	recurrent spontaneous abortion	hsa-mir-29a	0.842619	1
1858	recurrent spontaneous abortion	hsa-mir-29b	0.842619	0
1859	recurrent spontaneous abortion	hsa-mir-223	0.842619	0
1860	squamous cell carcinoma, head and neck	hsa-mir-145	0.842619	0
1861	squamous cell carcinoma, head and neck	hsa-mir-152	0.842619	0
1862	bladder neoplasms	hsa-mir-181b-1	0.8425	0
1863	bladder neoplasms	hsa-mir-181b-2	0.8425	0
1864	bladder neoplasms	hsa-mir-19b-1	0.8425	0
1865	bladder neoplasms	hsa-mir-92a-1	0.8425	0
1866	bladder neoplasms	hsa-mir-124-3	0.8425	0
1867	bladder neoplasms	hsa-mir-124-1	0.8425	0
1868	leukemia, lymphocytic, chronic, b-cell	hsa-mir-373	0.8425	0
1869	leukemia, lymphocytic, chronic, b-cell	hsa-mir-124-3	0.8425	0
1870	leukemia, lymphocytic, chronic, b-cell	hsa-mir-124-1	0.8425	0
1871	acute myocardial infarction	hsa-mir-29b-1	0.84	0
1872	acute myocardial infarction	hsa-mir-29b-2	0.84	0
1873	ebola hemorrhagic fever	hsa-mir-29b-2	0.84	0
1874	ebola hemorrhagic fever	hsa-mir-29b-1	0.84	0
1875	coronary atherosclerosis	hsa-mir-106b	0.84	0
1876	rectal neoplasms	hsa-mir-106b	0.84	0
1877	rectal neoplasms	hsa-mir-138	0.84	0
1878	coronary atherosclerosis	hsa-mir-30e	0.84	0
1879	rectal neoplasms	hsa-mir-30e	0.84	0
1880	kaposi sarcoma	hsa-mir-30a	0.84	0
1881	kaposi sarcoma	hsa-mir-25	0.84	0
1882	kaposi sarcoma	hsa-mir-21	0.84	1
1883	kaposi sarcoma	hsa-mir-31	0.84	1
1884	neuroinflammation	hsa-mir-106b	0.84	0
1885	kaposi sarcoma	hsa-mir-96	0.84	0
1886	kaposi sarcoma	hsa-mir-204	0.84	0
1887	neuroinflammation	hsa-mir-138	0.84	0
1888	kaposi sarcoma	hsa-mir-192	0.84	0
1889	kaposi sarcoma	hsa-mir-10a	0.84	0
1890	kaposi sarcoma	hsa-mir-155	0.84	1
1891	adenocarcinoma, pancreatic ductal	hsa-mir-1181	0.84	0
1892	kaposi sarcoma	hsa-mir-451a	0.84	0
1893	squamous cell carcinoma, esophageal	hsa-mir-1181	0.84	0
1894	squamous cell carcinoma, esophageal	hsa-mir-409	0.84	0
1895	squamous cell carcinoma, esophageal	hsa-mir-411	0.84	0
1896	leukemia	hsa-mir-132	0.84	0
1897	leukemia	hsa-mir-140	0.84	0
1898	leukemia	hsa-mir-15b	0.84	0
1899	neuroinflammation	hsa-mir-30e	0.84	0
1900	neuroinflammation	hsa-mir-21	0.84	1
1901	coronary atherosclerosis	hsa-mir-138	0.84	0
1902	kaposi sarcoma	hsa-mir-7	0.84	0
1903	kaposi sarcoma	hsa-mir-9	0.84	0
1904	adenocarcinoma, pancreatic ductal	hsa-mir-409	0.84	0
1905	adenocarcinoma, pancreatic ductal	hsa-mir-411	0.84	0
1906	kidney injury	hsa-mir-125b	0.838571	0
1907	esophageal neoplasms	hsa-mir-125b	0.838571	1
1908	kidney injury	hsa-mir-26a	0.838571	0
1909	mesial temporal lobe epilepsy	hsa-mir-125b	0.838571	1
1910	esophageal neoplasms	hsa-mir-26a	0.838571	0
1911	kidney injury	hsa-mir-130a	0.838571	0
1912	mesial temporal lobe epilepsy	hsa-mir-155	0.838571	1
1913	mesial temporal lobe epilepsy	hsa-mir-130a	0.838571	0
1914	mesial temporal lobe epilepsy	hsa-mir-26a	0.838571	0
1915	kidney injury	hsa-mir-155	0.838571	0
1916	pancreatic neoplasms	hsa-mir-125b	0.838571	0
1917	carcinoma, merkel cell	hsa-mir-9-1	0.838571	0
1918	myotonic muscular dystrophy	hsa-mir-181b	0.838571	0
1919	carcinoma, merkel cell	hsa-mir-19a	0.838571	0
1920	myotonic muscular dystrophy	hsa-mir-375	0.838571	0
1921	carcinoma, merkel cell	hsa-mir-181b	0.838571	0
1922	carcinoma, merkel cell	hsa-mir-221	0.838571	0
1923	carcinoma, bladder	hsa-mir-181b	0.838571	0
1924	carcinoma, merkel cell	hsa-mir-193a	0.838571	0
1925	myotonic muscular dystrophy	hsa-mir-320a	0.838571	0
1926	myotonic muscular dystrophy	hsa-mir-9-1	0.838571	0
1927	carcinoma, bladder	hsa-mir-9-1	0.838571	0
1928	carcinoma, merkel cell	hsa-mir-320a	0.838571	0
1929	carcinoma, bladder	hsa-mir-320a	0.838571	1
1930	carcinoma, bladder	hsa-mir-375	0.838571	1
1931	carcinoma, merkel cell	hsa-mir-125b-1	0.838571	0
1932	myotonic muscular dystrophy	hsa-mir-19a	0.838571	0
1933	osteosarcoma	hsa-mir-9-1	0.838571	0
1934	carcinoma, bladder	hsa-mir-19a	0.838571	0
1935	hepatitis c virus infection	hsa-mir-25	0.8385	0
1936	hepatitis c virus infection	hsa-mir-200b	0.8385	1
1937	hepatitis c virus infection	hsa-mir-200c	0.8385	0
1938	gastrointestinal neoplasms	hsa-mir-145	0.8385	1
1939	adenocarcinoma, endometrial	hsa-mir-25	0.8385	0
1940	adenocarcinoma, endometrial	hsa-mir-130a	0.8385	0
1941	hepatitis c virus infection	hsa-mir-151a	0.8385	0
1942	gastrointestinal neoplasms	hsa-mir-130a	0.8385	0
1943	gastrointestinal neoplasms	hsa-mir-34b	0.8385	0
1944	gastrointestinal neoplasms	hsa-mir-25	0.8385	1
1945	gastrointestinal neoplasms	hsa-mir-20a	0.8385	1
1946	gastrointestinal neoplasms	hsa-mir-151a	0.8385	0
1947	adenocarcinoma, endometrial	hsa-mir-20a	0.8385	0
1948	hepatitis c virus infection	hsa-mir-34b	0.8385	0
1949	early-stage lung adenocarcinoma	hsa-mir-150	0.83825	0
1950	early-stage lung adenocarcinoma	hsa-mir-155	0.83825	0
1951	carcinoma, cervical	hsa-mir-103a-2	0.83825	0
1952	early-stage lung adenocarcinoma	hsa-mir-133a	0.83825	0
1953	carcinoma, lung. non-small-cell	hsa-mir-532	0.83825	0
1954	carcinoma, lung. non-small-cell	hsa-mir-506	0.83825	0
1955	colon neoplasms	hsa-mir-34b	0.83825	0
1956	colon neoplasms	hsa-mir-34c	0.83825	0
1957	colon neoplasms	hsa-mir-133a	0.83825	1
1958	neoplasms [unspecific]	hsa-mir-506	0.83825	0
1959	neoplasms [unspecific]	hsa-mir-502	0.83825	0
1960	carcinoma, cervical	hsa-let-7g	0.83825	0
1961	early-stage lung adenocarcinoma	hsa-mir-16-1	0.83825	0
1962	early-stage lung adenocarcinoma	hsa-mir-16-2	0.83825	0
1963	early-stage lung adenocarcinoma	hsa-mir-138-2	0.83825	0
1964	early-stage lung adenocarcinoma	hsa-mir-138-1	0.83825	0
1965	carcinoma, cervical	hsa-mir-16-1	0.83825	0
1966	early-stage lung adenocarcinoma	hsa-let-7g	0.83825	0
1967	colon neoplasms	hsa-mir-532	0.83825	0
1968	anaplastic large cell lymphoma	hsa-mir-103a-2	0.83825	0
1969	anaplastic large cell lymphoma	hsa-mir-106a	0.83825	0
1970	early-stage lung adenocarcinoma	hsa-mir-106a	0.83825	0
1971	anaplastic large cell lymphoma	hsa-mir-133a	0.83825	0
1972	carcinoma, cervical	hsa-mir-138-2	0.83825	0
1973	carcinoma, cervical	hsa-mir-138-1	0.83825	0
1974	carcinoma, cervical	hsa-mir-106a	0.83825	0
1975	anaplastic large cell lymphoma	hsa-mir-34c	0.83825	0
1976	anaplastic large cell lymphoma	hsa-mir-34b	0.83825	0
1977	early-stage lung adenocarcinoma	hsa-mir-532	0.83825	0
1978	colon neoplasms	hsa-mir-138-1	0.83825	0
1979	colon neoplasms	hsa-mir-138-2	0.83825	0
1980	early-stage lung adenocarcinoma	hsa-mir-506	0.83825	0
1981	early-stage lung adenocarcinoma	hsa-mir-502	0.83825	0
1982	early-stage lung adenocarcinoma	hsa-mir-103a-2	0.83825	0
1983	carcinoma, cervical	hsa-mir-34c	0.83825	0
1984	anaplastic large cell lymphoma	hsa-mir-138-1	0.83825	0
1985	anaplastic large cell lymphoma	hsa-mir-138-2	0.83825	0
1986	colon neoplasms	hsa-mir-103a-2	0.83825	0
1987	anaplastic large cell lymphoma	hsa-mir-16-2	0.83825	0
1988	anaplastic large cell lymphoma	hsa-mir-16-1	0.83825	0
1989	anaplastic large cell lymphoma	hsa-mir-532	0.83825	0
1990	anaplastic large cell lymphoma	hsa-mir-506	0.83825	0
1991	anaplastic large cell lymphoma	hsa-mir-502	0.83825	0
1992	carcinoma, cervical	hsa-mir-532	0.83825	0
1993	anaplastic large cell lymphoma	hsa-let-7g	0.83825	0
1994	hepatitis b virus infection	hsa-mir-28	0.837143	0
1995	rhabdomyosarcoma	hsa-mir-22	0.837143	1
1996	rhabdomyosarcoma	hsa-mir-28	0.837143	0
1997	hepatitis b virus infection	hsa-mir-29b-1	0.837143	0
1998	colon neoplasms	hsa-mir-28	0.837143	0
1999	rhabdomyosarcoma	hsa-mir-34b	0.837143	0
2000	inflammation	hsa-mir-125b-2	0.837037	0
[truncated: 187,799 more rows]

## Sheet: (HMDD) Max Level 2
1	lung neoplasms	hsa-mir-376a	0.930355	0
2	lung neoplasms	hsa-mir-378a	0.930355	0
3	breast neoplasms	hsa-mir-217	0.930355	0
4	breast neoplasms	hsa-mir-136	0.930355	0
5	breast neoplasms	hsa-mir-154	0.930355	0
6	lung neoplasms	hsa-mir-320d-1	0.930355	0
7	lung neoplasms	hsa-mir-184	0.930355	1
8	lung neoplasms	hsa-mir-103	0.930355	1
9	lung neoplasms	hsa-mir-105	0.930355	1
10	lung neoplasms	hsa-mir-331	0.930355	1
11	lung neoplasms	hsa-mir-450b	0.930355	0
12	lung neoplasms	hsa-mir-489	0.930355	0
13	lung neoplasms	hsa-mir-485	0.930355	1
14	lung neoplasms	hsa-mir-484	0.930355	0
15	alopecia	hsa-mir-155	0.909259	0
16	psoriasis	hsa-mir-155	0.909259	1
17	myocardial ischemic-reperfusion injury	hsa-mir-155	0.909259	0
18	prolactinoma	hsa-mir-155	0.909259	0
19	leukemia, myeloid, acute	hsa-mir-137	0.908281	0
20	leukemia, myeloid, acute	hsa-mir-29b	0.908281	0
21	pancreatic neoplasms	hsa-mir-137	0.908281	0
22	leukemia, myeloid, acute	hsa-mir-202	0.908281	0
23	pancreatic neoplasms	hsa-mir-29b	0.908281	1
24	pancreatic neoplasms	hsa-mir-19b	0.908281	0
25	leukemia, myeloid, acute	hsa-mir-130b	0.908281	0
26	leukemia, myeloid, acute	hsa-mir-561	0.908281	0
27	leukemia, myeloid, acute	hsa-mir-135b	0.908281	0
28	leukemia, myeloid, acute	hsa-mir-636	0.908281	0
29	pancreatic neoplasms	hsa-mir-561	0.908281	0
30	leukemia, myeloid, acute	hsa-mir-148a	0.908281	1
31	leukemia, myeloid, acute	hsa-mir-9-1	0.908281	0
32	leukemia, myeloid, acute	hsa-mir-9-3	0.908281	0
33	pancreatic neoplasms	hsa-mir-9-1	0.908281	0
34	pancreatic neoplasms	hsa-mir-9-3	0.908281	0
35	gastric neoplasms	hsa-mir-15a	0.908281	1
36	gastric neoplasms	hsa-mir-561	0.908281	0
37	gastric neoplasms	hsa-mir-636	0.908281	0
38	crohn disease	hsa-let-7c	0.89131	0
39	crohn disease	hsa-let-7g	0.89131	0
40	crohn disease	hsa-let-7i	0.89131	0
41	crohn disease	hsa-mir-221	0.89131	0
42	asthma	hsa-mir-199a-1	0.89131	0
43	asthma	hsa-mir-199a-2	0.89131	0
44	crohn disease	hsa-mir-152	0.89131	0
45	asthma	hsa-mir-200b	0.89131	0
46	prostate neoplasms	hsa-let-7f-2	0.89131	0
47	prostate neoplasms	hsa-let-7f-1	0.89131	0
48	prostate neoplasms	hsa-let-7i	0.89131	0
49	prostate neoplasms	hsa-let-7e	0.89131	0
50	prostate neoplasms	hsa-let-7g	0.89131	1
51	carcinoma, lung. non-small-cell	hsa-mir-29a	0.89131	0
52	carcinoma, lung. non-small-cell	hsa-let-7f-1	0.89131	0
53	carcinoma, lung. non-small-cell	hsa-let-7f-2	0.89131	0
54	carcinoma, renal cell	hsa-mir-152	0.89131	0
55	carcinoma, renal cell	hsa-mir-29a	0.89131	0
56	asthma	hsa-mir-29	0.89131	0
57	carcinoma, renal cell	hsa-mir-23a	0.89131	0
58	carcinoma, renal cell	hsa-mir-29	0.89131	1
59	asthma	hsa-mir-29a	0.89131	0
60	asthma	hsa-mir-23a	0.89131	0
61	asthma	hsa-mir-124	0.89131	0
62	asthma	hsa-mir-16-1	0.89131	0
63	asthma	hsa-mir-16-2	0.89131	0
64	carcinoma, lung. non-small-cell	hsa-let-7i	0.89131	0
65	malignant neoplasms [unspecific]	hsa-mir-9	0.884643	0
66	carcinoma, nasopharyngeal	hsa-mir-19a	0.884643	0
67	acute ischemic stroke	hsa-mir-34a	0.884643	0
68	bladder neoplasms	hsa-mir-223	0.884643	1
69	disease of metabolism	hsa-mir-19a	0.884643	0
70	malignant neoplasms [unspecific]	hsa-mir-19a	0.884643	0
71	malignant neoplasms [unspecific]	hsa-mir-223	0.884643	0
72	rheumatoid arthritis	hsa-mir-130b	0.867708	0
73	rheumatoid arthritis	hsa-mir-1307	0.867708	0
74	rheumatoid arthritis	hsa-mir-135b	0.867708	0
75	carcinoma, hepatocellular	hsa-mir-1307	0.867708	0
76	carcinoma, hepatocellular	hsa-mir-302a	0.867708	0
77	rheumatoid arthritis	hsa-mir-302a	0.867708	0
78	rheumatoid arthritis	hsa-mir-7	0.867708	0
79	ovarian neoplasms	hsa-mir-363	0.867708	1
80	nasopharyngeal neoplasms	hsa-mir-146b	0.85581	0
81	retinoblastoma	hsa-mir-107	0.85581	0
82	retinoblastoma	hsa-mir-26a	0.85581	1
83	retinoblastoma	hsa-mir-214	0.85581	0
84	pituitary neoplasms	hsa-mir-26a	0.85581	0
85	pituitary neoplasms	hsa-mir-214	0.85581	0
86	pituitary neoplasms	hsa-let-7a	0.85581	1
87	nasopharyngeal neoplasms	hsa-mir-26a	0.85581	0
88	nasopharyngeal neoplasms	hsa-mir-107	0.85581	0
89	retinoblastoma	hsa-mir-146a	0.85581	0
90	retinoblastoma	hsa-mir-146b	0.85581	0
91	multiple sclerosis	hsa-let-7a-1	0.85581	0
92	multiple sclerosis	hsa-let-7a-3	0.85581	0
93	multiple sclerosis	hsa-mir-20a	0.85581	1
94	pituitary neoplasms	hsa-mir-146b	0.85581	0
95	pituitary neoplasms	hsa-mir-146a	0.85581	0
96	multiple sclerosis	hsa-let-7f-2	0.85581	0
97	multiple sclerosis	hsa-let-7f-1	0.85581	0
98	retinoblastoma	hsa-let-7a	0.85581	1
99	multiple sclerosis	hsa-let-7i	0.85581	0
100	multiple sclerosis	hsa-let-7d	0.85581	0
101	nasopharyngeal neoplasms	hsa-let-7a	0.85581	0
102	leukemia, myeloid, acute	hsa-mir-152	0.85	0
103	leukemia, myeloid, acute	hsa-mir-16	0.85	1
104	multiple myeloma	hsa-mir-10	0.85	0
105	carcinoma, nasopharyngeal	hsa-mir-29b-1	0.85	0
106	carcinoma, nasopharyngeal	hsa-mir-29b-2	0.85	0
107	carcinoma, nasopharyngeal	hsa-mir-17	0.85	0
108	carcinoma, nasopharyngeal	hsa-mir-10	0.85	0
109	prostate neoplasms	hsa-mir-506	0.848889	0
110	prostate neoplasms	hsa-mir-573	0.848889	0
111	prostate neoplasms	hsa-mir-92	0.848889	0
112	carcinoma, hepatocellular	hsa-mir-323	0.848889	0
113	prostate neoplasms	hsa-mir-718	0.848889	0
114	carcinoma, hepatocellular	hsa-mir-299	0.848889	1
115	prostate neoplasms	hsa-mir-1274a	0.848889	1
116	carcinoma, hepatocellular	hsa-mir-541	0.848889	0
117	breast neoplasms	hsa-mir-323	0.848889	0
118	carcinoma, hepatocellular	hsa-mir-301b	0.848889	0
119	breast neoplasms	hsa-mir-378d-1	0.848889	0
120	breast neoplasms	hsa-mir-378d-2	0.848889	0
121	breast neoplasms	hsa-mir-541	0.848889	0
122	carcinoma, hepatocellular	hsa-mir-378d-1	0.848889	0
123	carcinoma, hepatocellular	hsa-mir-378d-2	0.848889	0
124	prostate neoplasms	hsa-mir-33a	0.848889	0
125	prostate neoplasms	hsa-mir-30e	0.848889	0
126	spinal cord injuries	hsa-mir-92a-1	0.835787	0
127	spinal cord injuries	hsa-mir-92a-2	0.835787	0
128	melanoma	hsa-mir-92a-2	0.835787	0
129	melanoma	hsa-mir-92a-1	0.835787	0
130	spinal cord injuries	hsa-mir-101-2	0.835787	0
131	spinal cord injuries	hsa-mir-101-1	0.835787	0
132	pancreatic neoplasms	hsa-mir-127	0.835787	0
133	spinal cord injuries	hsa-mir-16	0.835787	1
134	spinal cord injuries	hsa-mir-22	0.835787	0
135	spinal cord injuries	hsa-mir-31	0.835787	0
136	colon neoplasms	hsa-mir-200a	0.835787	1
137	colon neoplasms	hsa-mir-16	0.835787	0
138	pancreatic neoplasms	hsa-mir-194	0.835787	0
139	lymphoma	hsa-mir-15b	0.835787	0
140	lymphoma	hsa-mir-145	0.835787	0
141	lymphoma	hsa-mir-143	0.835787	1
142	lymphoma	hsa-mir-141	0.835787	0
143	carcinoma, breast, triple negative	hsa-mir-203	0.835787	0
144	carcinoma, breast, triple negative	hsa-mir-221	0.835787	1
145	carcinoma, breast, triple negative	hsa-mir-224	0.835787	0
146	carcinoma, breast, triple negative	hsa-mir-204	0.835787	1
147	melanoma	hsa-mir-127	0.835787	0
148	melanoma	hsa-mir-194	0.835787	1
149	carcinoma, breast, triple negative	hsa-mir-122	0.835787	0
150	carcinoma, breast, triple negative	hsa-mir-127	0.835787	0
151	carcinoma, breast, triple negative	hsa-mir-194	0.835787	0
152	lymphoma	hsa-mir-375	0.835787	0
153	carcinoma, breast, triple negative	hsa-mir-141	0.835787	1
154	carcinoma, breast, triple negative	hsa-mir-143	0.835787	1
155	carcinoma, breast, triple negative	hsa-mir-145	0.835787	1
156	colorectal carcinoma	hsa-mir-194	0.835787	1
157	carcinoma, breast, triple negative	hsa-mir-486	0.835787	0
158	carcinoma, breast, triple negative	hsa-mir-101-2	0.835787	0
159	carcinoma, breast, triple negative	hsa-mir-101-1	0.835787	0
160	colorectal carcinoma	hsa-mir-204	0.835787	1
161	carcinoma, breast, triple negative	hsa-mir-375	0.835787	0
162	colon neoplasms	hsa-mir-122	0.835787	0
163	colon neoplasms	hsa-mir-194	0.835787	1
164	colon neoplasms	hsa-mir-224	0.835787	1
165	colon neoplasms	hsa-mir-204	0.835787	1
166	pancreatic neoplasms	hsa-mir-22	0.835787	1
167	carcinoma, breast, triple negative	hsa-mir-92a-2	0.835787	0
168	carcinoma, breast, triple negative	hsa-mir-92a-1	0.835787	0
169	carcinoma, breast, triple negative	hsa-mir-22	0.835787	0
170	colorectal carcinoma	hsa-mir-101-1	0.835787	0
171	colorectal carcinoma	hsa-mir-101-2	0.835787	0
172	colon neoplasms	hsa-mir-375	0.835787	1
173	colon neoplasms	hsa-mir-92a-2	0.835787	0
174	pancreatic neoplasms	hsa-mir-92a-2	0.835787	0
175	carcinoma, breast, triple negative	hsa-mir-31	0.835787	1
176	barrett esophagus	hsa-mir-16	0.835787	0
177	barrett esophagus	hsa-mir-22	0.835787	0
178	barrett esophagus	hsa-mir-101-2	0.835787	0
179	barrett esophagus	hsa-mir-101-1	0.835787	0
180	prostate neoplasms	hsa-mir-194	0.835787	1
181	spinal cord injuries	hsa-mir-194	0.835787	1
182	spinal cord injuries	hsa-mir-127	0.835787	0
183	spinal cord injuries	hsa-mir-122	0.835787	0
184	spinal cord injuries	hsa-mir-145	0.835787	1
185	spinal cord injuries	hsa-mir-143	0.835787	0
186	spinal cord injuries	hsa-mir-141	0.835787	0
187	spinal cord injuries	hsa-mir-221	0.835787	0
188	spinal cord injuries	hsa-mir-204	0.835787	1
189	spinal cord injuries	hsa-mir-203	0.835787	0
190	spinal cord injuries	hsa-mir-224	0.835787	0
191	carcinoma, breast, triple negative	hsa-mir-200a	0.835787	1
192	barrett esophagus	hsa-mir-122	0.835787	0
193	barrett esophagus	hsa-mir-127	0.835787	0
194	spinal cord injuries	hsa-mir-200b	0.835787	0
195	spinal cord injuries	hsa-mir-200c	0.835787	0
196	spinal cord injuries	hsa-mir-200a	0.835787	0
197	spinal cord injuries	hsa-mir-375	0.835787	0
198	barrett esophagus	hsa-mir-224	0.835787	0
199	barrett esophagus	hsa-mir-221	0.835787	0
200	barrett esophagus	hsa-mir-204	0.835787	0
201	barrett esophagus	hsa-mir-92a-1	0.835787	0
202	barrett esophagus	hsa-mir-92a-2	0.835787	0
203	melanoma	hsa-mir-101-1	0.835787	0
204	melanoma	hsa-mir-101-2	0.835787	0
205	neuronal apoptosis-related diseases	hsa-let-7c	0.833438	0
206	infection	hsa-let-7c	0.833438	0
207	infection	hsa-mir-9	0.833438	0
208	down syndrome	hsa-mir-96	0.833438	0
209	medulloblastoma	hsa-mir-155	0.833438	0
210	down syndrome	hsa-mir-22	0.833438	0
211	down syndrome	hsa-mir-21	0.833438	0
212	multiple sclerosis	hsa-mir-125b-2	0.833438	0
213	infection	hsa-mir-125b-2	0.833438	0
214	gastric neoplasms	hsa-let-7c	0.833438	0
215	medulloblastoma	hsa-let-7c	0.833438	0
216	down syndrome	hsa-mir-494	0.833438	0
217	neuronal apoptosis-related diseases	hsa-mir-155	0.833438	1
218	neuronal apoptosis-related diseases	hsa-mir-21	0.833438	0
219	down syndrome	hsa-mir-9	0.833438	0
220	neuronal apoptosis-related diseases	hsa-mir-96	0.833438	0
221	neuronal apoptosis-related diseases	hsa-mir-22	0.833438	0
222	neuronal apoptosis-related diseases	hsa-mir-125b-2	0.833438	0
223	neuronal apoptosis-related diseases	hsa-mir-9	0.833438	0
224	infection	hsa-mir-494	0.833438	0
225	infection	hsa-mir-22	0.833438	0
226	infection	hsa-mir-21	0.833438	0
227	infection	hsa-mir-96	0.833438	0
228	multiple sclerosis	hsa-let-7c	0.833438	0
229	neuronal apoptosis-related diseases	hsa-mir-494	0.833438	0
230	prostate neoplasms	hsa-mir-484	0.831042	1
231	systemic lupus erythematosus	hsa-mir-203	0.831042	1
232	systemic lupus erythematosus	hsa-mir-214	0.831042	0
233	systemic lupus erythematosus	hsa-mir-210	0.831042	1
234	urinary bladder cancer	hsa-mir-484	0.831042	0
235	carcinoma, renal cell	hsa-mir-29b-1	0.831042	0
236	systemic lupus erythematosus	hsa-mir-484	0.831042	0
237	adrenal cortical adenoma	hsa-mir-155	0.831042	0
238	adrenal cortical adenoma	hsa-mir-200a	0.831042	0
239	adrenal cortical adenoma	hsa-mir-200c	0.831042	0
240	adrenal cortical adenoma	hsa-mir-100	0.831042	0
241	colon neoplasms	hsa-mir-100	0.831042	0
242	adrenal cortex neoplasms	hsa-mir-155	0.831042	0
243	colon neoplasms	hsa-mir-214	0.831042	0
244	colon neoplasms	hsa-mir-210	0.831042	1
245	adrenal cortex neoplasms	hsa-mir-101-2	0.831042	0
246	adrenal cortex neoplasms	hsa-mir-101-1	0.831042	0
247	adrenal cortical adenoma	hsa-mir-214	0.831042	0
248	adrenal cortical adenoma	hsa-mir-101-1	0.831042	0
249	adrenal cortical adenoma	hsa-mir-101-2	0.831042	0
250	colon neoplasms	hsa-mir-484	0.831042	0
251	carcinoma, renal cell	hsa-mir-214	0.831042	0
252	adrenal cortex neoplasms	hsa-mir-29b-1	0.831042	0
253	adrenal cortical adenoma	hsa-mir-29b-1	0.831042	0
254	adrenal cortex neoplasms	hsa-mir-200a	0.831042	0
255	adrenal cortex neoplasms	hsa-mir-200c	0.831042	0
256	systemic lupus erythematosus	hsa-mir-100	0.831042	0
257	eosinophilic esophagitis	hsa-mir-27b	0.829818	0
258	eosinophilic esophagitis	hsa-mir-26a	0.829818	0
259	eosinophilic esophagitis	hsa-mir-30c	0.829818	0
260	pulmonary hypertension	hsa-mir-142	0.829818	0
261	pulmonary hypertension	hsa-mir-144	0.829818	0
262	eosinophilic esophagitis	hsa-mir-648	0.829818	0
263	breast neoplasms	hsa-mir-648	0.829818	0
264	lung neoplasms	hsa-mir-648	0.829818	0
265	pulmonary hypertension	hsa-mir-92a-1	0.829818	0
266	prostate neoplasms	hsa-mir-142	0.829818	0
267	prostate neoplasms	hsa-mir-144	0.829818	1
268	pulmonary hypertension	hsa-let-7c	0.829818	1
269	carcinoma, lung. non-small-cell	hsa-mir-19b-2	0.829359	0
270	carcinoma, lung. non-small-cell	hsa-mir-19b-1	0.829359	0
271	ovarian neoplasms	hsa-mir-574	0.829359	0
272	ovarian neoplasms	hsa-mir-493	0.829359	0
273	ovarian neoplasms	hsa-mir-424	0.829359	0
274	carcinoma, hepatocellular	hsa-mir-135a	0.829359	1
275	pancreatic neoplasms	hsa-mir-367	0.829359	0
276	pancreatic neoplasms	hsa-mir-372	0.829359	0
277	pancreatic neoplasms	hsa-mir-424	0.829359	0
278	pancreatic neoplasms	hsa-mir-493	0.829359	0
279	pancreatic neoplasms	hsa-mir-19b-2	0.829359	0
280	pancreatic neoplasms	hsa-mir-19b-1	0.829359	0
281	urinary bladder cancer	hsa-let-7f-2	0.829359	0
282	pancreatic neoplasms	hsa-mir-574	0.829359	0
283	breast neoplasms	hsa-mir-512-1	0.829359	0
284	breast neoplasms	hsa-mir-512-2	0.829359	0
285	urinary bladder cancer	hsa-mir-1307	0.829359	0
286	carcinoma, lung. non-small-cell	hsa-mir-19a	0.829359	0
287	urinary bladder cancer	hsa-mir-130a	0.829359	0
288	carcinoma, lung. non-small-cell	hsa-mir-20a	0.829359	0
289	ovarian neoplasms	hsa-mir-512-2	0.829359	0
290	ovarian neoplasms	hsa-mir-512-1	0.829359	0
291	breast neoplasms	hsa-mir-372	0.829359	1
292	carcinoma, lung. non-small-cell	hsa-mir-367	0.829359	0
293	pancreatic neoplasms	hsa-mir-135a	0.829359	0
294	carcinoma, lung. non-small-cell	hsa-mir-493	0.829359	0
295	pancreatic neoplasms	hsa-mir-1307	0.829359	0
296	carcinoma, lung. non-small-cell	hsa-mir-512-1	0.829359	0
297	carcinoma, lung. non-small-cell	hsa-mir-512-2	0.829359	0
298	urinary bladder cancer	hsa-mir-135a	0.829359	0
299	carcinoma, lung. non-small-cell	hsa-mir-1307	0.829359	0
300	carcinoma, lung. non-small-cell	hsa-mir-135a	0.829359	0
301	breast neoplasms	hsa-mir-99b	0.829359	0
302	breast neoplasms	hsa-mir-19b-2	0.829359	0
303	ovarian neoplasms	hsa-mir-19b-2	0.829359	0
304	carcinoma, lung. non-small-cell	hsa-mir-99b	0.829359	0
305	ovarian neoplasms	hsa-mir-372	0.829359	0
306	ovarian neoplasms	hsa-mir-218-2	0.829359	0
307	pancreatic neoplasms	hsa-mir-512-1	0.829359	0
308	pancreatic neoplasms	hsa-mir-512-2	0.829359	0
309	heart failure	hsa-mir-92a	0.827667	1
310	early-stage gastric carcinoma	hsa-mir-218-1	0.827667	0
311	early-stage gastric carcinoma	hsa-mir-218-2	0.827667	0
312	pancreatic neoplasms	hsa-mir-466	0.827667	0
313	early-stage gastric carcinoma	hsa-mir-497	0.827667	0
314	early-stage gastric carcinoma	hsa-mir-466	0.827667	0
315	heart failure	hsa-mir-1275	0.827667	0
316	pancreatic neoplasms	hsa-mir-504	0.827667	0
317	early-stage gastric carcinoma	hsa-mir-504	0.827667	0
318	neoplasms [unspecific]	hsa-mir-1275	0.827667	0
319	pancreatic neoplasms	hsa-mir-1275	0.827667	0
320	neoplasms [unspecific]	hsa-mir-466	0.827667	0
321	heart failure	hsa-mir-135b	0.827667	0
322	neoplasms [unspecific]	hsa-mir-135b	0.827667	1
323	pancreatic neoplasms	hsa-mir-135a-1	0.827667	0
324	heart failure	hsa-mir-504	0.827667	0
325	early-stage gastric carcinoma	hsa-mir-135a-1	0.827667	0
326	heart failure	hsa-mir-466	0.827667	0
327	heart failure	hsa-mir-486	0.827667	0
328	early-stage gastric carcinoma	hsa-mir-133b	0.827667	0
329	early-stage gastric carcinoma	hsa-mir-135b	0.827667	0
330	early-stage gastric carcinoma	hsa-mir-1275	0.827667	0
331	early-stage gastric carcinoma	hsa-mir-125a	0.827667	0
332	nasopharyngeal neoplasms	hsa-mir-125b-2	0.827564	0
333	retinoblastoma	hsa-mir-125b-2	0.827564	0
334	asthma	hsa-mir-200a	0.827564	0
335	nasopharyngeal neoplasms	hsa-mir-31	0.827564	0
336	nasopharyngeal neoplasms	hsa-mir-16	0.827564	0
337	systemic lupus erythematosus	hsa-let-7a-2	0.827564	0
338	systemic lupus erythematosus	hsa-let-7a-3	0.827564	0
339	asthma	hsa-mir-31	0.827564	0
340	asthma	hsa-mir-16	0.827564	1
341	retinoblastoma	hsa-mir-16	0.827564	0
342	nasopharyngeal neoplasms	hsa-mir-200b	0.827564	0
343	nasopharyngeal neoplasms	hsa-mir-200a	0.827564	0
344	systemic lupus erythematosus	hsa-let-7c	0.827564	0
345	systemic lupus erythematosus	hsa-let-7b	0.827564	0
346	systemic lupus erythematosus	hsa-let-7f-1	0.827564	0
347	systemic lupus erythematosus	hsa-let-7f-2	0.827564	0
348	retinoblastoma	hsa-mir-200b	0.827564	0
349	asthma	hsa-mir-125b-2	0.827564	0
350	hypertrophy	hsa-mir-194-1	0.822	0
351	hypertrophy	hsa-mir-194-2	0.822	0
352	endometrial neoplasms	hsa-mir-221	0.822	0
353	cholesteatoma	hsa-mir-194-2	0.822	0
354	cholesteatoma	hsa-mir-194-1	0.822	0
355	endometriosis	hsa-mir-221	0.822	1
356	leukemia, myeloid, acute	hsa-mir-194-1	0.822	0
357	leukemia, myeloid, acute	hsa-mir-194-2	0.822	0
358	head and neck neoplasms	hsa-mir-135a-1	0.820612	0
359	head and neck neoplasms	hsa-mir-135a-2	0.820612	0
360	pancreatic neoplasms	hsa-mir-1-1	0.820612	0
361	pancreatic neoplasms	hsa-mir-1-2	0.820612	0
362	carcinoma, hepatocellular	hsa-mir-194-1	0.820612	0
363	carcinoma, hepatocellular	hsa-mir-194-2	0.820612	0
364	squamous cell carcinoma, head and neck	hsa-mir-636	0.820612	0
365	myelodysplastic syndromes	hsa-mir-135a-1	0.820612	0
366	myelodysplastic syndromes	hsa-mir-135a-2	0.820612	0
367	myelodysplastic syndromes	hsa-mir-194-1	0.820612	0
368	myelodysplastic syndromes	hsa-mir-194-2	0.820612	0
369	carcinoma, adrenocortical	hsa-let-7e	0.820612	0
370	head and neck neoplasms	hsa-mir-636	0.820612	0
371	head and neck neoplasms	hsa-mir-194-1	0.820612	0
372	head and neck neoplasms	hsa-mir-194-2	0.820612	0
373	squamous cell carcinoma, head and neck	hsa-mir-194-1	0.820612	0
374	squamous cell carcinoma, head and neck	hsa-mir-194-2	0.820612	0
375	squamous cell carcinoma, head and neck	hsa-let-7c	0.820612	0
376	squamous cell carcinoma, head and neck	hsa-let-7e	0.820612	0
377	squamous cell carcinoma, head and neck	hsa-let-7d	0.820612	1
378	squamous cell carcinoma, head and neck	hsa-let-7a-1	0.820612	0
379	squamous cell carcinoma, head and neck	hsa-let-7a-2	0.820612	0
380	squamous cell carcinoma, head and neck	hsa-let-7a-3	0.820612	0
381	squamous cell carcinoma, head and neck	hsa-mir-135a-2	0.820612	0
382	squamous cell carcinoma, head and neck	hsa-mir-135a-1	0.820612	0
383	carcinoma, adrenocortical	hsa-mir-636	0.820612	0
384	endometriosis	hsa-mir-34a	0.820612	0
385	pancreatic neoplasms	hsa-mir-135a-2	0.820612	0
386	endometriosis	hsa-mir-636	0.820612	0
387	gastric neoplasms	hsa-mir-29b-1	0.819474	0
388	gastric neoplasms	hsa-mir-29b-2	0.819474	0
389	parkinson disease	hsa-mir-122	0.819474	0
390	parkinson disease	hsa-mir-296	0.819474	0
391	hypertension	hsa-mir-374b	0.819474	0
392	hypertension	hsa-mir-374a	0.819474	0
393	parkinson disease	hsa-mir-328	0.819474	0
394	parkinson disease	hsa-mir-543	0.819474	1
395	hypertension	hsa-mir-29b-2	0.819474	0
396	hypertension	hsa-mir-29b-1	0.819474	0
397	hypertension	hsa-mir-10a	0.819474	0
398	hypertension	hsa-mir-126	0.819474	1
399	hypertension	hsa-mir-132	0.819474	1
400	hypertension	hsa-mir-153	0.819474	0
401	breast neoplasms	hsa-mir-543	0.819474	0
402	hypertension	hsa-mir-30b	0.819474	0
403	gastric neoplasms	hsa-mir-153	0.819474	1
404	parkinson disease	hsa-mir-24	0.819474	0
405	parkinson disease	hsa-mir-21	0.819474	1
406	parkinson disease	hsa-mir-31	0.819474	0
407	neuroblastoma	hsa-mir-183	0.818816	1
408	neuroblastoma	hsa-mir-185	0.818816	0
409	neuroblastoma	hsa-mir-182	0.818816	1
410	neuroblastoma	hsa-mir-103a-2	0.818816	0
411	neuroblastoma	hsa-mir-26a	0.818816	0
412	neuroblastoma	hsa-mir-224	0.818816	0
413	neuroblastoma	hsa-mir-223	0.818816	0
414	neuroblastoma	hsa-mir-34b	0.818816	1
415	pancreatic neoplasms	hsa-mir-185	0.818816	0
416	urinary bladder cancer	hsa-mir-29b-2	0.818816	0
417	neuroblastoma	hsa-mir-101-1	0.818816	0
418	neuroblastoma	hsa-mir-101-2	0.818816	0
419	urinary bladder cancer	hsa-mir-103a-2	0.818816	0
420	ovarian neoplasms	hsa-mir-9-3	0.818816	0
421	ovarian neoplasms	hsa-mir-9-2	0.818816	0
422	lung neoplasms	hsa-mir-16-2	0.818816	0
423	alzheimer disease	hsa-mir-101-2	0.818816	0
424	carcinoma, lung. non-small-cell	hsa-mir-224	0.818816	0
425	carcinoma, lung. non-small-cell	hsa-mir-26a	0.818816	0
426	carcinoma, lung. non-small-cell	hsa-mir-338	0.818816	0
427	neuroblastoma	hsa-mir-29b-2	0.818816	0
428	neuroblastoma	hsa-mir-29b-1	0.818816	0
429	pancreatic neoplasms	hsa-mir-9-2	0.818816	0
430	carcinoma, lung. non-small-cell	hsa-mir-103a-2	0.818816	0
431	pancreatic neoplasms	hsa-mir-93	0.818816	0
432	alzheimer disease	hsa-mir-183	0.818816	0
433	alzheimer disease	hsa-mir-182	0.818816	0
434	alzheimer disease	hsa-mir-185	0.818816	0
435	alzheimer disease	hsa-mir-26a	0.818816	1
436	alzheimer disease	hsa-mir-224	0.818816	0
437	alzheimer disease	hsa-mir-223	0.818816	0
438	carcinoma, lung. non-small-cell	hsa-mir-9-1	0.818816	0
439	carcinoma, lung. non-small-cell	hsa-mir-9-2	0.818816	0
440	alzheimer disease	hsa-mir-338	0.818816	0
441	neuroblastoma	hsa-mir-16-2	0.818816	0
442	alzheimer disease	hsa-mir-34b	0.818816	0
443	urinary bladder cancer	hsa-mir-26a	0.818816	0
444	urinary bladder cancer	hsa-mir-223	0.818816	0
445	urinary bladder cancer	hsa-mir-185	0.818816	0
446	urinary bladder cancer	hsa-mir-153	0.818816	0
447	pancreatic neoplasms	hsa-mir-29b-2	0.818816	0
448	carcinoma, lung. non-small-cell	hsa-mir-301a	0.818792	0
449	pancreatic neoplasms	hsa-mir-140	0.818792	0
450	pancreatic neoplasms	hsa-mir-20b	0.818792	0
451	pancreatic neoplasms	hsa-mir-184	0.818792	0
452	myasthenia gravis	hsa-mir-139	0.818792	1
453	myasthenia gravis	hsa-mir-138	0.818792	0
454	myasthenia gravis	hsa-mir-141	0.818792	0
455	lung neoplasms	hsa-mir-520d	0.818792	0
456	lung neoplasms	hsa-mir-520a	0.818792	0
457	myasthenia gravis	hsa-mir-184	0.818792	0
458	myasthenia gravis	hsa-mir-10a	0.818792	0
459	myasthenia gravis	hsa-mir-10b	0.818792	0
460	myasthenia gravis	hsa-mir-127	0.818792	0
461	myasthenia gravis	hsa-mir-126	0.818792	0
462	myasthenia gravis	hsa-mir-132	0.818792	0
463	myasthenia gravis	hsa-mir-100	0.818792	0
464	colorectal cancer	hsa-mir-184	0.818792	0
465	colorectal cancer	hsa-mir-192	0.818792	0
466	squamous cell carcinoma, lung	hsa-mir-520a	0.818792	0
467	squamous cell carcinoma, lung	hsa-mir-520d	0.818792	0
468	myasthenia gravis	hsa-mir-27a	0.818792	0
469	squamous cell carcinoma, lung	hsa-mir-138	0.818792	0
470	squamous cell carcinoma, lung	hsa-mir-139	0.818792	0
471	squamous cell carcinoma, lung	hsa-mir-100	0.818792	0
472	squamous cell carcinoma, lung	hsa-mir-127	0.818792	0
473	squamous cell carcinoma, lung	hsa-mir-132	0.818792	0
474	squamous cell carcinoma, lung	hsa-mir-10b	0.818792	0
475	squamous cell carcinoma, lung	hsa-mir-10a	0.818792	0
476	myasthenia gravis	hsa-mir-205	0.818792	0
477	myasthenia gravis	hsa-mir-204	0.818792	0
478	myasthenia gravis	hsa-mir-200	0.818792	0
479	myasthenia gravis	hsa-mir-217	0.818792	0
480	myasthenia gravis	hsa-mir-210	0.818792	1
481	myasthenia gravis	hsa-mir-222	0.818792	0
482	pancreatic neoplasms	hsa-mir-423	0.818792	0
483	myasthenia gravis	hsa-mir-520d	0.818792	0
484	myasthenia gravis	hsa-mir-520a	0.818792	0
485	myasthenia gravis	hsa-mir-423	0.818792	0
486	myasthenia gravis	hsa-mir-425	0.818792	0
487	myasthenia gravis	hsa-mir-429	0.818792	0
488	carcinoma, lung. non-small-cell	hsa-mir-200a	0.818792	0
489	colorectal cancer	hsa-mir-10a	0.818792	0
490	carcinoma, lung. non-small-cell	hsa-mir-192	0.818792	0
491	lung neoplasms	hsa-mir-141	0.818792	1
492	carcinoma, lung. non-small-cell	hsa-mir-217	0.818792	0
493	carcinoma, lung. non-small-cell	hsa-mir-200	0.818792	0
494	squamous cell carcinoma, lung	hsa-mir-192	0.818792	1
495	squamous cell carcinoma, lung	hsa-mir-184	0.818792	0
496	squamous cell carcinoma, lung	hsa-mir-27a	0.818792	0
497	squamous cell carcinoma, lung	hsa-mir-222	0.818792	0
498	squamous cell carcinoma, lung	hsa-mir-217	0.818792	0
499	squamous cell carcinoma, lung	hsa-mir-20b	0.818792	0
500	squamous cell carcinoma, lung	hsa-mir-200	0.818792	0
501	squamous cell carcinoma, lung	hsa-mir-204	0.818792	0
502	carcinoma, lung. non-small-cell	hsa-mir-425	0.818792	0
503	carcinoma, lung. non-small-cell	hsa-mir-423	0.818792	0
504	pancreatic neoplasms	hsa-mir-520a	0.818792	0
505	pancreatic neoplasms	hsa-mir-520d	0.818792	0
506	squamous cell carcinoma, lung	hsa-let-7	0.818792	0
507	carcinoma, hepatocellular	hsa-let-7	0.818792	1
508	lung neoplasms	hsa-mir-204	0.818792	0
509	lung neoplasms	hsa-mir-20b	0.818792	0
510	squamous cell carcinoma, lung	hsa-mir-423	0.818792	0
511	squamous cell carcinoma, lung	hsa-mir-429	0.818792	0
512	squamous cell carcinoma, lung	hsa-mir-301a	0.818792	0
513	colorectal cancer	hsa-mir-520d	0.818792	0
514	gastric neoplasms	hsa-mir-138	0.818792	0
515	myasthenia gravis	hsa-mir-301a	0.818792	0
516	lung neoplasms	hsa-mir-425	0.818792	0
517	lung neoplasms	hsa-mir-429	0.818792	0
518	squamous cell carcinoma, lung	hsa-mir-200a	0.818792	0
519	myasthenia gravis	hsa-mir-200a	0.818792	0
520	pituitary neoplasms	hsa-mir-34c	0.81875	0
521	pituitary neoplasms	hsa-mir-34b	0.81875	0
522	major depressive disorder	hsa-mir-16	0.81875	0
523	major depressive disorder	hsa-mir-17	0.81875	0
524	glioma	hsa-mir-206	0.816786	0
525	carcinoma, hepatocellular	hsa-mir-516a-1	0.816786	0
526	glioma	hsa-mir-516a-1	0.816786	0
527	glioma	hsa-mir-199a-1	0.816786	0
528	glioma	hsa-mir-199a-2	0.816786	0
529	ovarian neoplasms	hsa-mir-7-1	0.816786	0
530	ovarian neoplasms	hsa-mir-7-2	0.816786	0
531	ovarian neoplasms	hsa-mir-7-3	0.816786	0
532	glioma	hsa-mir-548c	0.816786	0
533	carcinoma, hepatocellular	hsa-mir-548c	0.816786	0
534	lung neoplasms	hsa-mir-548c	0.816786	0
535	lung neoplasms	hsa-mir-129	0.816786	1
536	thyroid neoplasms	hsa-mir-129	0.816786	0
537	thyroid neoplasms	hsa-mir-199a-1	0.816786	0
538	thyroid neoplasms	hsa-mir-516a-1	0.816786	0
539	thyroid neoplasms	hsa-mir-199a-2	0.816786	0
540	ovarian neoplasms	hsa-mir-142	0.816786	1
541	lung neoplasms	hsa-mir-199a-2	0.816786	0
542	thyroid neoplasms	hsa-mir-548c	0.816786	0
543	lung neoplasms	hsa-mir-516a-1	0.816786	0
544	glioma	hsa-mir-129	0.816786	1
545	glioma	hsa-mir-146a	0.816458	0
546	lymphoma	hsa-mir-132	0.816458	0
547	autistic disorder	hsa-mir-200a	0.816458	0
548	autistic disorder	hsa-mir-200b	0.816458	0
549	lymphoma	hsa-mir-23a	0.816458	0
550	glomerulonephritis	hsa-mir-132	0.816458	0
551	glomerulonephritis	hsa-mir-15a	0.816458	0
552	autistic disorder	hsa-mir-155	0.816458	0
553	glomerulonephritis	hsa-mir-23a	0.816458	0
554	glomerulonephritis	hsa-mir-21	0.816458	1
555	epilepsy	hsa-mir-200a	0.816458	0
556	epilepsy	hsa-mir-200b	0.816458	0
557	lymphoma, b-cell	hsa-mir-142	0.816042	0
558	liver cancer	hsa-mir-483	0.816042	0
559	lymphoma, b-cell	hsa-mir-483	0.816042	0
560	polycystic kidney disease	hsa-mir-483	0.816042	0
561	polycystic kidney disease	hsa-mir-21	0.816042	0
562	liver cancer	hsa-mir-17	0.816042	0
563	alzheimer disease	hsa-mir-199a	0.816042	0
564	carcinoma, nasopharyngeal	hsa-mir-199a	0.816042	0
565	polycystic kidney disease	hsa-mir-142	0.816042	0
566	polycystic kidney disease	hsa-mir-155	0.816042	0
567	liver cancer	hsa-mir-15a	0.816042	0
568	liver cancer	hsa-mir-143	0.816042	0
569	lymphoma, b-cell	hsa-mir-199a	0.816042	0
570	hematologic neoplasms	hsa-mir-194-2	0.815185	0
571	hematologic neoplasms	hsa-mir-194-1	0.815185	0
572	leukemia	hsa-mir-335	0.815185	0
573	colorectal cancer	hsa-mir-181c	0.815185	0
574	colorectal cancer	hsa-mir-181d	0.815185	0
575	leukemia	hsa-mir-194-2	0.815185	0
576	leukemia	hsa-mir-194-1	0.815185	0
577	leukemia	hsa-mir-625	0.815185	0
578	prostate neoplasms	hsa-mir-625	0.815185	0
579	colorectal cancer	hsa-mir-152	0.815185	0
580	hematologic neoplasms	hsa-mir-335	0.815185	0
581	hematologic neoplasms	hsa-mir-331	0.815185	0
582	ovarian neoplasms	hsa-mir-181c	0.815185	0
583	leukemia	hsa-mir-181c	0.815185	0
584	leukemia	hsa-mir-181d	0.815185	0
585	leukemia	hsa-mir-181a	0.815185	1
586	multiple myeloma	hsa-mir-181c	0.815185	0
587	multiple myeloma	hsa-mir-181d	0.815185	0
588	leukemia, myeloid, acute	hsa-mir-16-2	0.815185	0
589	hematologic neoplasms	hsa-mir-625	0.815185	0
590	leukemia	hsa-mir-99b	0.815185	0
591	leukemia	hsa-mir-99a	0.815185	0
592	colorectal carcinoma	hsa-mir-331	0.815185	1
593	leukemia, myeloid, acute	hsa-mir-99b	0.815185	0
594	leukemia, myeloid, acute	hsa-mir-99a	0.815185	0
595	hematologic neoplasms	hsa-mir-99b	0.815185	0
596	hematologic neoplasms	hsa-mir-99a	0.815185	0
597	hematologic neoplasms	hsa-mir-125b	0.815185	1
598	leukemia, myeloid, acute	hsa-let-7	0.815185	1
599	hematologic neoplasms	hsa-mir-16-2	0.815185	0
600	colorectal cancer	hsa-mir-194-2	0.815185	0
601	colorectal cancer	hsa-mir-194-1	0.815185	0
602	colorectal carcinoma	hsa-mir-99b	0.815185	1
603	leukemia	hsa-let-7	0.815185	0
604	multiple myeloma	hsa-mir-125b	0.815185	1
605	ovarian neoplasms	hsa-mir-331	0.815185	0
606	leukemia	hsa-mir-152	0.815185	0
607	colorectal carcinoma	hsa-mir-181a	0.815185	1
608	colorectal carcinoma	hsa-mir-181c	0.815185	0
609	colorectal carcinoma	hsa-mir-181d	0.815185	0
610	colorectal cancer	hsa-mir-16-2	0.815185	0
611	colorectal cancer	hsa-mir-125b-1	0.815185	0
612	hematologic neoplasms	hsa-mir-181a	0.815185	1
613	hematologic neoplasms	hsa-mir-181c	0.815185	0
614	hematologic neoplasms	hsa-mir-181d	0.815185	0
615	carcinoma, renal cell, clear-cell	hsa-mir-221	0.813265	1
616	carcinoma, thyroid, papillary	hsa-mir-16	0.813265	1
617	carcinoma, thyroid, papillary	hsa-mir-106b	0.813265	0
618	ewing sarcoma	hsa-mir-181a	0.813265	0
619	hepatitis b virus infection	hsa-mir-181a	0.813265	0
620	hepatoblastoma	hsa-mir-155	0.813265	0
621	carcinoma, renal cell, clear-cell	hsa-mir-31	0.813265	0
622	ewing sarcoma	hsa-mir-155	0.813265	0
623	liver cancer	hsa-mir-106b	0.813265	0
624	ewing sarcoma	hsa-mir-221	0.813265	0
625	carcinoma, renal cell, clear-cell	hsa-mir-181a	0.813265	1
626	carcinoma, renal cell, clear-cell	hsa-mir-155	0.813265	1
627	hepatoblastoma	hsa-mir-31	0.813265	0
628	hepatoblastoma	hsa-mir-21	0.813265	1
629	hepatoblastoma	hsa-mir-16	0.813265	0
630	lymphoma, b-cell	hsa-mir-223	0.812	0
631	obesity	hsa-mir-16-1	0.812	0
632	lymphoma, b-cell	hsa-mir-126	0.812	0
633	leukemia, myeloid, acute	hsa-mir-26b	0.812	0
634	rheumatoid arthritis	hsa-mir-150	0.812	1
635	obesity	hsa-mir-155	0.812	1
636	polycythemia vera	hsa-mir-126	0.812	0
637	polycythemia vera	hsa-mir-18a	0.812	0
638	polycythemia vera	hsa-mir-223	0.812	1
639	plasmodium vivax infection	hsa-mir-129-2	0.809286	0
640	plasmodium vivax infection	hsa-mir-93	0.809286	0
641	plasmodium vivax infection	hsa-mir-96	0.809286	0
642	plasmodium vivax infection	hsa-mir-98	0.809286	0
643	gastric neoplasms	hsa-mir-98	0.809286	0
644	pregnancy complications [unspecific]	hsa-mir-195	0.809286	0
645	pregnancy complications [unspecific]	hsa-mir-186	0.809286	0
646	pregnancy complications [unspecific]	hsa-mir-129-2	0.809286	0
647	lung neoplasms	hsa-mir-195	0.809286	1
648	heart failure	hsa-mir-93	0.809286	1
649	heart failure	hsa-mir-96	0.809286	0
650	pregnancy complications [unspecific]	hsa-mir-451	0.809286	0
651	lung neoplasms	hsa-mir-302c	0.809286	0
652	lung neoplasms	hsa-mir-302b	0.809286	0
653	lung neoplasms	hsa-mir-302a	0.809286	0
654	plasmodium vivax infection	hsa-mir-195	0.809286	0
655	plasmodium vivax infection	hsa-mir-186	0.809286	0
656	plasmodium vivax infection	hsa-mir-18a	0.809286	0
657	plasmodium vivax infection	hsa-mir-302c	0.809286	0
658	plasmodium vivax infection	hsa-mir-302b	0.809286	0
659	plasmodium vivax infection	hsa-mir-302a	0.809286	0
660	pregnancy complications [unspecific]	hsa-mir-302c	0.809286	0
661	pregnancy complications [unspecific]	hsa-mir-302b	0.809286	0
662	pregnancy complications [unspecific]	hsa-mir-302a	0.809286	0
663	heart failure	hsa-mir-451	0.809286	0
664	pregnancy complications [unspecific]	hsa-mir-96	0.809286	0
665	pregnancy complications [unspecific]	hsa-mir-98	0.809286	0
666	pregnancy complications [unspecific]	hsa-mir-93	0.809286	0
667	arteriosclerosis obliterans	hsa-mir-17-92	0.809167	0
668	perlman syndrome	hsa-mir-155	0.809167	0
669	perlman syndrome	hsa-mir-142	0.809167	0
670	alzheimer disease	hsa-mir-17-92	0.809167	0
671	arteriosclerosis obliterans	hsa-mir-155	0.809167	0
672	arteriosclerosis obliterans	hsa-mir-21	0.809167	1
673	carcinoma, renal cell	hsa-mir-17-92	0.809167	0
674	leukemia, myelogenous, chronic, bcr-abl positive	hsa-mir-200c	0.806527	0
675	pancreatic neoplasms	hsa-mir-320a	0.806527	0
676	gastric neoplasms	hsa-mir-708	0.806527	0
677	leukemia, myelogenous, chronic, bcr-abl positive	hsa-mir-125b-2	0.806527	0
678	embryonal testis carcinoma	hsa-mir-106b	0.806527	0
679	heart failure	hsa-let-7a-3	0.806527	0
680	carcinoma, adrenocortical	hsa-mir-151a	0.806527	0
681	leukemia, myelogenous, chronic, bcr-abl positive	hsa-let-7a-3	0.806527	0
682	colorectal carcinoma	hsa-mir-29	0.806527	0
683	asthma	hsa-mir-320a	0.806527	0
684	adenovirus infection	hsa-mir-320a	0.806527	0
685	embryonal testis carcinoma	hsa-mir-708	0.806527	0
686	adenovirus infection	hsa-mir-1-1	0.806527	0
687	carcinoma, adrenocortical	hsa-mir-199a-1	0.806527	0
688	adenovirus infection	hsa-mir-141	0.806527	0
689	pancreatic neoplasms	hsa-mir-30b	0.806527	1
690	leukemia, myelogenous, chronic, bcr-abl positive	hsa-mir-31	0.806527	0
691	leukemia, myelogenous, chronic, bcr-abl positive	hsa-mir-28	0.806527	0
692	leukemia, myelogenous, chronic, bcr-abl positive	hsa-mir-29	0.806527	0
693	leukemia, myelogenous, chronic, bcr-abl positive	hsa-mir-25	0.806527	0
694	heart failure	hsa-mir-125b-2	0.806527	0
695	leukemia, myelogenous, chronic, bcr-abl positive	hsa-mir-106b	0.806527	0
696	carcinoma, adrenocortical	hsa-mir-320a	0.806527	0
697	embryonal testis carcinoma	hsa-mir-151a	0.806527	0
698	adenovirus infection	hsa-mir-224	0.806527	0
699	adenovirus infection	hsa-mir-221	0.806527	0
700	adenovirus infection	hsa-mir-200c	0.806527	0
701	ovarian neoplasms	hsa-mir-28	0.806527	0
702	leukemia, myelogenous, chronic, bcr-abl positive	hsa-mir-93	0.806527	0
703	embryonal testis carcinoma	hsa-mir-125b-2	0.806527	0
704	embryonal testis carcinoma	hsa-mir-146a	0.806527	0
705	carcinoma, adrenocortical	hsa-mir-141	0.806527	0
706	adenovirus infection	hsa-let-7a-3	0.806527	0
707	embryonal testis carcinoma	hsa-mir-148a	0.806527	0
708	embryonal testis carcinoma	hsa-mir-148b	0.806527	0
709	colorectal cancer	hsa-let-7a-3	0.806527	0
710	leukemia, myelogenous, chronic, bcr-abl positive	hsa-mir-199a-1	0.806527	0
711	adenovirus infection	hsa-mir-335	0.806527	0
712	colorectal cancer	hsa-mir-1-1	0.806527	0
713	carcinoma, adrenocortical	hsa-mir-224	0.806527	0
714	carcinoma, adrenocortical	hsa-mir-221	0.806527	0
715	neoplasms [unspecific]	hsa-mir-1-1	0.806527	0
716	heart failure	hsa-mir-29	0.806527	1
717	heart failure	hsa-mir-31	0.806527	0
718	adenovirus infection	hsa-mir-199a-1	0.806527	0
719	carcinoma, adrenocortical	hsa-mir-30b	0.806527	0
720	carcinoma, adrenocortical	hsa-mir-338	0.806527	0
721	leukemia, myelogenous, chronic, bcr-abl positive	hsa-mir-1-1	0.806527	0
722	carcinoma, adrenocortical	hsa-mir-101-1	0.806527	0
723	carcinoma, adrenocortical	hsa-mir-101-2	0.806527	0
724	gastric neoplasms	hsa-let-7d	0.806527	0
725	embryonal testis carcinoma	hsa-mir-101-2	0.806527	0
726	embryonal testis carcinoma	hsa-mir-101-1	0.806527	0
727	leukemia, myelogenous, chronic, bcr-abl positive	hsa-mir-141	0.806527	0
728	adenovirus infection	hsa-mir-708	0.806527	0
729	heart failure	hsa-mir-101-2	0.806527	0
730	heart failure	hsa-mir-101-1	0.806527	0
731	colorectal carcinoma	hsa-mir-30b	0.806527	1
732	colorectal carcinoma	hsa-let-7d	0.806527	0
733	asthma	hsa-mir-106b	0.806527	0
734	colorectal carcinoma	hsa-mir-106b	0.806527	1
735	adenovirus infection	hsa-mir-106b	0.806527	0
736	leukemia, myelogenous, chronic, bcr-abl positive	hsa-mir-146a	0.806527	0
737	neoplasms [unspecific]	hsa-mir-338	0.806527	0
738	leukemia, myelogenous, chronic, bcr-abl positive	hsa-mir-148a	0.806527	0
739	leukemia, myelogenous, chronic, bcr-abl positive	hsa-mir-148b	0.806527	0
740	neoplasms [unspecific]	hsa-mir-30b	0.806527	1
741	leukemia, myelogenous, chronic, bcr-abl positive	hsa-mir-224	0.806527	0
742	leukemia, myelogenous, chronic, bcr-abl positive	hsa-mir-221	0.806527	1
743	heart failure	hsa-mir-148b	0.806527	0
744	embryonal testis carcinoma	hsa-mir-199a-1	0.806527	0
745	colorectal cancer	hsa-mir-29	0.806527	0
746	colorectal cancer	hsa-mir-28	0.806527	0
747	adenovirus infection	hsa-mir-21	0.806527	0
748	adenovirus infection	hsa-mir-28	0.806527	0
749	adenovirus infection	hsa-mir-29	0.806527	0
750	adenovirus infection	hsa-mir-31	0.806527	0
751	pancreatic neoplasms	hsa-mir-28	0.806527	0
752	leukemia, myelogenous, chronic, bcr-abl positive	hsa-mir-151a	0.806527	0
753	leukemia, myelogenous, chronic, bcr-abl positive	hsa-mir-30b	0.806527	0
754	leukemia, myelogenous, chronic, bcr-abl positive	hsa-mir-335	0.806527	0
755	leukemia, myelogenous, chronic, bcr-abl positive	hsa-mir-338	0.806527	0
756	adenovirus infection	hsa-mir-93	0.806527	0
757	carcinoma, adrenocortical	hsa-mir-708	0.806527	0
758	leukemia, myelogenous, chronic, bcr-abl positive	hsa-let-7b	0.806527	0
759	leukemia, myelogenous, chronic, bcr-abl positive	hsa-let-7c	0.806527	0
760	leukemia, myelogenous, chronic, bcr-abl positive	hsa-let-7d	0.806527	0
761	heart failure	hsa-mir-335	0.806527	0
762	heart failure	hsa-mir-338	0.806527	0
763	neoplasms [unspecific]	hsa-mir-148b	0.806527	0
764	breast neoplasms	hsa-mir-28	0.806527	0
765	asthma	hsa-mir-93	0.806527	1
766	pancreatic neoplasms	hsa-mir-151a	0.806527	0
767	embryonal testis carcinoma	hsa-mir-93	0.806527	0
768	embryonal testis carcinoma	hsa-mir-28	0.806527	0
769	embryonal testis carcinoma	hsa-mir-25	0.806527	0
770	embryonal testis carcinoma	hsa-mir-29	0.806527	0
771	embryonal testis carcinoma	hsa-mir-21	0.806527	0
772	asthma	hsa-mir-25	0.806527	0
773	embryonal testis carcinoma	hsa-mir-31	0.806527	0
774	colorectal cancer	hsa-mir-708	0.806527	0
775	heart failure	hsa-mir-224	0.806527	0
776	heart failure	hsa-mir-141	0.806527	0
777	heart failure	hsa-mir-151a	0.806527	0
778	colorectal cancer	hsa-mir-151a	0.806527	0
779	adenovirus infection	hsa-mir-151a	0.806527	0
780	asthma	hsa-mir-101-1	0.806527	0
781	asthma	hsa-mir-101-2	0.806527	0
782	leukemia, myelogenous, chronic, bcr-abl positive	hsa-mir-708	0.806527	0
783	embryonal testis carcinoma	hsa-mir-1-1	0.806527	0
784	leukemia, myelogenous, chronic, bcr-abl positive	hsa-mir-101-1	0.806527	0
785	leukemia, myelogenous, chronic, bcr-abl positive	hsa-mir-101-2	0.806527	0
786	adenovirus infection	hsa-mir-146a	0.806527	0
787	embryonal testis carcinoma	hsa-let-7a-3	0.806527	0
788	asthma	hsa-mir-224	0.806527	1
789	colorectal cancer	hsa-mir-101-2	0.806527	0
790	colorectal cancer	hsa-mir-101-1	0.806527	0
791	embryonal testis carcinoma	hsa-mir-200c	0.806527	0
792	adenovirus infection	hsa-let-7b	0.806527	0
793	adenovirus infection	hsa-let-7c	0.806527	0
794	adenovirus infection	hsa-let-7d	0.806527	0
795	asthma	hsa-mir-141	0.806527	0
796	colorectal cancer	hsa-let-7d	0.806527	0
797	colorectal carcinoma	hsa-mir-151a	0.806527	0
798	asthma	hsa-mir-151a	0.806527	0
799	asthma	hsa-mir-1-1	0.806527	0
800	leukemia, myelogenous, chronic, bcr-abl positive	hsa-mir-320a	0.806527	0
801	embryonal testis carcinoma	hsa-mir-335	0.806527	0
802	embryonal testis carcinoma	hsa-mir-338	0.806527	0
803	embryonal testis carcinoma	hsa-mir-30b	0.806527	0
804	carcinoma, adrenocortical	hsa-mir-148b	0.806527	0
805	heart failure	hsa-mir-708	0.806527	0
806	carcinoma, adrenocortical	hsa-mir-31	0.806527	0
807	carcinoma, adrenocortical	hsa-mir-21	0.806527	1
808	carcinoma, adrenocortical	hsa-mir-25	0.806527	0
809	carcinoma, adrenocortical	hsa-mir-29	0.806527	0
810	embryonal testis carcinoma	hsa-mir-221	0.806527	0
811	embryonal testis carcinoma	hsa-mir-224	0.806527	0
812	carcinoma, adrenocortical	hsa-mir-93	0.806527	0
813	colorectal cancer	hsa-mir-125b-2	0.806527	0
814	embryonal testis carcinoma	hsa-mir-141	0.806527	0
815	embryonal testis carcinoma	hsa-let-7d	0.806527	0
816	embryonal testis carcinoma	hsa-let-7b	0.806527	0
817	embryonal testis carcinoma	hsa-let-7c	0.806527	0
818	asthma	hsa-mir-338	0.806527	0
819	asthma	hsa-mir-30b	0.806527	0
820	asthma	hsa-mir-335	0.806527	0
821	osteosarcoma	hsa-mir-30e	0.806296	0
822	osteosarcoma	hsa-mir-30b	0.806296	1
823	hypertrophic scar	hsa-mir-30e	0.806296	0
824	hypertrophic scar	hsa-mir-30a	0.806296	0
825	hypertrophic scar	hsa-mir-30b	0.806296	0
826	posterior capsule opacification	hsa-mir-93	0.806296	0
827	hypertrophic scar	hsa-mir-34a	0.806296	0
828	hypertrophic scar	hsa-mir-375	0.806296	0
829	posterior capsule opacification	hsa-mir-218-1	0.806296	0
830	urinary bladder cancer	hsa-mir-30a	0.806296	0
831	urinary bladder cancer	hsa-mir-30b	0.806296	0
832	urinary bladder cancer	hsa-mir-30e	0.806296	0
833	aneurysm	hsa-mir-183	0.806296	0
834	aneurysm	hsa-mir-195	0.806296	0
835	hypertrophic scar	hsa-mir-20a	0.806296	0
836	hypertrophic scar	hsa-mir-205	0.806296	0
837	glioma	hsa-mir-133a-1	0.806296	0
838	aneurysm	hsa-mir-205	0.806296	0
839	aneurysm	hsa-mir-20a	0.806296	0
840	schizophrenia	hsa-mir-183	0.806296	1
841	aneurysm	hsa-mir-375	0.806296	0
842	aneurysm	hsa-mir-30e	0.806296	0
843	aneurysm	hsa-mir-30b	0.806296	0
844	aneurysm	hsa-mir-30a	0.806296	0
845	aneurysm	hsa-mir-34a	0.806296	0
846	leukemia, myeloid, acute, pediatric	hsa-mir-205	0.806296	0
847	aneurysm	hsa-mir-218-1	0.806296	0
848	leukemia, myeloid, acute, pediatric	hsa-mir-20a	0.806296	0
849	leukemia, myeloid, acute, pediatric	hsa-mir-218-1	0.806296	0
850	leukemia, myeloid, acute, pediatric	hsa-mir-133a-1	0.806296	0
851	schizophrenia	hsa-mir-133a-1	0.806296	0
852	schizophrenia	hsa-mir-375	0.806296	0
853	osteosarcoma	hsa-mir-218-1	0.806296	0
854	schizophrenia	hsa-mir-93	0.806296	0
855	schizophrenia	hsa-mir-205	0.806296	0
856	schizophrenia	hsa-mir-20a	0.806296	0
857	leukemia, myeloid, acute, pediatric	hsa-mir-183	0.806296	1
858	leukemia, myeloid, acute, pediatric	hsa-mir-195	0.806296	0
859	leukemia, myeloid, acute, pediatric	hsa-mir-34a	0.806296	0
860	leukemia, myeloid, acute, pediatric	hsa-mir-375	0.806296	0
861	leukemia, myeloid, acute, pediatric	hsa-mir-30a	0.806296	0
862	leukemia, myeloid, acute, pediatric	hsa-mir-30b	0.806296	0
863	leukemia, myeloid, acute, pediatric	hsa-mir-30e	0.806296	0
864	posterior capsule opacification	hsa-mir-133a-1	0.806296	0
865	posterior capsule opacification	hsa-mir-195	0.806296	0
866	posterior capsule opacification	hsa-mir-183	0.806296	0
867	hypertrophic scar	hsa-mir-133a-1	0.806296	0
868	hypertrophic scar	hsa-mir-218-1	0.806296	0
869	posterior capsule opacification	hsa-mir-34a	0.806296	0
870	posterior capsule opacification	hsa-mir-30e	0.806296	0
871	posterior capsule opacification	hsa-mir-30b	0.806296	0
872	posterior capsule opacification	hsa-mir-30a	0.806296	0
873	hypertrophic scar	hsa-mir-93	0.806296	0
874	posterior capsule opacification	hsa-mir-375	0.806296	0
875	posterior capsule opacification	hsa-mir-20a	0.806296	0
876	posterior capsule opacification	hsa-mir-205	0.806296	0
877	aneurysm	hsa-mir-133a-1	0.806296	0
878	aneurysm	hsa-mir-93	0.806296	0
879	hypertrophic scar	hsa-mir-195	0.806296	0
880	hypertrophic scar	hsa-mir-183	0.806296	0
881	leukemia, myeloid, acute, pediatric	hsa-mir-93	0.806296	0
882	glioma	hsa-mir-331	0.805822	0
883	glioma	hsa-mir-34b	0.805822	0
884	glioma	hsa-mir-361	0.805822	1
885	leukemia, myeloid, acute	hsa-mir-122	0.805822	1
886	leukemia, myeloid, acute	hsa-mir-124	0.805822	0
887	glioma	hsa-mir-511	0.805822	0
888	leukemia, myeloid, acute	hsa-mir-381	0.805822	0
889	leukemia, myeloid, acute	hsa-mir-383	0.805822	0
890	glioma	hsa-mir-519	0.805822	0
891	leukemia, myeloid, acute	hsa-mir-33a	0.805822	0
892	glioma	hsa-let-7d	0.805822	0
893	glioma	hsa-let-7i	0.805822	0
894	glioma	hsa-mir-625	0.805822	0
895	glioma	hsa-mir-644	0.805822	0
896	glioma	hsa-mir-655	0.805822	0
897	glioma	hsa-mir-663	0.805822	0
898	leukemia, myeloid, acute	hsa-mir-495	0.805822	0
899	leukemia, myeloid, acute	hsa-mir-576	0.805822	0
900	glioma	hsa-mir-181a	0.805822	1
901	glioma	hsa-mir-181c	0.805822	0
902	leukemia, myeloid, acute	hsa-mir-506	0.805822	0
903	leukemia, myeloid, acute	hsa-mir221/222	0.805822	0
904	glioma	hsa-mir-30c-2	0.805822	0
905	glioma	hsa-mir-30c-1	0.805822	0
906	leukemia, myeloid, acute	hsa-mir-92b	0.805822	0
907	glioma	hsa-mir-29b-2	0.805822	0
908	glioma	hsa-mir-29b-1	0.805822	0
909	leukemia, myeloid, acute	hsa-mir-124-3	0.805822	0
910	leukemia, myeloid, acute	hsa-mir-138-1	0.805822	0
911	leukemia, myeloid, acute	hsa-mir-138-2	0.805822	0
912	leukemia, myeloid, acute	hsa-mir-451a	0.805822	0
913	leukemia, myeloid, acute	hsa-mir-125b-2	0.805822	0
914	leukemia, myeloid, acute	hsa-mir-4489	0.805822	0
915	leukemia, myeloid, acute	hsa-mir-449a	0.805822	0
916	leukemia, myeloid, acute	has-mir-221	0.805822	0
917	glioma	hsa-mir-10	0.805822	0
918	glioma	hsa-mir-24	0.805822	1
919	leukemia, myeloid, acute	hsa-mir-128-2	0.805822	0
920	leukemia, myeloid, acute	hsa-mir-128-1	0.805822	0
921	glioma	hsa-mir-154	0.805822	1
922	glioma	hsa-mir-191	0.805822	0
923	pancreatic neoplasms	hsa-mir-144	0.804659	0
924	cardiomyopathy, hypertrophic	hsa-mir-92a-2	0.804659	0
925	cardiomyopathy, hypertrophic	hsa-mir-92a-1	0.804659	0
926	cardiomyopathy, hypertrophic	hsa-mir-4295	0.804659	0
927	carcinoma, hepatocellular	hsa-mir-539	0.804659	1
928	pancreatic neoplasms	hsa-mir-539	0.804659	0
929	carcinoma, hepatocellular	hsa-mir-4295	0.804659	0
930	thyroid neoplasms	hsa-mir-34a	0.804659	0
931	thyroid neoplasms	hsa-mir-192	0.804659	0
932	thyroid neoplasms	hsa-mir-195	0.804659	1
933	thyroid neoplasms	hsa-mir-143	0.804659	0
934	thyroid neoplasms	hsa-mir-10a	0.804659	0
935	cardiomyopathy, hypertrophic	hsa-mir-144	0.804659	0
936	thyroid neoplasms	hsa-mir-505	0.804659	0
937	cardiomyopathy, hypertrophic	hsa-mir-100	0.804659	0
938	cardiomyopathy, hypertrophic	hsa-mir-122	0.804659	0
939	thyroid neoplasms	hsa-mir-497	0.804659	0
940	cardiomyopathy, hypertrophic	hsa-mir-221	0.804659	0
941	cardiomyopathy, hypertrophic	hsa-mir-539	0.804659	0
942	cardiomyopathy, hypertrophic	hsa-mir-218-2	0.804659	0
943	pancreatic neoplasms	hsa-mir-4295	0.804659	0
944	cardiomyopathy, hypertrophic	hsa-mir-486	0.804659	0
945	thyroid neoplasms	hsa-mir-181b-2	0.804659	0
946	thyroid neoplasms	hsa-mir-181b-1	0.804659	0
947	carcinoma, endometrial	hsa-mir-92b	0.803254	0
948	carcinoma, lung. non-small-cell	hsa-mir-302d	0.803254	0
949	carcinoma, lung. non-small-cell	hsa-mir-302b	0.803254	0
950	pancreatic neoplasms	hsa-mir-124	0.803254	0
951	pancreatic neoplasms	hsa-mir-27b	0.803254	1
952	allergic hypersensitivity disease	hsa-mir-302d	0.803254	0
953	allergic hypersensitivity disease	hsa-mir-302b	0.803254	0
954	allergic hypersensitivity disease	hsa-mir-182	0.803254	0
955	allergic hypersensitivity disease	hsa-mir-143	0.803254	0
956	allergic hypersensitivity disease	hsa-mir-144	0.803254	0
957	allergic hypersensitivity disease	hsa-mir-145	0.803254	0
958	allergic hypersensitivity disease	hsa-mir-127	0.803254	0
959	allergic hypersensitivity disease	hsa-mir-124	0.803254	0
960	medulloblastoma	hsa-mir-34b	0.803254	0
961	allergic hypersensitivity disease	hsa-mir-34b	0.803254	0
962	carcinoma, endometrial	hsa-mir-127	0.803254	0
963	carcinoma, endometrial	hsa-mir-144	0.803254	0
964	medulloblastoma	hsa-mir-27b	0.803254	0
965	medulloblastoma	hsa-mir-210	0.803254	0
966	carcinoma, endometrial	hsa-mir-27b	0.803254	0
967	carcinoma, endometrial	hsa-mir-302d	0.803254	0
968	carcinoma, endometrial	hsa-mir-302b	0.803254	0
969	carcinoma, endometrial	hsa-mir-210	0.803254	0
970	carcinoma, endometrial	hsa-mir-34b	0.803254	0
971	pancreatic neoplasms	hsa-mir-92b	0.803254	0
972	carcinoma, endometrial	hsa-mir-21	0.803254	0
973	allergic hypersensitivity disease	hsa-mir-92b	0.803254	0
974	allergic hypersensitivity disease	hsa-mir-9-3	0.803254	0
975	allergic hypersensitivity disease	hsa-mir-9-1	0.803254	0
976	allergic hypersensitivity disease	hsa-mir-9-2	0.803254	0
977	pancreatic neoplasms	hsa-mir-302b	0.803254	0
978	pancreatic neoplasms	hsa-mir-302d	0.803254	0
979	carcinoma, endometrial	hsa-mir-9-2	0.803254	0
980	carcinoma, endometrial	hsa-mir-9-1	0.803254	0
981	carcinoma, endometrial	hsa-mir-9-3	0.803254	0
982	atherosclerosis	hsa-mir-663	0.802981	1
983	vascular disease	hsa-mir-133a	0.802981	0
984	leukemia, myeloid, acute	hsa-mir-22	0.802981	1
985	ovarian neoplasms	hsa-mir-26a-1	0.802981	0
986	ovarian neoplasms	hsa-mir-26a-2	0.802981	0
987	preeclampsia	hsa-mir-22	0.802981	1
988	preeclampsia	hsa-mir-24	0.802981	0
989	preeclampsia	hsa-mir-133a	0.802981	0
990	preeclampsia	hsa-mir-663	0.802981	0
991	carcinoma, gastric	hsa-mir-106a	0.802981	0
992	carcinoma, gastric	hsa-let-7b	0.802981	0
993	carcinoma, gastric	hsa-mir-26a-2	0.802981	0
994	carcinoma, gastric	hsa-mir-26a-1	0.802981	0
995	leukemia, myeloid, acute	hsa-mir-106a	0.802981	0
996	atherosclerosis	hsa-mir-106a	0.802981	0
997	leukemia, myeloid, acute	hsa-mir-133a	0.802981	0
998	atherosclerosis	hsa-mir-133a	0.802981	1
999	atherosclerosis	hsa-mir-25	0.802981	0
1000	vascular disease	hsa-mir-25	0.802981	0
1001	vascular disease	hsa-mir-24	0.802981	0
1002	vascular disease	hsa-mir-210	0.802981	0
1003	carcinoma, gastric	hsa-mir-210	0.802981	0
1004	carcinoma, gastric	hsa-mir-663	0.802981	0
1005	vascular disease	hsa-mir-26a-1	0.802981	0
1006	vascular disease	hsa-mir-26a-2	0.802981	0
1007	colorectal carcinoma	hsa-mir-663	0.802981	0
1008	vascular disease	hsa-let-7b	0.802981	0
1009	carcinoma, gastric	hsa-mir-22	0.802981	1
1010	carcinoma, gastric	hsa-mir-25	0.802981	0
1011	carcinoma, gastric	hsa-mir-24	0.802981	1
1012	atherosclerosis	hsa-mir-20a	0.802981	1
1013	atherosclerosis	hsa-mir-26a-2	0.802981	0
1014	atherosclerosis	hsa-mir-26a-1	0.802981	0
1015	preeclampsia	hsa-mir-19a	0.802981	0
1016	glaucoma	hsa-mir-155	0.802857	0
1017	leukemia, myelogenous, chronic, bcr-abl positive	hsa-mir-22	0.802857	0
1018	cystic fibrosis	hsa-mir-29b	0.802857	0
1019	melanoma	hsa-mir-29b	0.802857	1
1020	leukemia, myelogenous, chronic, bcr-abl positive	hsa-mir-125a	0.802857	0
1021	inflammation	hsa-mir-29b	0.802857	1
1022	leukemia, myelogenous, chronic, bcr-abl positive	hsa-mir-29b	0.802857	0
1023	glaucoma	hsa-mir-125a	0.802857	0
1024	cystic fibrosis	hsa-mir-22	0.802857	0
1025	inflammation	hsa-mir-125a	0.802857	1
1026	ewing sarcoma	hsa-mir-125a	0.802857	0
1027	carcinoma, nasopharyngeal	hsa-mir-22	0.802857	0
1028	hypertrophy	hsa-mir-210	0.800361	0
1029	hypertrophy	hsa-mir-218	0.800361	0
1030	hypertrophy	hsa-mir-200	0.800361	0
1031	hypertrophy	hsa-mir-203	0.800361	0
1032	congenital deafness	hsa-mir-375	0.800361	0
1033	carcinoma, hepatocellular	hsa-mir-153-2	0.800361	0
1034	carcinoma, hepatocellular	hsa-mir-153-1	0.800361	0
1035	congenital deafness	hsa-mir-34a	0.800361	0
1036	hypertrophy	hsa-mir-29c	0.800361	0
1037	hypertrophy	hsa-mir-29b	0.800361	0
1038	hypertrophy	hsa-mir-27a	0.800361	0
1039	carcinoma, lung, small-cell	hsa-mir-32	0.800361	0
1040	carcinoma, lung, small-cell	hsa-mir-22	0.800361	0
1041	carcinoma, lung, small-cell	hsa-mir-93	0.800361	0
1042	hypertrophy	hsa-mir-137	0.800361	0
1043	hypertrophy	hsa-mir-15a	0.800361	0
1044	hypertrophy	hsa-mir-183	0.800361	0
1045	hypertrophy	hsa-mir-182	0.800361	0
1046	alzheimer disease	hsa-mir-135b	0.800361	0
1047	hypertrophy	hsa-mir-144	0.800361	0
1048	hypertrophy	hsa-mir-143	0.800361	0
1049	hypertrophy	hsa-mir-145	0.800361	0
1050	hypertrophy	hsa-mir-153-2	0.800361	0
1051	colorectal cancer	hsa-mir-29b-2	0.800361	0
1052	colorectal cancer	hsa-mir-29b-1	0.800361	0
1053	hypertrophy	hsa-mir-153-1	0.800361	0
1054	carcinoma, lung, small-cell	hsa-mir-9-2	0.800361	0
1055	carcinoma, lung, small-cell	hsa-mir-9-1	0.800361	0
1056	melanoma	hsa-mir-1	0.800361	0
1057	alzheimer disease	hsa-mir-22	0.800361	0
1058	alzheimer disease	hsa-mir-32	0.800361	0
1059	congenital deafness	hsa-mir-1	0.800361	0
1060	hypertrophy	hsa-mir-34a	0.800361	0
1061	congenital deafness	hsa-mir-29b-2	0.800361	0
1062	congenital deafness	hsa-mir-29b-1	0.800361	0
1063	hypertrophy	hsa-mir-375	0.800361	0
1064	colon neoplasms	hsa-mir-93	0.800361	1
1065	congenital deafness	hsa-mir-93	0.800361	0
1066	congenital deafness	hsa-mir-32	0.800361	0
1067	congenital deafness	hsa-mir-22	0.800361	0
1068	breast neoplasms	hsa-mir-153-1	0.800361	0
1069	endometrial neoplasms	hsa-mir-144	0.800361	0
1070	endometrial neoplasms	hsa-mir-143	0.800361	1
1071	endometrial neoplasms	hsa-mir-145	0.800361	1
1072	endometrial neoplasms	hsa-mir-15a	0.800361	0
1073	endometrial neoplasms	hsa-mir-137	0.800361	1
1074	hypertrophy	hsa-mir-29b-1	0.800361	0
1075	hypertrophy	hsa-mir-29b-2	0.800361	0
1076	colon neoplasms	hsa-mir-1	0.800361	1
1077	endometrial neoplasms	hsa-mir-29b-2	0.800361	0
1078	endometrial neoplasms	hsa-mir-29b-1	0.800361	0
1079	colon neoplasms	hsa-mir-124-3	0.800361	0
1080	colon neoplasms	hsa-mir-124-1	0.800361	0
1081	endometrial neoplasms	hsa-mir-200	0.800361	1
1082	endometrial neoplasms	hsa-mir-206	0.800361	0
1083	endometrial neoplasms	hsa-mir-203	0.800361	0
1084	endometrial neoplasms	hsa-mir-218	0.800361	0
1085	melanoma	hsa-mir-144	0.800361	1
1086	carcinoma, lung, small-cell	hsa-mir-135b	0.800361	0
1087	congenital deafness	hsa-mir-9-1	0.800361	0
1088	congenital deafness	hsa-mir-9-2	0.800361	0
1089	melanoma	hsa-mir-200	0.800361	0
1090	osteosarcoma	hsa-mir-124-3	0.800361	0
1091	osteosarcoma	hsa-mir-124-1	0.800361	0
1092	melanoma	hsa-mir-27a	0.800361	0
1093	melanoma	hsa-mir-29c	0.800361	0
1094	endometrial neoplasms	hsa-mir-34a	0.800361	0
1095	endometrial neoplasms	hsa-mir-375	0.800361	0
1096	hypertrophy	hsa-mir-9-2	0.800361	0
1097	hypertrophy	hsa-mir-9-1	0.800361	0
1098	carcinoma, lung, small-cell	hsa-mir-124-1	0.800361	0
1099	carcinoma, lung, small-cell	hsa-mir-124-3	0.800361	0
1100	hypertrophy	hsa-mir-135b	0.800361	1
1101	carcinoma, lung, small-cell	hsa-mir-1	0.800361	0
1102	glioblastoma	hsa-mir-375	0.800361	1
1103	endometrial neoplasms	hsa-mir-26b	0.800361	0
1104	endometrial neoplasms	hsa-mir-29b	0.800361	1
1105	osteosarcoma	hsa-mir-9-1	0.800361	0
1106	osteosarcoma	hsa-mir-9-2	0.800361	0
1107	glioblastoma	hsa-mir-26b	0.800361	0
1108	glioblastoma	hsa-mir-27a	0.800361	1
1109	colon neoplasms	hsa-mir-182	0.800361	0
1110	colon neoplasms	hsa-mir-183	0.800361	0
1111	colorectal cancer	hsa-mir-124-1	0.800361	0
1112	colorectal cancer	hsa-mir-124-3	0.800361	0
1113	hypertrophy	hsa-mir-32	0.800361	0
1114	colon neoplasms	hsa-mir-144	0.800361	0
1115	hypertrophy	hsa-mir-22	0.800361	0
1116	carcinoma, lung, small-cell	hsa-mir-144	0.800361	0
1117	carcinoma, lung, small-cell	hsa-mir-142	0.800361	0
1118	hypertrophy	hsa-mir-1	0.800361	1
1119	colon neoplasms	hsa-mir-153-2	0.800361	0
1120	colon neoplasms	hsa-mir-153-1	0.800361	0
1121	carcinoma, lung, small-cell	hsa-mir-15a	0.800361	0
1122	colon neoplasms	hsa-mir-218	0.800361	1
1123	carcinoma, lung, small-cell	hsa-mir-182	0.800361	0
1124	carcinoma, lung, small-cell	hsa-mir-183	0.800361	0
1125	colon neoplasms	hsa-mir-206	0.800361	0
1126	colon neoplasms	hsa-mir-200	0.800361	0
1127	colon neoplasms	hsa-mir-29c	0.800361	0
1128	colon neoplasms	hsa-mir-29b	0.800361	1
1129	colon neoplasms	hsa-mir-27a	0.800361	1
1130	colon neoplasms	hsa-mir-26b	0.800361	0
1131	alzheimer disease	hsa-mir-1	0.800361	0
1132	carcinoma, hepatocellular	hsa-mir-9-2	0.800361	0
1133	carcinoma, hepatocellular	hsa-mir-9-1	0.800361	0
1134	colon neoplasms	hsa-mir-135b	0.800361	1
1135	osteosarcoma	hsa-mir-153-2	0.800361	0
1136	osteosarcoma	hsa-mir-153-1	0.800361	0
1137	carcinoma, lung, small-cell	hsa-mir-153-1	0.800361	0
1138	carcinoma, lung, small-cell	hsa-mir-153-2	0.800361	0
1139	lung neoplasms	hsa-mir-153-2	0.800361	0
1140	lung neoplasms	hsa-mir-153-1	0.800361	0
1141	congenital deafness	hsa-mir-124-3	0.800361	0
1142	congenital deafness	hsa-mir-124-1	0.800361	0
1143	breast neoplasms	hsa-mir-32	0.800361	1
1144	congenital deafness	hsa-mir-135b	0.800361	0
1145	carcinoma, lung, small-cell	hsa-mir-218	0.800361	0
1146	carcinoma, lung, small-cell	hsa-mir-210	0.800361	0
1147	endometrial neoplasms	hsa-mir-1	0.800361	0
1148	carcinoma, lung, small-cell	hsa-mir-26b	0.800361	0
1149	carcinoma, lung, small-cell	hsa-mir-27a	0.800361	0
1150	carcinoma, lung, small-cell	hsa-mir-200	0.800361	0
1151	carcinoma, lung, small-cell	hsa-mir-206	0.800361	0
1152	carcinoma, lung, small-cell	hsa-mir-203	0.800361	0
1153	colorectal cancer	hsa-mir-153-2	0.800361	0
1154	colorectal cancer	hsa-mir-153-1	0.800361	0
1155	carcinoma, lung, small-cell	hsa-mir-29b	0.800361	0
1156	carcinoma, lung, small-cell	hsa-mir-29c	0.800361	0
1157	alzheimer disease	hsa-mir-145	0.800361	0
1158	hypertrophy	hsa-mir-93	0.800361	0
1159	alzheimer disease	hsa-mir-29b	0.800361	1
1160	alzheimer disease	hsa-mir-206	0.800361	1
1161	alzheimer disease	hsa-mir-203	0.800361	0
1162	alzheimer disease	hsa-mir-200	0.800361	0
1163	alzheimer disease	hsa-mir-218	0.800361	0
1164	alzheimer disease	hsa-mir-210	0.800361	0
1165	hypertrophy	hsa-mir-124-3	0.800361	0
1166	hypertrophy	hsa-mir-124-1	0.800361	0
1167	colorectal cancer	hsa-mir-9-1	0.800361	0
1168	colorectal cancer	hsa-mir-9-2	0.800361	0
1169	melanoma	hsa-mir-32	0.800361	0
1170	congenital deafness	hsa-mir-143	0.800361	0
1171	congenital deafness	hsa-mir-144	0.800361	0
1172	congenital deafness	hsa-mir-142	0.800361	0
1173	congenital deafness	hsa-mir-145	0.800361	0
1174	congenital deafness	hsa-mir-137	0.800361	0
1175	congenital deafness	hsa-mir-183	0.800361	1
1176	congenital deafness	hsa-mir-182	0.800361	0
1177	congenital deafness	hsa-mir-15a	0.800361	0
1178	endometrial neoplasms	hsa-mir-93	0.800361	0
1179	melanoma	hsa-mir-153-1	0.800361	0
1180	congenital deafness	hsa-mir-153-1	0.800361	0
1181	congenital deafness	hsa-mir-153-2	0.800361	0
1182	endometrial neoplasms	hsa-mir-32	0.800361	0
1183	endometrial neoplasms	hsa-mir-22	0.800361	0
1184	congenital deafness	hsa-mir-200	0.800361	0
1185	congenital deafness	hsa-mir-203	0.800361	0
1186	congenital deafness	hsa-mir-206	0.800361	0
1187	congenital deafness	hsa-mir-210	0.800361	0
1188	congenital deafness	hsa-mir-218	0.800361	0
1189	congenital deafness	hsa-mir-27a	0.800361	0
1190	congenital deafness	hsa-mir-26b	0.800361	0
1191	congenital deafness	hsa-mir-29c	0.800361	0
1192	congenital deafness	hsa-mir-29b	0.800361	0
1193	colon neoplasms	hsa-mir-29b-2	0.800361	0
1194	endometrial neoplasms	hsa-mir-135b	0.800361	0
1195	sepsis	hsa-mir-135b	0.798421	0
1196	squamous cell carcinoma, laryngeal or hypopharyngeal	hsa-mir-146a	0.798421	0
1197	hepatoblastoma	hsa-mir-24-1	0.798421	0
1198	lung neoplasms	hsa-mir-24-1	0.798421	1
1199	wounds and injuries [unspecific]	hsa-mir-17	0.798421	0
1200	polycystic kidney disease	hsa-mir-203	0.798421	0
1201	squamous cell carcinoma, esophageal	hsa-mir-101-1	0.798421	0
1202	squamous cell carcinoma, esophageal	hsa-mir-101-2	0.798421	0
1203	polycystic kidney disease	hsa-mir-214	0.798421	0
1204	polycystic kidney disease	hsa-mir-210	0.798421	0
1205	polycystic kidney disease	hsa-mir-29c	0.798421	0
1206	carcinoma, breast	hsa-mir-124-1	0.798421	0
1207	sepsis	hsa-mir-92a	0.798421	0
1208	wounds and injuries [unspecific]	hsa-mir-92a	0.798421	0
1209	esophageal neoplasms	hsa-mir-18a	0.798421	0
1210	squamous cell carcinoma, esophageal	hsa-mir-15a	0.798421	1
1211	squamous cell carcinoma, laryngeal or hypopharyngeal	hsa-mir-92a	0.798421	0
1212	carcinoma, breast	hsa-mir-150	0.798421	1
1213	carcinoma, breast	hsa-mir-15a	0.798421	1
1214	hepatoblastoma	hsa-mir-29c	0.798421	0
1215	squamous cell carcinoma, esophageal	hsa-mir-210	0.798421	1
1216	carcinoma, breast	hsa-mir-143	0.798421	0
1217	hepatoblastoma	hsa-mir-203	0.798421	0
1218	carcinoma, breast	hsa-mir-19a	0.798421	1
1219	hepatoblastoma	hsa-mir-135b	0.798421	0
1220	lymphoma	hsa-mir-223	0.798421	0
1221	lymphoma	hsa-mir-214	0.798421	0
1222	hepatoblastoma	hsa-mir-19a	0.798421	0
1223	lymphoma	hsa-mir-205	0.798421	0
1224	esophageal neoplasms	hsa-mir-124-1	0.798421	0
1225	polycystic kidney disease	hsa-mir-24-1	0.798421	0
1226	hepatoblastoma	hsa-mir-15a	0.798421	0
1227	hepatoblastoma	hsa-mir-143	0.798421	1
1228	hepatoblastoma	hsa-mir-146a	0.798421	1
1229	sepsis	hsa-mir-17	0.798421	0
1230	polycystic kidney disease	hsa-mir-101-1	0.798421	0
1231	polycystic kidney disease	hsa-mir-101-2	0.798421	0
1232	esophageal neoplasms	hsa-mir-17	0.798421	0
1233	squamous cell carcinoma, laryngeal or hypopharyngeal	hsa-mir-124-1	0.798421	0
1234	polycystic kidney disease	hsa-mir-92a	0.798421	0
1235	esophageal neoplasms	hsa-mir-24-1	0.798421	0
1236	polycystic kidney disease	hsa-mir-135b	0.798421	0
1237	carcinoma, breast	hsa-mir-29c	0.798421	1
1238	squamous cell carcinoma, esophageal	hsa-mir-24-1	0.798421	0
1239	sepsis	hsa-mir-101-2	0.798421	0
1240	sepsis	hsa-mir-101-1	0.798421	0
1241	carcinoma, breast	hsa-mir-203	0.798421	1
1242	carcinoma, breast	hsa-mir-205	0.798421	1
1243	carcinoma, breast	hsa-mir-214	0.798421	1
1244	carcinoma, breast	hsa-mir-210	0.798421	1
1245	carcinoma, breast	hsa-mir-223	0.798421	1
1246	carcinoma, breast	hsa-mir-101-2	0.798421	0
1247	carcinoma, breast	hsa-mir-101-1	0.798421	1
1248	squamous cell carcinoma, esophageal	hsa-mir-135b	0.798421	0
1249	polycystic kidney disease	hsa-mir-146a	0.798421	0
1250	esophageal neoplasms	hsa-mir-92a	0.798421	1
1251	squamous cell carcinoma, laryngeal or hypopharyngeal	hsa-mir-101-1	0.798421	0
1252	squamous cell carcinoma, laryngeal or hypopharyngeal	hsa-mir-101-2	0.798421	0
1253	wounds and injuries [unspecific]	hsa-mir-124-1	0.798421	0
1254	carcinoma, breast	hsa-mir-24-1	0.798421	0
1255	squamous cell carcinoma, esophageal	hsa-mir-92a	0.798421	0
1256	wounds and injuries [unspecific]	hsa-mir-24-1	0.798421	0
1257	wounds and injuries [unspecific]	hsa-mir-150	0.798421	0
1258	squamous cell carcinoma, laryngeal or hypopharyngeal	hsa-mir-143	0.798421	0
1259	wounds and injuries [unspecific]	hsa-mir-18a	0.798421	0
1260	squamous cell carcinoma, laryngeal or hypopharyngeal	hsa-mir-150	0.798421	0
1261	wounds and injuries [unspecific]	hsa-mir-15a	0.798421	0
1262	squamous cell carcinoma, laryngeal or hypopharyngeal	hsa-mir-15a	0.798421	1
1263	squamous cell carcinoma, laryngeal or hypopharyngeal	hsa-mir-24-1	0.798421	0
1264	wounds and injuries [unspecific]	hsa-mir-19a	0.798421	0
1265	hepatoblastoma	hsa-mir-124-1	0.798421	0
1266	sepsis	hsa-mir-203	0.798421	0
1267	sepsis	hsa-mir-205	0.798421	0
1268	squamous cell carcinoma, laryngeal or hypopharyngeal	hsa-mir-29c	0.798421	0
1269	wounds and injuries [unspecific]	hsa-mir-29c	0.798421	0
1270	squamous cell carcinoma, esophageal	hsa-mir-124-1	0.798421	0
1271	wounds and injuries [unspecific]	hsa-mir-203	0.798421	0
1272	squamous cell carcinoma, laryngeal or hypopharyngeal	hsa-mir-210	0.798421	0
1273	sepsis	hsa-mir-214	0.798421	1
1274	wounds and injuries [unspecific]	hsa-mir-210	0.798421	0
1275	wounds and injuries [unspecific]	hsa-mir-214	0.798421	0
1276	squamous cell carcinoma, laryngeal or hypopharyngeal	hsa-mir-223	0.798421	0
1277	wounds and injuries [unspecific]	hsa-mir-223	0.798421	0
1278	sepsis	hsa-mir-29c	0.798421	0
1279	squamous cell carcinoma, laryngeal or hypopharyngeal	hsa-mir-18a	0.798421	0
1280	sepsis	hsa-mir-24-1	0.798421	0
1281	carcinoma, breast	hsa-mir-92a	0.798421	0
1282	squamous cell carcinoma, laryngeal or hypopharyngeal	hsa-mir-17	0.798421	0
1283	sepsis	hsa-mir-18a	0.798421	0
1284	neoplasms [unspecific]	hsa-mir-124-1	0.798421	0
1285	hepatoblastoma	hsa-mir-92a	0.798421	0
1286	carcinoma, breast	hsa-mir-135b	0.798421	0
1287	polycystic kidney disease	hsa-mir-124-1	0.798421	0
1288	wounds and injuries [unspecific]	hsa-mir-101-1	0.798421	0
1289	wounds and injuries [unspecific]	hsa-mir-101-2	0.798421	0
1290	hepatoblastoma	hsa-mir-101-1	0.798421	0
1291	hepatoblastoma	hsa-mir-101-2	0.798421	0
1292	wounds and injuries [unspecific]	hsa-mir-146a	0.798421	0
1293	carcinoma, breast	hsa-mir-146a	0.798421	1
1294	polycystic kidney disease	hsa-mir-150	0.798421	0
1295	squamous cell carcinoma, laryngeal or hypopharyngeal	hsa-mir-135b	0.798421	0
1296	wounds and injuries [unspecific]	hsa-mir-135b	0.798421	0
1297	glioma	hsa-mir-133a-2	0.797708	0
1298	carcinoma, basal cell	hsa-mir-1-1	0.797708	0
1299	carcinoma, basal cell	hsa-mir-222	0.797708	0
1300	carcinoma, basal cell	hsa-mir-133a-2	0.797708	0
1301	carcinoma, basal cell	hsa-mir-133a-1	0.797708	0
1302	carcinoma, adrenocortical	hsa-mir-140	0.797708	0
1303	cardiomyopathy, hypertrophic	hsa-mir-140	0.797708	0
1304	cardiomyopathy, hypertrophic	hsa-mir-139	0.797708	0
1305	heart failure	hsa-mir-140	0.797708	0
1306	cardiomyopathy, hypertrophic	hsa-mir-125a	0.797708	0
1307	carcinoma, adrenocortical	hsa-mir-125a	0.797708	0
1308	cardiomyopathy, hypertrophic	hsa-mir-106b	0.797708	0
1309	glioma	hsa-mir-1-1	0.797708	0
1310	osteosarcoma	hsa-mir-326	0.79715	1
1311	osteosarcoma	hsa-mir-27b	0.79715	0
1312	osteosarcoma	hsa-mir-299	0.79715	0
1313	osteosarcoma	hsa-mir-545	0.79715	0
1314	osteosarcoma	hsa-mir-564	0.79715	0
1315	lung neoplasms	hsa-mir-3928	0.79715	0
1316	osteosarcoma	hsa-mir-506	0.79715	0
1317	osteosarcoma	hsa-mir-4423	0.79715	0
1318	osteosarcoma	hsa-mir-512	0.79715	0
1319	osteosarcoma	hsa-mir-498	0.79715	0
1320	osteosarcoma	hsa-mir-499	0.79715	0
1321	osteosarcoma	hsa-mir-4500	0.79715	0
1322	osteosarcoma	hsa-let-7i	0.79715	0
1323	osteosarcoma	hsa-let-7f	0.79715	0
1324	osteosarcoma	hsa-let-7e	0.79715	0
1325	lung neoplasms	hsa-mir-7a	0.79715	0
1326	osteosarcoma	hsa-mir-7-1	0.79715	0
1327	osteosarcoma	hsa-mir-720	0.79715	0
1328	osteosarcoma	hsa-mir-768	0.79715	0
1329	osteosarcoma	hsa-mir-769	0.79715	0
1330	osteosarcoma	hsa-mir-663	0.79715	0
1331	osteosarcoma	hsa-mir-608	0.79715	0
1332	osteosarcoma	hsa-mir-610	0.79715	0
1333	osteosarcoma	hsa-mir-614	0.79715	0
1334	osteosarcoma	hsa-mir-629	0.79715	0
1335	osteosarcoma	hsa-mir-630	0.79715	0
1336	osteosarcoma	hsa-mir-638	0.79715	0
1337	osteosarcoma	hsa-mir-944	0.79715	1
1338	lung neoplasms	hsa-mir-128	0.79715	0
1339	osteosarcoma	hsa-mir-548-1	0.79715	0
1340	osteosarcoma	hsa-mir-499a	0.79715	0
1341	osteosarcoma	hsa-mir-499b	0.79715	0
1342	lung neoplasms	hsa-mir-365	0.79715	0
1343	lung neoplasms	hsa-mir-370	0.79715	0
1344	lung neoplasms	hsa-mir-377	0.79715	1
1345	lung neoplasms	hsa-mir-382	0.79715	0
1346	osteosarcoma	hsa-mir-101-2	0.79715	0
1347	osteosarcoma	hsa-mir-101-1	0.79715	0
1348	osteosarcoma	hsa-mir-3662	0.79715	0
1349	osteosarcoma	hsa-mir-376a-2	0.79715	0
1350	osteosarcoma	hsa-mir-376a-1	0.79715	0
1351	lung neoplasms	hsa-mir-202	0.79715	1
1352	lung neoplasms	hsa-mir-646	0.79715	0
1353	lung neoplasms	hsa-mir-586	0.79715	0
1354	lung neoplasms	hsa-mir-539	0.79715	0
1355	osteosarcoma	hsa-mir-106a	0.79715	1
1356	osteosarcoma	hsa-mir-5100	0.79715	0
1357	osteosarcoma	hsa-mir-1226	0.79715	0
1358	osteosarcoma	hsa-mir-1238	0.79715	0
1359	lung neoplasms	hsa-mir-133a-2	0.79715	0
1360	lung neoplasms	hsa-mir-454	0.79715	0
1361	lung neoplasms	hsa-mir-409	0.79715	0
1362	lung neoplasms	hsa-mir-411	0.79715	1
1363	lung neoplasms	hsa-mir-431	0.79715	0
1364	lung neoplasms	hsa-mir-432	0.79715	0
1365	osteosarcoma	hsa-mir-520e	0.79715	0
1366	lung neoplasms	hsa-mir-802	0.79715	0
1367	osteosarcoma	hsa-mir-1323	0.79715	0
1368	osteosarcoma	hsa-mir-1258	0.79715	0
1369	osteosarcoma	hsa-mir-17–92a	0.79715	0
1370	lung neoplasms	hsa-mir-17–92a	0.79715	0
1371	prostate neoplasms	hsa-mir-19b-1	0.796875	1
1372	multiple myeloma	hsa-mir-31	0.796875	0
1373	urinary bladder cancer	hsa-mir-331	0.796875	0
1374	urinary bladder cancer	hsa-mir-335	0.796875	0
1375	mesothelioma	hsa-mir-29b-1	0.796875	0
1376	multiple myeloma	hsa-mir-34c	0.796875	0
1377	multiple myeloma	hsa-mir-34b	0.796875	0
1378	carcinoma, gallbladder	hsa-mir-92a-1	0.796875	0
1379	carcinoma, gallbladder	hsa-mir-92a-2	0.796875	0
1380	lymphoma, mantle-cell	hsa-mir-145	0.796875	0
1381	leukemia, lymphocytic, chronic, b-cell	hsa-mir-31	0.796875	1
1382	leukemia, lymphocytic, chronic, b-cell	hsa-mir-92a-2	0.796875	0
1383	lymphoma, mantle-cell	hsa-mir-182	0.796875	0
1384	lymphoma, mantle-cell	hsa-mir-152	0.796875	0
1385	lymphoma, mantle-cell	hsa-mir-31	0.796875	0
1386	lymphoma, mantle-cell	hsa-mir-23b	0.796875	0
1387	lymphoma, mantle-cell	hsa-mir-16-2	0.796875	0
1388	carcinoma, gallbladder	hsa-mir-29b-1	0.796875	0
1389	mesothelioma	hsa-mir-23b	0.796875	0
1390	carcinoma, gallbladder	hsa-mir-152	0.796875	0
1391	lymphoma, mantle-cell	hsa-mir-34c	0.796875	0
1392	lymphoma, mantle-cell	hsa-mir-34b	0.796875	0
1393	lymphoma, mantle-cell	hsa-mir-335	0.796875	0
1394	lymphoma, mantle-cell	hsa-mir-331	0.796875	0
1395	carcinoma, gallbladder	hsa-mir-23b	0.796875	0
1396	carcinoma, gallbladder	hsa-mir-20a	0.796875	1
1397	mesothelioma	hsa-mir-145	0.796875	0
1398	mesothelioma	hsa-mir-152	0.796875	0
1399	carcinoma, gallbladder	hsa-mir-34c	0.796875	0
1400	carcinoma, gallbladder	hsa-mir-34b	0.796875	0
1401	carcinoma, gallbladder	hsa-mir-331	0.796875	0
1402	mesothelioma	hsa-mir-331	0.796875	0
1403	leukemia, lymphocytic, chronic, b-cell	hsa-mir-152	0.796875	0
1404	mesothelioma	hsa-mir-335	0.796875	0
1405	leukemia, lymphocytic, chronic, b-cell	hsa-mir-182	0.796875	0
1406	leukemia, lymphocytic, chronic, b-cell	hsa-mir-145	0.796875	0
1407	heart failure	hsa-mir-331	0.796875	0
1408	heart failure	hsa-mir-20a	0.796875	0
1409	leukemia, lymphocytic, chronic, b-cell	hsa-mir-335	0.796875	0
1410	leukemia, lymphocytic, chronic, b-cell	hsa-mir-331	0.796875	1
1411	mesothelioma	hsa-mir-16-2	0.796875	0
1412	mesothelioma	hsa-mir-16-1	0.796875	0
1413	heart failure	hsa-mir-152	0.796875	0
1414	carcinoma, gallbladder	hsa-mir-19b-1	0.796875	0
1415	lymphoma, mantle-cell	hsa-mir-92a-2	0.796875	0
1416	multiple myeloma	hsa-mir-92a-2	0.796875	0
1417	carcinoma, gallbladder	hsa-mir-16-1	0.796875	0
1418	carcinoma, gallbladder	hsa-mir-16-2	0.796875	0
1419	lymphoma, mantle-cell	hsa-mir-29b-1	0.796875	0
1420	carcinoma, gallbladder	hsa-mir-31	0.796875	0
1421	urinary bladder cancer	hsa-mir-152	0.796875	0
1422	malignant pleural mesothelioma	hsa-mir-34a	0.796458	0
1423	intestinal schistosomiasis	hsa-mir-21	0.796458	1
1424	intestinal schistosomiasis	hsa-mir-16	0.796458	0
1425	head and neck neoplasms	hsa-mir-708	0.796458	0
1426	squamous cell carcinoma, esophageal	hsa-mir-708	0.796458	0
1427	follicular lymphoma	hsa-mir-223	0.796458	0
1428	malignant pleural mesothelioma	hsa-mir-708	0.796458	0
1429	follicular lymphoma	hsa-mir-34a	0.796458	0
1430	intestinal schistosomiasis	hsa-mir-34a	0.796458	0
1431	head and neck neoplasms	hsa-mir-16	0.796458	0
1432	follicular lymphoma	hsa-mir-16	0.796458	0
1433	cardiomyopathy, hypertrophic	hsa-mir-223	0.796458	0
1434	follicular lymphoma	hsa-mir-21	0.796458	0
1435	cardiomyopathy, hypertrophic	hsa-mir-31	0.796458	0
1436	intestinal schistosomiasis	hsa-mir-708	0.796458	0
1437	ewing sarcoma	hsa-mir-223	0.796458	0
1438	follicular lymphoma	hsa-mir-708	0.796458	0
1439	neoplasms [unspecific]	hsa-mir-320e	0.796	0
1440	fragile x syndrome	hsa-mir-23a	0.796	0
1441	fragile x syndrome	hsa-mir-526b	0.796	0
1442	fragile x syndrome	hsa-mir-133a	0.796	0
1443	colorectal carcinoma	hsa-mir-320e	0.796	1
1444	fragile x syndrome	hsa-mir-22	0.796	0
1445	fragile x syndrome	hsa-mir-135b	0.796	0
1446	neoplasms [unspecific]	hsa-mir-134	0.796	0
1447	colorectal carcinoma	hsa-mir-134	0.796	1
1448	fragile x syndrome	hsa-mir-181a	0.796	0
1449	fragile x syndrome	hsa-mir-320e	0.796	0
1450	colorectal carcinoma	hsa-mir-424	0.796	1
1451	neoplasms [unspecific]	hsa-mir-320d-1	0.796	0
1452	neoplasms [unspecific]	hsa-mir-574	0.796	0
1453	neoplasms [unspecific]	hsa-mir-133a	0.796	0
1454	neoplasms [unspecific]	hsa-mir-526b	0.796	0
1455	colorectal carcinoma	hsa-mir-526b	0.796	0
1456	fragile x syndrome	hsa-mir-320d-1	0.796	0
1457	colorectal carcinoma	hsa-mir-320d-1	0.796	0
1458	adenocarcinoma, endometrial	hsa-mir-125b	0.795	0
1459	mesial temporal lobe epilepsy	hsa-mir-25	0.795	0
1460	kidney injury	hsa-mir-200b	0.795	0
1461	kidney injury	hsa-mir-200c	0.795	1
1462	esophageal neoplasms	hsa-mir-200b	0.795	0
1463	esophageal neoplasms	hsa-mir-26a	0.795	0
1464	adenocarcinoma, endometrial	hsa-mir-130a	0.795	0
1465	hepatitis c virus infection	hsa-mir-151a	0.795	0
1466	mesial temporal lobe epilepsy	hsa-mir-155	0.795	1
1467	mesial temporal lobe epilepsy	hsa-mir-145	0.795	1
1468	narcolepsy	hsa-mir-151a	0.795	0
1469	mesial temporal lobe epilepsy	hsa-mir-20a	0.795	0
1470	mesial temporal lobe epilepsy	hsa-mir-26a	0.795	0
1471	mesial temporal lobe epilepsy	hsa-mir-34b	0.795	0
1472	adenocarcinoma, endometrial	hsa-mir-26a	0.795	0
1473	thyroid neoplasms	hsa-mir-26a	0.795	0
1474	narcolepsy	hsa-mir-145	0.795	0
1475	mesial temporal lobe epilepsy	hsa-mir-200c	0.795	0
1476	mesial temporal lobe epilepsy	hsa-mir-200b	0.795	0
1477	hepatitis c virus infection	hsa-mir-26a	0.795	0
1478	adenocarcinoma, endometrial	hsa-mir-20a	0.795	0
1479	hepatitis c virus infection	hsa-mir-34b	0.795	0
1480	narcolepsy	hsa-mir-20a	0.795	0
1481	kidney injury	hsa-mir-155	0.795	0
1482	kidney injury	hsa-mir-145	0.795	0
1483	pancreatic neoplasms	hsa-mir-125b	0.795	0
1484	hepatitis c virus infection	hsa-mir-25	0.795	0
1485	kidney injury	hsa-mir-125b	0.795	0
1486	esophageal neoplasms	hsa-mir-125b	0.795	1
1487	narcolepsy	hsa-mir-34b	0.795	0
1488	kidney injury	hsa-mir-26a	0.795	0
1489	kidney injury	hsa-mir-34b	0.795	0
1490	hepatitis c virus infection	hsa-mir-200b	0.795	1
1491	hepatitis c virus infection	hsa-mir-200c	0.795	0
1492	thyroid neoplasms	hsa-mir-125b	0.795	0
1493	gastrointestinal neoplasms	hsa-mir-145	0.795	1
1494	gastrointestinal neoplasms	hsa-mir-155	0.795	1
1495	adenocarcinoma, endometrial	hsa-mir-25	0.795	0
1496	narcolepsy	hsa-mir-200b	0.795	0
1497	narcolepsy	hsa-mir-200c	0.795	0
1498	esophageal neoplasms	hsa-mir-151a	0.795	1
1499	mesial temporal lobe epilepsy	hsa-mir-125b	0.795	1
1500	kidney injury	hsa-mir-130a	0.795	0
1501	narcolepsy	hsa-mir-25	0.795	0
1502	gastrointestinal neoplasms	hsa-mir-130a	0.795	0
1503	gastrointestinal neoplasms	hsa-mir-34b	0.795	0
1504	gastrointestinal neoplasms	hsa-mir-25	0.795	1
1505	mesial temporal lobe epilepsy	hsa-mir-130a	0.795	0
1506	gastrointestinal neoplasms	hsa-mir-20a	0.795	1
1507	gastrointestinal neoplasms	hsa-mir-125b	0.795	0
1508	gastrointestinal neoplasms	hsa-mir-26a	0.795	0
1509	gastrointestinal neoplasms	hsa-mir-151a	0.795	0
1510	kidney injury	hsa-mir-25	0.795	0
1511	mesial temporal lobe epilepsy	hsa-mir-151a	0.795	0
1512	myotonic muscular dystrophy	hsa-mir-503	0.794886	0
1513	oncolytic adenovirus infection	hsa-mir-133b	0.794886	0
1514	scleroderma, systemic	hsa-mir-200c	0.794886	0
1515	head and neck neoplasms	hsa-mir-150	0.794886	0
1516	ovarian neoplasms	hsa-mir-503	0.794886	0
1517	peripheral nerve injury	hsa-mir-7	0.794886	0
1518	allergic asthma	hsa-mir-200c	0.794886	0
1519	myotonic muscular dystrophy	hsa-mir-30b	0.794886	0
1520	myotonic muscular dystrophy	hsa-mir-30a	0.794886	0
1521	oncolytic adenovirus infection	hsa-mir-21	0.794886	0
1522	head and neck neoplasms	hsa-mir-29a	0.794886	0
1523	ovarian neoplasms	hsa-mir-129-1	0.794886	0
1524	head and neck neoplasms	hsa-mir-129-1	0.794886	0
1525	scleroderma, systemic	hsa-mir-7	0.794886	0
1526	peripheral nerve injury	hsa-mir-133b	0.794886	1
1527	allergic asthma	hsa-mir-129-1	0.794886	0
1528	head and neck neoplasms	hsa-mir-30a	0.794886	0
1529	head and neck neoplasms	hsa-mir-30b	0.794886	0
1530	peripheral nerve injury	hsa-mir-129-1	0.794886	0
1531	oncolytic adenovirus infection	hsa-mir-129-1	0.794886	0
1532	head and neck neoplasms	hsa-mir-503	0.794886	0
1533	oncolytic adenovirus infection	hsa-mir-150	0.794886	0
1534	oncolytic adenovirus infection	hsa-mir-145	0.794886	0
1535	oncolytic adenovirus infection	hsa-mir-142	0.794886	0
1536	oncolytic adenovirus infection	hsa-mir-10b	0.794886	0
1537	myotonic muscular dystrophy	hsa-mir-200c	0.794886	0
1538	myotonic muscular dystrophy	hsa-mir-7	0.794886	0
1539	carcinoma, lung. non-small-cell	hsa-mir-129-1	0.794886	0
1540	peripheral nerve injury	hsa-mir-146b	0.794886	0
1541	allergic asthma	hsa-mir-133b	0.794886	0
1542	thyroid neoplasms	hsa-mir-29a	0.794886	0
1543	head and neck neoplasms	hsa-mir-133b	0.794886	0
1544	thyroid neoplasms	hsa-mir-30a	0.794886	0
1545	thyroid neoplasms	hsa-mir-30b	0.794886	0
1546	oncolytic adenovirus infection	hsa-mir-30a	0.794886	0
1547	oncolytic adenovirus infection	hsa-mir-30b	0.794886	0
1548	allergic asthma	hsa-mir-10b	0.794886	0
1549	thyroid neoplasms	hsa-mir-150	0.794886	1
1550	allergic asthma	hsa-mir-7	0.794886	0
1551	oncolytic adenovirus infection	hsa-mir-29a	0.794886	0
1552	scleroderma, systemic	hsa-mir-133b	0.794886	0
1553	head and neck neoplasms	hsa-mir-7	0.794886	0
1554	thyroid neoplasms	hsa-mir-503	0.794886	0
1555	oncolytic adenovirus infection	hsa-mir-7	0.794886	0
1556	allergic asthma	hsa-mir-146b	0.794886	0
1557	allergic asthma	hsa-mir-30a	0.794886	0
1558	allergic asthma	hsa-mir-30b	0.794886	0
1559	oncolytic adenovirus infection	hsa-mir-503	0.794886	0
1560	myotonic muscular dystrophy	hsa-mir-21	0.794886	0
1561	allergic asthma	hsa-mir-29a	0.794886	0
1562	peripheral nerve injury	hsa-mir-150	0.794886	0
1563	myotonic muscular dystrophy	hsa-mir-138-1	0.794886	0
1564	myotonic muscular dystrophy	hsa-mir-138-2	0.794886	0
1565	oncolytic adenovirus infection	hsa-mir-200c	0.794886	0
1566	allergic asthma	hsa-mir-503	0.794886	0
1567	peripheral nerve injury	hsa-mir-145	0.794886	0
1568	peripheral nerve injury	hsa-mir-142	0.794886	1
1569	peripheral nerve injury	hsa-mir-10b	0.794886	0
1570	peripheral nerve injury	hsa-mir-200c	0.794886	0
1571	myotonic muscular dystrophy	hsa-mir-133b	0.794886	1
1572	peripheral nerve injury	hsa-mir-138-1	0.794886	0
1573	peripheral nerve injury	hsa-mir-138-2	0.794886	0
1574	peripheral nerve injury	hsa-mir-29a	0.794886	0
1575	peripheral nerve injury	hsa-mir-30a	0.794886	0
1576	peripheral nerve injury	hsa-mir-30b	0.794886	0
1577	oncolytic adenovirus infection	hsa-mir-138-1	0.794886	0
1578	oncolytic adenovirus infection	hsa-mir-138-2	0.794886	0
1579	allergic asthma	hsa-mir-138-1	0.794886	0
1580	allergic asthma	hsa-mir-138-2	0.794886	0
1581	scleroderma, systemic	hsa-mir-10b	0.794886	0
1582	myotonic muscular dystrophy	hsa-mir-29a	0.794886	0
1583	scleroderma, systemic	hsa-mir-30b	0.794886	1
1584	scleroderma, systemic	hsa-mir-30a	0.794886	1
1585	myotonic muscular dystrophy	hsa-mir-150	0.794886	0
1586	myotonic muscular dystrophy	hsa-mir-10b	0.794886	0
1587	myotonic muscular dystrophy	hsa-mir-129-1	0.794886	0
1588	scleroderma, systemic	hsa-mir-138-1	0.794886	0
1589	scleroderma, systemic	hsa-mir-138-2	0.794886	0
1590	myotonic muscular dystrophy	hsa-mir-142	0.794886	0
1591	myotonic muscular dystrophy	hsa-mir-145	0.794886	0
1592	peripheral nerve injury	hsa-mir-503	0.794886	0
1593	muscle atrophy	hsa-mir-199a	0.794221	0
1594	osteosarcoma	hsa-mir-30d	0.794221	0
1595	melasma	hsa-mir-199a	0.794221	0
1596	melasma	hsa-mir-199b	0.794221	0
1597	osteosarcoma	hsa-mir-330	0.794221	0
1598	osteosarcoma	hsa-mir-34b	0.794221	1
1599	osteosarcoma	hsa-mir-361	0.794221	0
1600	osteosarcoma	hsa-mir-373	0.794221	0
1601	osteosarcoma	hsa-mir-378	0.794221	1
1602	osteosarcoma	hsa-mir-381	0.794221	1
1603	colorectal cancer	hsa-mir-199b	0.794221	0
1604	hypertrophic scar	hsa-mir-328	0.794221	0
1605	hypertrophic scar	hsa-mir-30d	0.794221	0
1606	carcinoma, cervical	hsa-mir-7-2	0.794221	0
1607	carcinoma, cervical	hsa-mir-7-1	0.794221	0
1608	hypertrophic scar	hsa-mir-340	0.794221	0
1609	hypertrophic scar	hsa-mir-330	0.794221	0
1610	hypertrophic scar	hsa-mir-361	0.794221	0
1611	hypertrophic scar	hsa-mir-34c	0.794221	0
1612	hypertrophic scar	hsa-mir-34b	0.794221	0
1613	hypertrophic scar	hsa-mir-381	0.794221	0
1614	hypertrophic scar	hsa-mir-378	0.794221	0
1615	hypertrophic scar	hsa-mir-373	0.794221	0
1616	gastric neoplasms	hsa-mir-720	0.794221	0
1617	hepatitis b virus infection	hsa-mir-7-2	0.794221	0
1618	hepatitis b virus infection	hsa-mir-7-1	0.794221	0
1619	carcinoma, cervical	hsa-mir-720	0.794221	0
1620	carcinoma, cervical	hsa-mir-199a-2	0.794221	0
1621	hypertrophic scar	hsa-mir-218	0.794221	0
1622	colorectal carcinoma	hsa-mir-199a	0.794221	1
1623	carcinoma, lung. non-small-cell	hsa-mir-199a	0.794221	0
1624	hypertrophic scar	hsa-mir-26b	0.794221	0
1625	osteosarcoma	hsa-mir-199b	0.794221	0
1626	osteosarcoma	hsa-mir-196a-1	0.794221	0
1627	osteosarcoma	hsa-mir-196a-2	0.794221	0
1628	head and neck adenoid cystic carcinoma	hsa-mir-133a	0.794221	0
1629	osteosarcoma	hsa-mir-7-2	0.794221	0
1630	melanoma	hsa-mir-124	0.794221	1
1631	melanoma	hsa-mir-154	0.794221	0
1632	hepatitis b virus infection	hsa-mir-199b	0.794221	0
1633	hepatitis b virus infection	hsa-mir-199a	0.794221	0
1634	hypertrophic scar	hsa-mir-7-2	0.794221	0
1635	hypertrophic scar	hsa-mir-7-1	0.794221	0
1636	hypertrophic scar	hsa-mir-720	0.794221	0
1637	melanoma	hsa-mir-133a	0.794221	0
1638	carcinoma, lung. non-small-cell	hsa-mir-101	0.794221	0
1639	colorectal cancer	hsa-mir-122	0.794221	0
1640	neoplasms [unspecific]	hsa-mir-154	0.794221	0
1641	carcinoma, lung. non-small-cell	hsa-mir-154	0.794221	0
1642	colorectal carcinoma	hsa-mir-101	0.794221	1
1643	hypertrophic scar	hsa-mir-196a-1	0.794221	0
1644	hypertrophic scar	hsa-mir-196a-2	0.794221	0
1645	muscle atrophy	hsa-mir-196a-1	0.794221	0
1646	muscle atrophy	hsa-mir-196a-2	0.794221	0
1647	melanoma	hsa-mir-378	0.794221	1
1648	melanoma	hsa-mir-381	0.794221	0
1649	lung neoplasms	hsa-mir-122	0.794221	1
1650	colorectal carcinoma	hsa-mir-218	0.794221	1
1651	melasma	hsa-mir-122	0.794221	0
1652	colorectal cancer	hsa-mir-361	0.794221	0
1653	melasma	hsa-mir-101	0.794221	0
1654	colorectal cancer	hsa-mir-373	0.794221	0
1655	melasma	hsa-mir-145	0.794221	0
1656	melasma	hsa-mir-143	0.794221	0
1657	melasma	hsa-mir-144	0.794221	0
1658	melasma	hsa-mir-142	0.794221	0
1659	carcinoma, lung. non-small-cell	hsa-mir-340	0.794221	0
1660	colorectal cancer	hsa-mir-381	0.794221	0
1661	melasma	hsa-mir-126	0.794221	0
1662	melasma	hsa-mir-124	0.794221	0
1663	colorectal cancer	hsa-mir-30d	0.794221	0
1664	melasma	hsa-mir-154	0.794221	0
1665	colorectal cancer	hsa-mir-330	0.794221	0
1666	head and neck adenoid cystic carcinoma	hsa-mir-26b	0.794221	0
1667	melasma	hsa-mir-218	0.794221	0
1668	carcinoma, lung. non-small-cell	hsa-mir-381	0.794221	0
1669	colorectal carcinoma	hsa-mir-30d	0.794221	1
1670	head and neck adenoid cystic carcinoma	hsa-mir-218	0.794221	0
1671	hypertrophic scar	hsa-mir-133a	0.794221	0
1672	colorectal carcinoma	hsa-mir-381	0.794221	0
1673	neoplasms [unspecific]	hsa-mir-340	0.794221	0
1674	neoplasms [unspecific]	hsa-mir-328	0.794221	0
1675	melasma	hsa-mir-26b	0.794221	0
1676	neoplasms [unspecific]	hsa-mir-378	0.794221	1
1677	neoplasms [unspecific]	hsa-mir-361	0.794221	0
1678	head and neck adenoid cystic carcinoma	hsa-mir-154	0.794221	0
1679	melasma	hsa-mir-30d	0.794221	0
1680	head and neck adenoid cystic carcinoma	hsa-mir-142	0.794221	0
1681	head and neck adenoid cystic carcinoma	hsa-mir-145	0.794221	0
1682	head and neck adenoid cystic carcinoma	hsa-mir-143	0.794221	0
1683	head and neck adenoid cystic carcinoma	hsa-mir-144	0.794221	0
1684	melasma	hsa-mir-330	0.794221	0
1685	melasma	hsa-mir-340	0.794221	0
1686	melasma	hsa-mir-328	0.794221	0
1687	hepatitis b virus infection	hsa-mir-199a-2	0.794221	0
1688	head and neck adenoid cystic carcinoma	hsa-mir-122	0.794221	0
1689	head and neck adenoid cystic carcinoma	hsa-mir-126	0.794221	0
1690	head and neck adenoid cystic carcinoma	hsa-mir-124	0.794221	0
1691	melasma	hsa-mir-34a	0.794221	0
1692	melasma	hsa-mir-361	0.794221	0
1693	melasma	hsa-mir-34b	0.794221	0
1694	melasma	hsa-mir-34c	0.794221	0
1695	head and neck adenoid cystic carcinoma	hsa-mir-101	0.794221	0
1696	melasma	hsa-mir-378	0.794221	0
1697	melasma	hsa-mir-381	0.794221	0
1698	melasma	hsa-mir-373	0.794221	0
1699	melanoma	hsa-mir-720	0.794221	1
1700	muscle atrophy	hsa-mir-101	0.794221	0
1701	muscle atrophy	hsa-mir-122	0.794221	0
1702	melasma	hsa-mir-133a	0.794221	0
1703	muscle atrophy	hsa-mir-133a	0.794221	0
1704	melasma	hsa-mir-22	0.794221	0
1705	melasma	hsa-mir-21	0.794221	0
1706	muscle atrophy	hsa-mir-124	0.794221	0
1707	muscle atrophy	hsa-mir-144	0.794221	0
1708	muscle atrophy	hsa-mir-142	0.794221	0
1709	gastric neoplasms	hsa-mir-154	0.794221	1
1710	neoplasms [unspecific]	hsa-mir-196a-1	0.794221	0
1711	melasma	hsa-mir-196a-1	0.794221	0
1712	melasma	hsa-mir-196a-2	0.794221	0
1713	head and neck adenoid cystic carcinoma	hsa-mir-381	0.794221	0
1714	head and neck adenoid cystic carcinoma	hsa-mir-373	0.794221	0
1715	head and neck adenoid cystic carcinoma	hsa-mir-378	0.794221	0
1716	hypertrophic scar	hsa-mir-22	0.794221	0
1717	head and neck adenoid cystic carcinoma	hsa-mir-361	0.794221	0
1718	head and neck adenoid cystic carcinoma	hsa-mir-34a	0.794221	0
1719	head and neck adenoid cystic carcinoma	hsa-mir-34b	0.794221	0
1720	head and neck adenoid cystic carcinoma	hsa-mir-34c	0.794221	0
1721	head and neck adenoid cystic carcinoma	hsa-mir-21	0.794221	0
1722	head and neck adenoid cystic carcinoma	hsa-mir-22	0.794221	0
1723	head and neck adenoid cystic carcinoma	hsa-mir-340	0.794221	0
1724	carcinoma, lung. non-small-cell	hsa-mir-720	0.794221	0
1725	muscle atrophy	hsa-mir-218	0.794221	0
1726	head and neck adenoid cystic carcinoma	hsa-mir-330	0.794221	0
1727	head and neck adenoid cystic carcinoma	hsa-mir-328	0.794221	0
1728	melanoma	hsa-mir-199b	0.794221	0
1729	head and neck adenoid cystic carcinoma	hsa-mir-30d	0.794221	0
1730	muscle atrophy	hsa-mir-26b	0.794221	0
1731	colorectal cancer	hsa-mir-7-1	0.794221	0
1732	colorectal cancer	hsa-mir-7-2	0.794221	0
1733	hepatitis b virus infection	hsa-mir-126	0.794221	0
1734	muscle atrophy	hsa-mir-328	0.794221	0
1735	muscle atrophy	hsa-mir-340	0.794221	0
1736	muscle atrophy	hsa-mir-330	0.794221	0
1737	hepatitis b virus infection	hsa-mir-142	0.794221	0
1738	hepatitis b virus infection	hsa-mir-143	0.794221	0
1739	hepatitis b virus infection	hsa-mir-144	0.794221	0
1740	hepatitis b virus infection	hsa-mir-145	0.794221	0
1741	muscle atrophy	hsa-mir-30d	0.794221	0
1742	hepatitis b virus infection	hsa-mir-154	0.794221	0
1743	head and neck adenoid cystic carcinoma	hsa-mir-196a-1	0.794221	0
1744	head and neck adenoid cystic carcinoma	hsa-mir-196a-2	0.794221	0
1745	carcinoma, cervical	hsa-mir-144	0.794221	0
1746	carcinoma, cervical	hsa-mir-154	0.794221	0
1747	carcinoma, cervical	hsa-mir-122	0.794221	0
1748	colorectal carcinoma	hsa-mir-720	0.794221	1
1749	carcinoma, cervical	hsa-mir-199b	0.794221	0
1750	carcinoma, cervical	hsa-mir-199a	0.794221	0
1751	gastric neoplasms	hsa-mir-330	0.794221	0
1752	gastric neoplasms	hsa-mir-30d	0.794221	0
1753	muscle atrophy	hsa-mir-373	0.794221	0
1754	gastric neoplasms	hsa-mir-381	0.794221	0
1755	muscle atrophy	hsa-mir-378	0.794221	0
1756	muscle atrophy	hsa-mir-361	0.794221	0
1757	muscle atrophy	hsa-mir-34c	0.794221	0
1758	muscle atrophy	hsa-mir-34b	0.794221	0
1759	melasma	hsa-mir-7-1	0.794221	0
1760	melasma	hsa-mir-7-2	0.794221	0
1761	head and neck adenoid cystic carcinoma	hsa-mir-720	0.794221	0
1762	head and neck adenoid cystic carcinoma	hsa-mir-7-1	0.794221	0
1763	head and neck adenoid cystic carcinoma	hsa-mir-7-2	0.794221	0
1764	carcinoma, cervical	hsa-mir-196a-1	0.794221	0
1765	carcinoma, cervical	hsa-mir-196a-2	0.794221	0
1766	carcinoma, cervical	hsa-mir-340	0.794221	0
1767	carcinoma, cervical	hsa-mir-30d	0.794221	0
1768	carcinoma, cervical	hsa-mir-328	0.794221	0
1769	carcinoma, cervical	hsa-mir-330	0.794221	0
1770	melasma	hsa-mir-720	0.794221	0
1771	hepatitis b virus infection	hsa-mir-381	0.794221	0
1772	hepatitis b virus infection	hsa-mir-361	0.794221	0
1773	carcinoma, cervical	hsa-mir-22	0.794221	1
1774	hepatitis b virus infection	hsa-mir-34a	0.794221	0
1775	hepatitis b virus infection	hsa-mir-378	0.794221	0
1776	hepatitis b virus infection	hsa-mir-340	0.794221	0
1777	hypertrophic scar	hsa-mir-199a-2	0.794221	0
1778	carcinoma, cervical	hsa-mir-381	0.794221	1
1779	carcinoma, cervical	hsa-mir-34b	0.794221	0
1780	carcinoma, cervical	hsa-mir-34c	0.794221	0
1781	hepatitis b virus infection	hsa-mir-30d	0.794221	0
1782	hepatitis b virus infection	hsa-mir-330	0.794221	0
1783	carcinoma, cervical	hsa-mir-378	0.794221	0
1784	hepatitis b virus infection	hsa-mir-328	0.794221	0
1785	melasma	hsa-mir-199a-2	0.794221	0
1786	osteosarcoma	hsa-mir-154	0.794221	0
1787	hypertrophic scar	hsa-mir-101	0.794221	0
1788	hypertrophic scar	hsa-mir-124	0.794221	0
1789	hypertrophic scar	hsa-mir-126	0.794221	0
1790	hypertrophic scar	hsa-mir-122	0.794221	0
1791	colorectal cancer	hsa-mir-196a-1	0.794221	0
1792	hypertrophic scar	hsa-mir-154	0.794221	0
1793	hypertrophic scar	hsa-mir-144	0.794221	0
1794	hypertrophic scar	hsa-mir-143	0.794221	0
1795	hypertrophic scar	hsa-mir-142	0.794221	0
1796	hypertrophic scar	hsa-mir-199b	0.794221	0
1797	hypertrophic scar	hsa-mir-199a	0.794221	0
1798	muscle atrophy	hsa-mir-7-2	0.794221	0
1799	muscle atrophy	hsa-mir-7-1	0.794221	0
1800	head and neck adenoid cystic carcinoma	hsa-mir-199a-2	0.794221	0
1801	hepatitis b virus infection	hsa-mir-133a	0.794221	0
1802	muscle atrophy	hsa-mir-720	0.794221	0
1803	multiple sporadic gastrointestinal stromal tumor	hsa-mir-7-1	0.793333	0
1804	multiple sporadic gastrointestinal stromal tumor	hsa-mir-7-3	0.793333	0
1805	multiple sporadic gastrointestinal stromal tumor	hsa-mir-7-2	0.793333	0
1806	carcinoma, thyroid, papillary	hsa-mir-335	0.793333	0
1807	leukemia, lymphocytic, chronic	hsa-mir-7-3	0.793333	0
1808	leukemia, lymphocytic, chronic	hsa-mir-7-2	0.793333	0
1809	leukemia, lymphocytic, chronic	hsa-mir-7-1	0.793333	0
1810	multiple sporadic gastrointestinal stromal tumor	hsa-mir-9	0.793333	0
1811	schizophrenia	hsa-mir-21	0.793333	0
1812	schizophrenia	hsa-mir-26a	0.793333	0
1813	carcinoma, adrenocortical	hsa-mir-26a	0.793333	0
1814	colorectal carcinoma	hsa-mir-26a	0.793333	1
1815	multiple sporadic gastrointestinal stromal tumor	hsa-mir-21	0.793333	0
1816	carcinoma, thyroid, papillary	hsa-mir-7-3	0.793333	0
1817	carcinoma, thyroid, papillary	hsa-mir-7-1	0.793333	0
1818	schizophrenia	hsa-mir-9	0.793333	1
1819	myocardial ischemic-reperfusion injury	hsa-mir-34a	0.793333	0
1820	myocardial ischemic-reperfusion injury	hsa-mir-335	0.793333	0
1821	myocardial ischemic-reperfusion injury	hsa-mir-30a	0.793333	0
1822	myocardial ischemic-reperfusion injury	hsa-mir-26a	0.793333	0
1823	multiple sporadic gastrointestinal stromal tumor	hsa-mir-26a	0.793333	0
1824	carcinoma, adrenocortical	hsa-mir-9	0.793333	0
1825	myocardial ischemic-reperfusion injury	hsa-mir-9	0.793333	0
1826	multiple sporadic gastrointestinal stromal tumor	hsa-mir-30a	0.793333	0
1827	multiple sporadic gastrointestinal stromal tumor	hsa-mir-34a	0.793333	0
1828	multiple sporadic gastrointestinal stromal tumor	hsa-mir-335	0.793333	0
1829	myocardial ischemic-reperfusion injury	hsa-mir-7-1	0.793333	0
1830	myocardial ischemic-reperfusion injury	hsa-mir-7-2	0.793333	0
1831	myocardial ischemic-reperfusion injury	hsa-mir-7-3	0.793333	0
1832	leukemia, lymphocytic, chronic	hsa-mir-30a	0.793333	0
1833	leukemia, lymphocytic, chronic	hsa-mir-335	0.793333	0
1834	leukemia, myeloid, acute	hsa-mir-18b	0.79225	0
1835	leukemia, myeloid, acute	hsa-mir-182	0.79225	1
1836	hypertrophy	hsa-mir-100	0.79225	0
1837	hypertrophy	hsa-mir-186	0.79225	0
1838	hypertrophy	hsa-mir-18b	0.79225	0
1839	endometrial neoplasms	hsa-mir-92a-1	0.79225	0
1840	endometrial neoplasms	hsa-mir-92a-2	0.79225	0
1841	hypertrophy	hsa-mir-92a-1	0.79225	0
1842	hypertrophy	hsa-mir-92a-2	0.79225	0
1843	hypertrophy	hsa-mir-30c-1	0.79225	0
1844	hypertrophy	hsa-mir-30c-2	0.79225	0
1845	pancreatic neoplasms	hsa-mir-18b	0.79225	0
1846	lymphoma, hodgkin	hsa-let-7f-2	0.79225	0
1847	lymphoma, hodgkin	hsa-let-7f-1	0.79225	0
1848	ovarian neoplasms	hsa-mir-103b-1	0.79225	0
1849	lymphoma, hodgkin	hsa-mir-124-1	0.79225	0
1850	lymphoma, hodgkin	hsa-mir-124-3	0.79225	0
1851	lymphoma, hodgkin	hsa-mir-124-2	0.79225	0
1852	lymphoma, hodgkin	hsa-mir-100	0.79225	0
1853	lymphoma, hodgkin	hsa-mir-186	0.79225	0
1854	lymphoma, hodgkin	hsa-mir-18b	0.79225	0
1855	hypertrophy	hsa-mir-9	0.79225	0
1856	leukemia, myeloid, acute	hsa-mir-124-2	0.79225	0
1857	pancreatic neoplasms	hsa-mir-9	0.79225	1
1858	lymphoma, hodgkin	hsa-mir-30c-1	0.79225	0
1859	lymphoma, hodgkin	hsa-mir-30c-2	0.79225	0
1860	endometrial neoplasms	hsa-mir-9	0.79225	0
1861	ovarian neoplasms	hsa-mir-18b	0.79225	0
1862	lymphoma, hodgkin	hsa-mir-103b-1	0.79225	0
1863	hypertrophy	hsa-mir-124-2	0.79225	0
1864	leukemia, myeloid, acute	hsa-mir-103a-2	0.79225	0
1865	lymphoma, hodgkin	hsa-mir-103a-2	0.79225	0
1866	ovarian neoplasms	hsa-mir-124-2	0.79225	0
1867	ovarian neoplasms	hsa-mir-124-1	0.79225	0
1868	ovarian neoplasms	hsa-mir-124-3	0.79225	0
1869	leukemia, myeloid, acute	hsa-mir-103b-1	0.79225	0
1870	hypertrophy	hsa-mir-103a-2	0.79225	0
1871	hypertrophy	hsa-mir-103b-1	0.79225	0
1872	glioma	hsa-mir-202	0.791717	0
1873	preeclampsia	hsa-mir-483	0.791717	0
1874	preeclampsia	hsa-mir-495	0.791717	1
1875	prostate neoplasms	hsa-mir-411	0.791717	0
1876	glioma	hsa-mir-411	0.791717	0
1877	preeclampsia	hsa-mir-146b	0.791717	0
1878	glioma	hsa-mir-302e	0.791717	0
1879	preeclampsia	hsa-mir-320a	0.791717	0
1880	preeclampsia	hsa-mir-107	0.791717	0
1881	preeclampsia	hsa-mir-101	0.791717	0
1882	prostate neoplasms	hsa-mir-302b	0.791717	0
1883	prostate neoplasms	hsa-mir-302c	0.791717	0
1884	prostate neoplasms	hsa-mir-302e	0.791717	0
1885	prostate neoplasms	hsa-mir-18b	0.791717	0
1886	preeclampsia	hsa-mir-134	0.791717	0
1887	preeclampsia	hsa-mir-143	0.791717	0
1888	preeclampsia	hsa-mir-15b	0.791717	0
1889	preeclampsia	hsa-mir-15a	0.791717	0
1890	preeclampsia	hsa-mir-185	0.791717	0
1891	preeclampsia	hsa-mir-183	0.791717	0
1892	preeclampsia	hsa-mir-181	0.791717	0
1893	prostate neoplasms	hsa-mir-202	0.791717	0
1894	prostate neoplasms	hsa-mir-206	0.791717	1
1895	glioma	hsa-mir-198	0.791717	0
1896	hereditary breast carcinoma	hsa-mir-197	0.791296	0
1897	hereditary breast carcinoma	hsa-mir-122	0.791296	0
1898	hereditary breast carcinoma	hsa-mir-150	0.791296	0
1899	hereditary breast carcinoma	hsa-mir-145	0.791296	0
1900	hereditary breast carcinoma	hsa-mir-142	0.791296	0
1901	squamous cell carcinoma, oral	hsa-mir-29b-1	0.791296	0
1902	squamous cell carcinoma, oral	hsa-mir-29b-2	0.791296	0
1903	osteosarcoma	hsa-mir-197	0.791296	0
1904	hepatitis c virus infection	hsa-mir-130b	0.791296	0
1905	hereditary breast carcinoma	hsa-mir-30a	0.791296	1
1906	hereditary breast carcinoma	hsa-mir-16	0.791296	1
1907	hereditary breast carcinoma	hsa-mir-130b	0.791296	0
1908	hereditary breast carcinoma	hsa-mir-29c	0.791296	1
1909	pancreatic neoplasms	hsa-mir-30a	0.791296	0
1910	squamous cell carcinoma, oral	hsa-mir-16	0.791296	1
1911	hepatitis c virus infection	hsa-mir-150	0.791296	1
1912	hepatitis c virus infection	hsa-mir-197	0.791296	0
1913	squamous cell carcinoma, oral	hsa-mir-150	0.791296	0
1914	hereditary breast carcinoma	hsa-mir-92a-1	0.791296	0
1915	squamous cell carcinoma, oral	hsa-mir-130b	0.791296	0
1916	squamous cell carcinoma, oral	hsa-mir-142	0.791296	1
1917	squamous cell carcinoma, oral	hsa-mir-122	0.791296	0
1918	colon neoplasms	hsa-mir-197	0.791296	1
1919	hereditary breast carcinoma	hsa-mir-29b-1	0.791296	0
1920	hereditary breast carcinoma	hsa-mir-29b-2	0.791296	0
1921	hepatitis c virus infection	hsa-mir-92a-1	0.791296	0
1922	squamous cell carcinoma, oral	hsa-mir-30a	0.791296	1
1923	colon neoplasms	hsa-mir-130b	0.791296	0
1924	multiple sclerosis	hsa-mir-92a-1	0.791296	0
1925	multiple sclerosis	hsa-mir-30a	0.791296	1
1926	osteosarcoma	hsa-mir-16	0.791296	1
1927	scleroderma, systemic	hsa-mir-122	0.791296	0
1928	colorectal cancer	hsa-mir-92a-1	0.791296	0
1929	scleroderma, systemic	hsa-mir-197	0.791296	0
1930	multiple sclerosis	hsa-mir-130b	0.791296	0
1931	scleroderma, systemic	hsa-mir-16	0.791296	1
1932	scleroderma, systemic	hsa-mir-29c	0.791296	0
1933	squamous cell carcinoma, head and neck	hsa-mir-429	0.790389	0
1934	hepatitis b virus infection	hsa-mir-7	0.790389	0
1935	myotonic muscular dystrophy	hsa-mir-424	0.790389	0
1936	myotonic muscular dystrophy	hsa-mir-429	0.790389	0
1937	squamous cell carcinoma, head and neck	hsa-mir-367	0.790389	0
1938	squamous cell carcinoma, esophageal	hsa-mir-7	0.790389	1
1939	squamous cell carcinoma, head and neck	hsa-mir-338	0.790389	0
1940	myotonic muscular dystrophy	hsa-mir-367	0.790389	0
1941	myotonic muscular dystrophy	hsa-mir-375	0.790389	0
1942	myotonic muscular dystrophy	hsa-mir-338	0.790389	0
1943	parkinson disease	hsa-mir-107	0.790389	0
1944	parkinson disease	hsa-mir-10b	0.790389	0
1945	parkinson disease	hsa-mir-182	0.790389	1
1946	parkinson disease	hsa-mir-149	0.790389	0
1947	myotonic muscular dystrophy	hsa-mir-7-2	0.790389	0
1948	squamous cell carcinoma, esophageal	hsa-mir-149	0.790389	0
1949	squamous cell carcinoma, esophageal	hsa-mir-107	0.790389	1
1950	parkinson disease	hsa-mir-20b	0.790389	0
1951	squamous cell carcinoma, esophageal	hsa-mir-10a	0.790389	1
1952	parkinson disease	hsa-mir-215	0.790389	0
1953	squamous cell carcinoma, esophageal	hsa-mir-200c	0.790389	0
1954	squamous cell carcinoma, esophageal	hsa-mir-1-1	0.790389	0
1955	squamous cell carcinoma, esophageal	hsa-mir-1-2	0.790389	0
1956	squamous cell carcinoma, esophageal	hsa-mir-182	0.790389	0
1957	parkinson disease	hsa-mir-375	0.790389	0
1958	parkinson disease	hsa-mir-367	0.790389	0
1959	squamous cell carcinoma, esophageal	hsa-mir-215	0.790389	0
1960	squamous cell carcinoma, esophageal	hsa-mir-20b	0.790389	0
1961	parkinson disease	hsa-mir-338	0.790389	0
1962	parkinson disease	hsa-mir-424	0.790389	0
1963	parkinson disease	hsa-mir-429	0.790389	0
1964	squamous cell carcinoma, esophageal	hsa-mir-29a	0.790389	0
1965	squamous cell carcinoma, head and neck	hsa-mir-7-2	0.790389	0
1966	myotonic muscular dystrophy	hsa-mir-200a	0.790389	0
1967	squamous cell carcinoma, esophageal	hsa-mir-424	0.790389	1
1968	squamous cell carcinoma, esophageal	hsa-mir-429	0.790389	0
1969	lung neoplasms	hsa-mir-367	0.790389	0
1970	squamous cell carcinoma, head and neck	hsa-mir-200a	0.790389	1
1971	squamous cell carcinoma, esophageal	hsa-mir-7-2	0.790389	0
1972	hepatitis b virus infection	hsa-mir-10a	0.790389	0
1973	hepatitis b virus infection	hsa-mir-10b	0.790389	0
1974	hepatitis b virus infection	hsa-mir-107	0.790389	0
1975	lung neoplasms	hsa-mir-424	0.790389	0
1976	hepatitis b virus infection	hsa-mir-182	0.790389	0
1977	squamous cell carcinoma, head and neck	hsa-mir-7	0.790389	0
1978	hepatitis b virus infection	hsa-mir-214	0.790389	0
1979	hepatitis b virus infection	hsa-mir-20b	0.790389	0
1980	hepatitis b virus infection	hsa-mir-367	0.790389	0
1981	hepatitis b virus infection	hsa-mir-375	0.790389	0
1982	squamous cell carcinoma, head and neck	hsa-mir-214	0.790389	0
1983	squamous cell carcinoma, head and neck	hsa-mir-215	0.790389	0
1984	squamous cell carcinoma, head and neck	hsa-mir-182	0.790389	1
1985	urinary bladder cancer	hsa-mir-29a	0.790389	0
1986	hepatitis b virus infection	hsa-mir-429	0.790389	0
1987	hepatitis b virus infection	hsa-mir-424	0.790389	0
1988	myotonic muscular dystrophy	hsa-mir-215	0.790389	0
1989	myotonic muscular dystrophy	hsa-mir-214	0.790389	0
1990	myotonic muscular dystrophy	hsa-mir-20b	0.790389	0
1991	squamous cell carcinoma, head and neck	hsa-mir-107	0.790389	0
1992	myotonic muscular dystrophy	hsa-mir-149	0.790389	0
1993	parkinson disease	hsa-mir-200a	0.790389	0
1994	myotonic muscular dystrophy	hsa-mir-182	0.790389	0
1995	parkinson disease	hsa-mir-200c	0.790389	0
1996	myotonic muscular dystrophy	hsa-mir-10a	0.790389	0
1997	urinary bladder cancer	hsa-mir-7	0.790389	0
1998	multiple myeloma	hsa-mir-142	0.787451	0
1999	multiple myeloma	hsa-mir-127	0.787451	0
2000	myocardial necrosis	hsa-mir-181a-1	0.787451	0
[truncated: 293,285+ more rows]

## Sheet: (HMDD) Max Level 3
1	ovarian neoplasms	hsa-mir-636	0.794471	0
2	multiple myeloma	hsa-mir-124	0.794471	0
3	multiple myeloma	hsa-mir-126	0.794471	0
4	ovarian neoplasms	hsa-mir-561	0.794471	0
5	carcinoma, hepatocellular	hsa-mir-186	0.794471	1
6	carcinoma, renal cell	hsa-mir-24-1	0.794471	0
7	leukemia, myeloid, acute	hsa-mir-152	0.794471	0
8	asthma	hsa-mir-625	0.794471	0
9	asthma	hsa-mir-636	0.794471	0
10	leukemia, myeloid, acute	hsa-mir-137	0.794471	0
11	leukemia, myeloid, acute	hsa-mir-124	0.794471	0
12	multiple myeloma	hsa-mir-29	0.794471	0
13	prostate neoplasms	hsa-mir-561	0.794471	0
14	crohn disease	hsa-mir-34a	0.794471	0
15	crohn disease	hsa-mir-342	0.794471	0
16	leukemia, myeloid, acute	hsa-mir-29b	0.794471	0
17	pancreatic neoplasms	hsa-mir-124	0.794471	0
18	leukemia, myeloid, acute	hsa-mir-23a	0.794471	1
19	pancreatic neoplasms	hsa-mir-137	0.794471	0
20	leukemia, myeloid, acute	hsa-mir-202	0.794471	0
21	asthma	hsa-mir-9-1	0.794471	0
22	asthma	hsa-mir-9-3	0.794471	0
23	prostate neoplasms	hsa-mir-625	0.794471	0
24	carcinoma, renal cell	hsa-mir-125a	0.794471	0
25	prostate neoplasms	hsa-mir-636	0.794471	0
26	crohn disease	hsa-let-7c	0.794471	0
27	crohn disease	hsa-let-7g	0.794471	0
28	crohn disease	hsa-let-7i	0.794471	0
29	crohn disease	hsa-mir-29b	0.794471	1
30	crohn disease	hsa-mir-23b	0.794471	0
31	multiple myeloma	hsa-mir-29a	0.794471	1
32	crohn disease	hsa-mir-222	0.794471	0
33	crohn disease	hsa-mir-221	0.794471	0
34	crohn disease	hsa-mir-223	0.794471	1
35	crohn disease	hsa-mir-20a	0.794471	0
36	crohn disease	hsa-mir-202	0.794471	0
37	crohn disease	hsa-mir-203	0.794471	1
38	multiple myeloma	hsa-mir-23a	0.794471	1
39	pancreatic neoplasms	hsa-mir-29b	0.794471	1
40	carcinoma, renal cell	hsa-mir-135b	0.794471	0
41	pancreatic neoplasms	hsa-mir-19b	0.794471	0
42	carcinoma, hepatocellular	hsa-mir-23b	0.794471	1
43	asthma	hsa-mir-199a-1	0.794471	0
44	asthma	hsa-mir-199a-2	0.794471	0
45	crohn disease	hsa-mir-19a	0.794471	0
46	crohn disease	hsa-mir-18a	0.794471	0
47	crohn disease	hsa-mir-186	0.794471	0
48	crohn disease	hsa-mir-15a	0.794471	0
49	crohn disease	hsa-mir-150	0.794471	0
50	crohn disease	hsa-mir-152	0.794471	0
51	crohn disease	hsa-mir-145	0.794471	0
52	crohn disease	hsa-mir-137	0.794471	0
53	prostate neoplasms	hsa-mir-9-3	0.794471	0
54	prostate neoplasms	hsa-mir-9-1	0.794471	0
55	crohn disease	hsa-mir-561	0.794471	0
56	asthma	hsa-mir-200b	0.794471	0
57	carcinoma, renal cell	hsa-mir-148a	0.794471	1
58	leukemia, myeloid, acute	hsa-mir-130b	0.794471	0
59	leukemia, myeloid, acute	hsa-mir-561	0.794471	0
60	leukemia, myeloid, acute	hsa-mir-135b	0.794471	0
61	pancreatic neoplasms	hsa-mir-199a-2	0.794471	0
62	carcinoma, hepatocellular	hsa-mir-561	0.794471	0
63	prostate neoplasms	hsa-let-7f-2	0.794471	0
64	prostate neoplasms	hsa-let-7f-1	0.794471	0
65	ovarian neoplasms	hsa-mir-9-3	0.794471	0
66	leukemia, myeloid, acute	hsa-mir-636	0.794471	0
67	breast neoplasms	hsa-mir-186	0.794471	0
68	prostate neoplasms	hsa-let-7i	0.794471	0
69	prostate neoplasms	hsa-let-7e	0.794471	0
70	prostate neoplasms	hsa-let-7g	0.794471	1
71	pancreatic neoplasms	hsa-mir-561	0.794471	0
72	leukemia, myeloid, acute	hsa-mir-16-2	0.794471	0
73	carcinoma, lung. non-small-cell	hsa-mir-19a	0.794471	0
74	carcinoma, lung. non-small-cell	hsa-mir-20a	0.794471	0
75	carcinoma, lung. non-small-cell	hsa-mir-202	0.794471	0
76	multiple myeloma	hsa-mir-199a-2	0.794471	0
77	multiple myeloma	hsa-mir-199a-1	0.794471	0
78	carcinoma, lung. non-small-cell	hsa-mir-29b	0.794471	0
79	carcinoma, lung. non-small-cell	hsa-mir-29a	0.794471	0
80	multiple myeloma	hsa-let-7i	0.794471	0
81	multiple myeloma	hsa-let-7g	0.794471	0
82	multiple myeloma	hsa-let-7e	0.794471	1
83	multiple myeloma	hsa-let-7c	0.794471	1
84	multiple myeloma	hsa-let-7d	0.794471	0
85	multiple myeloma	hsa-let-7b	0.794471	1
86	crohn disease	hsa-mir-636	0.794471	0
87	crohn disease	hsa-mir-625	0.794471	0
88	leukemia, myeloid, acute	hsa-mir-148a	0.794471	1
89	prostate neoplasms	hsa-mir-125a	0.794471	0
90	gastric neoplasms	hsa-let-7e	0.794471	0
91	gastric neoplasms	hsa-let-7d	0.794471	0
92	gastric neoplasms	hsa-let-7c	0.794471	0
93	leukemia, myeloid, acute	hsa-mir-9-1	0.794471	0
94	leukemia, myeloid, acute	hsa-mir-9-3	0.794471	0
95	breast neoplasms	hsa-mir-636	0.794471	0
96	multiple myeloma	hsa-mir-200c	0.794471	0
97	multiple myeloma	hsa-mir-200b	0.794471	0
98	carcinoma, lung. non-small-cell	hsa-let-7f-1	0.794471	0
99	carcinoma, lung. non-small-cell	hsa-let-7f-2	0.794471	0
100	asthma	hsa-mir-24-1	0.794471	0
101	carcinoma, renal cell	hsa-mir-152	0.794471	0
102	crohn disease	hsa-mir-9-3	0.794471	0
103	crohn disease	hsa-mir-9-1	0.794471	0
104	carcinoma, renal cell	hsa-mir-137	0.794471	1
105	carcinoma, lung. non-small-cell	hsa-mir-24-1	0.794471	0
106	breast neoplasms	hsa-mir-561	0.794471	0
107	pancreatic neoplasms	hsa-mir-9-1	0.794471	0
108	pancreatic neoplasms	hsa-mir-9-3	0.794471	0
109	carcinoma, hepatocellular	hsa-mir-9-1	0.794471	0
110	carcinoma, hepatocellular	hsa-mir-9-3	0.794471	0
111	carcinoma, lung. non-small-cell	hsa-mir-561	0.794471	0
112	asthma	hsa-mir-125a	0.794471	0
113	carcinoma, renal cell	hsa-mir-29a	0.794471	0
114	carcinoma, renal cell	hsa-mir-29b	0.794471	1
115	carcinoma, lung. non-small-cell	hsa-mir-130b	0.794471	0
116	gastric neoplasms	hsa-mir-15a	0.794471	1
117	asthma	hsa-mir-29	0.794471	0
118	asthma	hsa-mir-96	0.794471	0
119	carcinoma, lung. non-small-cell	hsa-mir-636	0.794471	0
120	carcinoma, renal cell	hsa-mir-342	0.794471	0
121	asthma	hsa-mir-24	0.794471	0
122	asthma	hsa-mir-25	0.794471	0
123	carcinoma, renal cell	hsa-mir-18a	0.794471	0
124	carcinoma, renal cell	hsa-mir-186	0.794471	0
125	carcinoma, renal cell	hsa-mir-15a	0.794471	1
126	asthma	hsa-mir-135b	0.794471	0
127	carcinoma, renal cell	hsa-mir-19b	0.794471	0
128	crohn disease	hsa-mir-24-1	0.794471	0
129	carcinoma, renal cell	hsa-mir-202	0.794471	0
130	asthma	hsa-mir-130b	0.794471	0
131	carcinoma, renal cell	hsa-mir-20a	0.794471	1
132	carcinoma, renal cell	hsa-mir-223	0.794471	0
133	carcinoma, renal cell	hsa-mir-23a	0.794471	0
134	carcinoma, renal cell	hsa-mir-29	0.794471	1
135	carcinoma, renal cell	hsa-mir-25	0.794471	0
136	carcinoma, renal cell	hsa-mir-24	0.794471	0
137	crohn disease	hsa-mir-96	0.794471	0
138	ovarian neoplasms	hsa-mir-19b	0.794471	1
139	crohn disease	hsa-mir-130b	0.794471	0
140	ovarian neoplasms	hsa-mir-15a	0.794471	0
141	crohn disease	hsa-mir-125a	0.794471	0
142	asthma	hsa-mir-29a	0.794471	0
143	asthma	hsa-mir-29b	0.794471	1
144	carcinoma, renal cell	hsa-mir-561	0.794471	0
145	asthma	hsa-mir-23a	0.794471	0
146	asthma	hsa-mir-23b	0.794471	1
147	asthma	hsa-mir-222	0.794471	0
148	asthma	hsa-mir-223	0.794471	1
149	asthma	hsa-mir-20a	0.794471	0
150	asthma	hsa-mir-202	0.794471	0
151	asthma	hsa-mir-203	0.794471	0
152	carcinoma, lung. non-small-cell	hsa-mir-9-1	0.794471	0
153	prostate neoplasms	hsa-mir-137	0.794471	0
154	prostate neoplasms	hsa-mir-186	0.794471	0
155	prostate neoplasms	hsa-mir-19b	0.794471	1
156	asthma	hsa-mir-19a	0.794471	1
157	asthma	hsa-mir-19b	0.794471	0
158	asthma	hsa-mir-186	0.794471	0
159	asthma	hsa-mir-18a	0.794471	1
160	asthma	hsa-mir-15a	0.794471	1
161	asthma	hsa-mir-145	0.794471	1
162	asthma	hsa-mir-150	0.794471	0
163	asthma	hsa-mir-124	0.794471	0
164	asthma	hsa-mir-137	0.794471	0
165	ovarian neoplasms	hsa-mir-24-1	0.794471	0
166	crohn disease	hsa-mir-24	0.794471	0
167	crohn disease	hsa-mir-25	0.794471	0
168	asthma	hsa-mir-561	0.794471	0
169	gastric neoplasms	hsa-mir-561	0.794471	0
170	multiple myeloma	hsa-let-7f-1	0.794471	0
171	multiple myeloma	hsa-let-7f-2	0.794471	0
172	prostate neoplasms	hsa-mir-29b	0.794471	1
173	ovarian neoplasms	hsa-mir-342	0.794471	0
174	asthma	hsa-mir-16-1	0.794471	0
175	asthma	hsa-mir-16-2	0.794471	0
176	crohn disease	hsa-mir-148a	0.794471	0
177	leukemia, myeloid, acute	hsa-mir-199a-2	0.794471	0
178	leukemia, myeloid, acute	hsa-mir-199a-1	0.794471	0
179	prostate neoplasms	hsa-mir-202	0.794471	0
180	carcinoma, renal cell	hsa-mir-636	0.794471	0
181	leukemia, myeloid, acute	hsa-mir-200b	0.794471	0
182	leukemia, myeloid, acute	hsa-mir-200c	0.794471	0
183	crohn disease	hsa-mir-135b	0.794471	0
184	ovarian neoplasms	hsa-mir-222	0.794471	1
185	ovarian neoplasms	hsa-mir-202	0.794471	0
186	asthma	hsa-mir-34a	0.794471	0
187	asthma	hsa-mir-342	0.794471	0
188	carcinoma, lung. non-small-cell	hsa-let-7i	0.794471	0
189	gastric neoplasms	hsa-mir-636	0.794471	0
190	carcinoma, nasopharyngeal	hsa-let-7a-1	0.768761	0
191	carcinoma, nasopharyngeal	hsa-let-7a-3	0.768761	0
192	multiple myeloma	hsa-mir-107	0.768761	0
193	multiple myeloma	hsa-mir-146b	0.768761	0
194	multiple myeloma	hsa-mir-146a	0.768761	1
195	leukemia, myeloid, acute	hsa-mir-16	0.768761	1
196	leukemia, myeloid, acute	hsa-mir-107	0.768761	0
197	multiple myeloma	hsa-mir-10	0.768761	0
198	carcinoma, nasopharyngeal	hsa-mir-107	0.768761	0
199	nasopharyngeal neoplasms	hsa-mir-146b	0.768761	0
200	leukemia, myeloid, acute	hsa-mir-214	0.768761	0
201	retinoblastoma	hsa-mir-145	0.768761	1
202	carcinoma, nasopharyngeal	hsa-mir-20a	0.768761	0
203	retinoblastoma	hsa-mir-152	0.768761	0
204	carcinoma, nasopharyngeal	hsa-mir-26a	0.768761	1
205	retinoblastoma	hsa-mir-107	0.768761	0
206	multiple myeloma	hsa-mir-26a	0.768761	0
207	retinoblastoma	hsa-mir-26a	0.768761	1
208	carcinoma, nasopharyngeal	hsa-let-7i	0.768761	1
209	carcinoma, nasopharyngeal	hsa-let-7d	0.768761	0
210	carcinoma, nasopharyngeal	hsa-let-7g	0.768761	0
211	carcinoma, nasopharyngeal	hsa-let-7a	0.768761	1
212	retinoblastoma	hsa-mir-214	0.768761	0
213	multiple myeloma	hsa-mir-214	0.768761	0
214	pituitary neoplasms	hsa-mir-152	0.768761	0
215	pituitary neoplasms	hsa-mir-145	0.768761	0
216	lung neoplasms	hsa-mir-24	0.768761	1
217	lung neoplasms	hsa-mir-10	0.768761	0
218	ovarian neoplasms	hsa-mir-10	0.768761	0
219	pituitary neoplasms	hsa-mir-26a	0.768761	0
220	pituitary neoplasms	hsa-mir-214	0.768761	0
221	leukemia, myeloid, acute	hsa-let-7a	0.768761	0
222	pituitary neoplasms	hsa-let-7a	0.768761	1
223	carcinoma, nasopharyngeal	hsa-let-7f-1	0.768761	0
224	carcinoma, nasopharyngeal	hsa-let-7f-2	0.768761	0
225	nasopharyngeal neoplasms	hsa-mir-26a	0.768761	0
226	nasopharyngeal neoplasms	hsa-mir-152	0.768761	0
227	multiple myeloma	hsa-let-7a	0.768761	1
228	nasopharyngeal neoplasms	hsa-mir-107	0.768761	0
229	pituitary neoplasms	hsa-mir-29b-2	0.768761	0
230	pituitary neoplasms	hsa-mir-29b-1	0.768761	0
231	leukemia, myeloid, acute	hsa-mir-146b	0.768761	1
232	retinoblastoma	hsa-mir-146a	0.768761	0
233	retinoblastoma	hsa-mir-146b	0.768761	0
234	carcinoma, nasopharyngeal	hsa-mir-146b	0.768761	0
235	nasopharyngeal neoplasms	hsa-mir-24	0.768761	0
236	multiple sclerosis	hsa-let-7a-1	0.768761	0
237	multiple sclerosis	hsa-let-7a-3	0.768761	0
238	nasopharyngeal neoplasms	hsa-mir-16	0.768761	0
239	nasopharyngeal neoplasms	hsa-mir-10	0.768761	0
240	multiple sclerosis	hsa-mir-20a	0.768761	1
241	pancreatic neoplasms	hsa-mir-10	0.768761	1
242	nasopharyngeal neoplasms	hsa-mir-29b-1	0.768761	0
243	nasopharyngeal neoplasms	hsa-mir-29b-2	0.768761	0
244	multiple myeloma	hsa-let-7a-3	0.768761	0
245	multiple myeloma	hsa-let-7a-1	0.768761	0
246	multiple sclerosis	hsa-mir-152	0.768761	0
247	multiple sclerosis	hsa-mir-24	0.768761	1
248	carcinoma, nasopharyngeal	hsa-mir-29b-1	0.768761	0
249	carcinoma, nasopharyngeal	hsa-mir-29b-2	0.768761	0
250	multiple sclerosis	hsa-mir-10	0.768761	0
251	retinoblastoma	hsa-mir-16	0.768761	0
252	retinoblastoma	hsa-mir-10	0.768761	0
253	retinoblastoma	hsa-mir-24	0.768761	0
254	carcinoma, nasopharyngeal	hsa-mir-17	0.768761	0
255	carcinoma, nasopharyngeal	hsa-mir-10	0.768761	0
256	pituitary neoplasms	hsa-mir-146b	0.768761	0
257	pituitary neoplasms	hsa-mir-146a	0.768761	0
258	multiple sclerosis	hsa-let-7f-2	0.768761	0
259	multiple sclerosis	hsa-let-7f-1	0.768761	0
260	retinoblastoma	hsa-let-7a	0.768761	1
261	pituitary neoplasms	hsa-mir-24	0.768761	0
262	pituitary neoplasms	hsa-mir-10	0.768761	0
263	multiple sclerosis	hsa-let-7i	0.768761	0
264	multiple sclerosis	hsa-let-7d	0.768761	0
265	nasopharyngeal neoplasms	hsa-let-7a	0.768761	0
266	pancreatic neoplasms	hsa-mir-29b-2	0.768761	0
267	prostate neoplasms	hsa-mir-484	0.762007	1
268	systemic lupus erythematosus	hsa-mir-203	0.762007	1
269	systemic lupus erythematosus	hsa-mir-214	0.762007	0
270	systemic lupus erythematosus	hsa-mir-210	0.762007	1
271	infection	hsa-mir-29b-1	0.762007	0
272	urinary bladder cancer	hsa-mir-484	0.762007	0
273	adrenal cortical adenoma	hsa-mir-21	0.762007	0
274	adrenal cortical adenoma	hsa-mir-22	0.762007	0
275	carcinoma, renal cell	hsa-mir-29b-1	0.762007	0
276	gastric neoplasms	hsa-mir-29b-1	0.762007	0
277	ovarian neoplasms	hsa-mir-484	0.762007	0
278	adrenal cortical adenoma	hsa-mir-96	0.762007	0
279	neuronal apoptosis-related diseases	hsa-let-7c	0.762007	0
280	infection	hsa-let-7c	0.762007	0
281	carcinoma, renal cell	hsa-mir-125b-2	0.762007	0
282	systemic lupus erythematosus	hsa-mir-484	0.762007	0
283	adrenal cortex neoplasms	hsa-mir-22	0.762007	0
284	adrenal cortex neoplasms	hsa-mir-21	0.762007	0
285	adrenal cortex neoplasms	hsa-mir-96	0.762007	0
286	colon neoplasms	hsa-mir-200a	0.762007	1
287	carcinoma, renal cell	hsa-mir-9	0.762007	1
288	colon neoplasms	hsa-mir-96	0.762007	1
289	colon neoplasms	hsa-mir-9	0.762007	0
290	infection	hsa-mir-9	0.762007	0
291	carcinoma, lung. non-small-cell	hsa-mir-200a	0.762007	0
292	down syndrome	hsa-mir-101-1	0.762007	0
293	down syndrome	hsa-mir-101-2	0.762007	0
294	down syndrome	hsa-mir-96	0.762007	0
295	adrenal cortical adenoma	hsa-mir-155	0.762007	0
296	infection	hsa-mir-100	0.762007	0
297	medulloblastoma	hsa-mir-155	0.762007	0
298	down syndrome	hsa-mir-22	0.762007	0
299	down syndrome	hsa-mir-21	0.762007	0
300	adrenal cortex neoplasms	hsa-let-7c	0.762007	0
301	adrenal cortical adenoma	hsa-mir-200a	0.762007	0
302	adrenal cortical adenoma	hsa-mir-200c	0.762007	0
303	systemic lupus erythematosus	hsa-mir-96	0.762007	0
304	adrenal cortical adenoma	hsa-mir-100	0.762007	0
305	adrenal cortex neoplasms	hsa-mir-125b-2	0.762007	0
306	systemic lupus erythematosus	hsa-mir-22	0.762007	1
307	medulloblastoma	hsa-mir-100	0.762007	0
308	urinary bladder cancer	hsa-mir-22	0.762007	0
309	adrenal cortical adenoma	hsa-let-7c	0.762007	0
310	multiple sclerosis	hsa-mir-125b-2	0.762007	0
311	infection	hsa-mir-125b-2	0.762007	0
312	prostate neoplasms	hsa-mir-9	0.762007	1
313	colon neoplasms	hsa-mir-100	0.762007	0
314	adrenal cortex neoplasms	hsa-mir-155	0.762007	0
315	neuronal apoptosis-related diseases	hsa-mir-101-2	0.762007	0
316	neuronal apoptosis-related diseases	hsa-mir-101-1	0.762007	0
317	medulloblastoma	hsa-mir-200a	0.762007	0
318	medulloblastoma	hsa-mir-200c	0.762007	0
319	medulloblastoma	hsa-mir-200b	0.762007	0
320	down syndrome	hsa-mir-214	0.762007	0
321	down syndrome	hsa-mir-210	0.762007	0
322	down syndrome	hsa-mir-203	0.762007	0
323	multiple sclerosis	hsa-mir-210	0.762007	0
324	multiple sclerosis	hsa-mir-203	0.762007	0
325	multiple sclerosis	hsa-mir-200c	0.762007	0
326	multiple sclerosis	hsa-mir-200b	0.762007	0
327	colon neoplasms	hsa-mir-214	0.762007	0
328	carcinoma, lung. non-small-cell	hsa-mir-484	0.762007	0
329	colon neoplasms	hsa-mir-210	0.762007	1
330	adrenal cortex neoplasms	hsa-mir-101-2	0.762007	0
331	adrenal cortex neoplasms	hsa-mir-101-1	0.762007	0
332	infection	hsa-mir-214	0.762007	0
333	infection	hsa-mir-210	0.762007	0
334	infection	hsa-mir-203	0.762007	0
335	multiple sclerosis	hsa-mir-101-2	0.762007	0
336	multiple sclerosis	hsa-mir-101-1	0.762007	0
337	medulloblastoma	hsa-mir-214	0.762007	0
338	adrenal cortical adenoma	hsa-mir-214	0.762007	0
339	medulloblastoma	hsa-mir-210	0.762007	0
340	down syndrome	hsa-mir-100	0.762007	0
341	down syndrome	hsa-mir-29b-1	0.762007	0
342	adrenal cortical adenoma	hsa-mir-101-1	0.762007	0
343	adrenal cortical adenoma	hsa-mir-101-2	0.762007	0
344	down syndrome	hsa-mir-200a	0.762007	0
345	down syndrome	hsa-mir-200b	0.762007	0
346	down syndrome	hsa-mir-200c	0.762007	0
347	medulloblastoma	hsa-let-7c	0.762007	0
348	neuronal apoptosis-related diseases	hsa-mir-100	0.762007	0
349	down syndrome	hsa-mir-484	0.762007	0
350	down syndrome	hsa-mir-494	0.762007	0
351	neuronal apoptosis-related diseases	hsa-mir-155	0.762007	1
352	neuronal apoptosis-related diseases	hsa-mir-21	0.762007	0
353	multiple sclerosis	hsa-mir-484	0.762007	1
354	down syndrome	hsa-mir-9	0.762007	0
355	colon neoplasms	hsa-mir-494	0.762007	0
356	colon neoplasms	hsa-mir-484	0.762007	0
357	neuronal apoptosis-related diseases	hsa-mir-96	0.762007	0
358	infection	hsa-mir-200c	0.762007	0
359	infection	hsa-mir-200a	0.762007	0
360	infection	hsa-mir-200b	0.762007	0
361	adrenal cortex neoplasms	hsa-mir-494	0.762007	0
362	neuronal apoptosis-related diseases	hsa-mir-22	0.762007	0
363	neuronal apoptosis-related diseases	hsa-mir-125b-2	0.762007	0
364	infection	hsa-mir-484	0.762007	0
365	neuronal apoptosis-related diseases	hsa-mir-9	0.762007	0
366	urinary bladder cancer	hsa-let-7c	0.762007	0
367	infection	hsa-mir-494	0.762007	0
368	adrenal cortical adenoma	hsa-mir-9	0.762007	0
369	medulloblastoma	hsa-mir-484	0.762007	0
370	adrenal cortical adenoma	hsa-mir-494	0.762007	0
371	neuronal apoptosis-related diseases	hsa-mir-200b	0.762007	0
372	neuronal apoptosis-related diseases	hsa-mir-200a	0.762007	0
373	neuronal apoptosis-related diseases	hsa-mir-200c	0.762007	0
374	medulloblastoma	hsa-mir-101-1	0.762007	0
375	medulloblastoma	hsa-mir-101-2	0.762007	0
376	carcinoma, renal cell	hsa-mir-214	0.762007	0
377	systemic lupus erythematosus	hsa-mir-9	0.762007	0
378	adrenal cortical adenoma	hsa-mir-125b-2	0.762007	0
379	neuronal apoptosis-related diseases	hsa-mir-29b-1	0.762007	0
380	systemic lupus erythematosus	hsa-let-7c	0.762007	0
381	infection	hsa-mir-101-2	0.762007	0
382	infection	hsa-mir-101-1	0.762007	0
383	adrenal cortex neoplasms	hsa-mir-29b-1	0.762007	0
384	gastric neoplasms	hsa-mir-484	0.762007	1
385	adrenal cortical adenoma	hsa-mir-29b-1	0.762007	0
386	adrenal cortex neoplasms	hsa-mir-200a	0.762007	0
387	adrenal cortex neoplasms	hsa-mir-200c	0.762007	0
388	neuronal apoptosis-related diseases	hsa-mir-214	0.762007	0
389	neuronal apoptosis-related diseases	hsa-mir-210	0.762007	0
390	neuronal apoptosis-related diseases	hsa-mir-203	0.762007	0
391	carcinoma, renal cell	hsa-mir-494	0.762007	0
392	infection	hsa-mir-22	0.762007	0
393	infection	hsa-mir-21	0.762007	0
394	infection	hsa-mir-96	0.762007	0
395	systemic lupus erythematosus	hsa-mir-100	0.762007	0
396	neuronal apoptosis-related diseases	hsa-mir-484	0.762007	0
397	multiple sclerosis	hsa-let-7c	0.762007	0
398	neuronal apoptosis-related diseases	hsa-mir-494	0.762007	0
399	medulloblastoma	hsa-mir-29b-1	0.762007	0
400	adrenal cortex neoplasms	hsa-mir-9	0.762007	0
401	urinary bladder cancer	hsa-mir-9	0.762007	0
402	leukemia, myeloid, acute	hsa-mir-1-1	0.760485	0
403	leukemia, myeloid, acute	hsa-mir-1-2	0.760485	0
404	head and neck neoplasms	hsa-mir-135a-1	0.760485	0
405	head and neck neoplasms	hsa-mir-135a-2	0.760485	0
406	pancreatic neoplasms	hsa-mir-1-1	0.760485	0
407	pancreatic neoplasms	hsa-mir-1-2	0.760485	0
408	carcinoma, hepatocellular	hsa-mir-194-1	0.760485	0
409	carcinoma, hepatocellular	hsa-mir-194-2	0.760485	0
410	squamous cell carcinoma, head and neck	hsa-mir-636	0.760485	0
411	hypertrophy	hsa-mir-34a	0.760485	0
412	hypertrophy	hsa-mir-135a-2	0.760485	0
413	hypertrophy	hsa-mir-135a-1	0.760485	0
414	myelodysplastic syndromes	hsa-mir-135a-1	0.760485	0
415	myelodysplastic syndromes	hsa-mir-135a-2	0.760485	0
416	hypertrophy	hsa-mir-194-1	0.760485	0
417	hypertrophy	hsa-mir-194-2	0.760485	0
418	leukemia, myeloid, acute	hsa-mir-135a-2	0.760485	0
419	leukemia, myeloid, acute	hsa-mir-135a-1	0.760485	0
420	myelodysplastic syndromes	hsa-mir-194-1	0.760485	0
421	myelodysplastic syndromes	hsa-mir-194-2	0.760485	0
422	cholesteatoma	hsa-let-7d	0.760485	0
423	cholesteatoma	hsa-let-7e	0.760485	0
424	cholesteatoma	hsa-let-7c	0.760485	0
425	hypertrophy	hsa-mir-636	0.760485	0
426	endometrial neoplasms	hsa-mir-221	0.760485	0
427	carcinoma, adrenocortical	hsa-let-7e	0.760485	0
428	head and neck neoplasms	hsa-mir-636	0.760485	0
429	endometrial neoplasms	hsa-mir-1-2	0.760485	0
430	head and neck neoplasms	hsa-mir-194-1	0.760485	0
431	head and neck neoplasms	hsa-mir-194-2	0.760485	0
432	endometrial neoplasms	hsa-mir-34a	0.760485	0
433	carcinoma, adrenocortical	hsa-mir-221	0.760485	0
434	squamous cell carcinoma, head and neck	hsa-mir-194-1	0.760485	0
435	squamous cell carcinoma, head and neck	hsa-mir-194-2	0.760485	0
436	squamous cell carcinoma, head and neck	hsa-let-7c	0.760485	0
437	squamous cell carcinoma, head and neck	hsa-let-7e	0.760485	0
438	squamous cell carcinoma, head and neck	hsa-let-7d	0.760485	1
439	cholesteatoma	hsa-mir-135a-2	0.760485	0
440	cholesteatoma	hsa-mir-135a-1	0.760485	0
441	cholesteatoma	hsa-mir-194-2	0.760485	0
442	cholesteatoma	hsa-mir-194-1	0.760485	0
443	endometrial neoplasms	hsa-mir-636	0.760485	0
444	endometriosis	hsa-mir-221	0.760485	1
445	squamous cell carcinoma, head and neck	hsa-let-7a-1	0.760485	0
446	squamous cell carcinoma, head and neck	hsa-let-7a-2	0.760485	0
447	squamous cell carcinoma, head and neck	hsa-let-7a-3	0.760485	0
448	cholesteatoma	hsa-mir-1-1	0.760485	0
449	cholesteatoma	hsa-mir-1-2	0.760485	0
450	squamous cell carcinoma, head and neck	hsa-mir-135a-2	0.760485	0
451	squamous cell carcinoma, head and neck	hsa-mir-135a-1	0.760485	0
452	carcinoma, adrenocortical	hsa-mir-636	0.760485	0
453	cholesteatoma	hsa-mir-34a	0.760485	0
454	endometriosis	hsa-mir-34a	0.760485	0
455	pancreatic neoplasms	hsa-mir-135a-1	0.760485	0
456	pancreatic neoplasms	hsa-mir-135a-2	0.760485	0
457	leukemia, myeloid, acute	hsa-mir-194-1	0.760485	0
458	leukemia, myeloid, acute	hsa-mir-194-2	0.760485	0
459	endometriosis	hsa-mir-636	0.760485	0
460	cholesteatoma	hsa-mir-636	0.760485	0
461	endometrial neoplasms	hsa-mir-135a-1	0.760485	0
462	endometrial neoplasms	hsa-mir-135a-2	0.760485	0
463	neuroblastoma	hsa-mir-142	0.755648	0
464	glioma	hsa-mir-206	0.755648	0
465	neuroblastoma	hsa-mir-129	0.755648	1
466	neuroblastoma	hsa-mir-126	0.755648	0
467	neuroblastoma	hsa-mir-199a-1	0.755648	0
468	alzheimer disease	hsa-mir-7-3	0.755648	0
469	neuroblastoma	hsa-mir-199a-2	0.755648	0
470	alzheimer disease	hsa-mir-7-2	0.755648	0
471	alzheimer disease	hsa-mir-7-1	0.755648	0
472	neuroblastoma	hsa-mir-183	0.755648	1
473	neuroblastoma	hsa-mir-185	0.755648	0
474	neuroblastoma	hsa-mir-182	0.755648	1
475	carcinoma, hepatocellular	hsa-mir-516a-1	0.755648	0
476	neuroblastoma	hsa-mir-103a-2	0.755648	0
477	neuroblastoma	hsa-mir-516a-1	0.755648	0
478	neuroblastoma	hsa-mir-26a	0.755648	0
479	glioma	hsa-mir-338	0.755648	1
480	glioma	hsa-mir-34b	0.755648	0
481	neuroblastoma	hsa-mir-224	0.755648	0
482	neuroblastoma	hsa-mir-223	0.755648	0
483	neuroblastoma	hsa-mir-206	0.755648	0
484	alzheimer disease	hsa-mir-25	0.755648	0
485	glioma	hsa-mir-516a-1	0.755648	0
486	pancreatic neoplasms	hsa-mir-129	0.755648	0
487	neuroblastoma	hsa-mir-34b	0.755648	1
488	glioma	hsa-mir-199a-1	0.755648	0
489	glioma	hsa-mir-199a-2	0.755648	0
490	alzheimer disease	hsa-mir-548c	0.755648	0
491	glioma	hsa-mir-103a-2	0.755648	0
492	pancreatic neoplasms	hsa-mir-206	0.755648	1
493	thyroid neoplasms	hsa-mir-101-2	0.755648	0
494	thyroid neoplasms	hsa-mir-101-1	0.755648	0
495	ovarian neoplasms	hsa-mir-7-1	0.755648	0
496	ovarian neoplasms	hsa-mir-7-2	0.755648	0
497	ovarian neoplasms	hsa-mir-7-3	0.755648	0
498	glioma	hsa-mir-548c	0.755648	0
499	pancreatic neoplasms	hsa-mir-185	0.755648	0
500	urinary bladder cancer	hsa-mir-29b-2	0.755648	0
501	neuroblastoma	hsa-mir-101-1	0.755648	0
502	neuroblastoma	hsa-mir-101-2	0.755648	0
503	urinary bladder cancer	hsa-mir-516a-1	0.755648	0
504	carcinoma, hepatocellular	hsa-mir-548c	0.755648	0
505	urinary bladder cancer	hsa-mir-103a-2	0.755648	0
506	glioma	hsa-mir-101-2	0.755648	0
507	glioma	hsa-mir-101-1	0.755648	0
508	ovarian neoplasms	hsa-mir-9-2	0.755648	0
509	neuroblastoma	hsa-mir-7-3	0.755648	0
510	pancreatic neoplasms	hsa-mir-516a-1	0.755648	0
511	thyroid neoplasms	hsa-mir-93	0.755648	0
512	thyroid neoplasms	hsa-mir-26a	0.755648	0
513	neuroblastoma	hsa-mir-31	0.755648	0
514	lung neoplasms	hsa-mir-548c	0.755648	0
515	neuroblastoma	hsa-mir-25	0.755648	1
516	lung neoplasms	hsa-mir-16-2	0.755648	0
517	lung neoplasms	hsa-mir-129	0.755648	1
518	alzheimer disease	hsa-mir-101-2	0.755648	0
519	carcinoma, lung. non-small-cell	hsa-mir-224	0.755648	0
520	glioma	hsa-mir-9-3	0.755648	0
521	thyroid neoplasms	hsa-mir-338	0.755648	0
522	carcinoma, lung. non-small-cell	hsa-mir-206	0.755648	0
523	thyroid neoplasms	hsa-mir-183	0.755648	1
524	thyroid neoplasms	hsa-mir-182	0.755648	0
525	thyroid neoplasms	hsa-mir-185	0.755648	0
526	thyroid neoplasms	hsa-mir-153	0.755648	0
527	alzheimer disease	hsa-mir-516a-1	0.755648	0
528	carcinoma, lung. non-small-cell	hsa-mir-26a	0.755648	0
529	urinary bladder cancer	hsa-mir-25	0.755648	0
530	thyroid neoplasms	hsa-mir-129	0.755648	0
531	alzheimer disease	hsa-mir-199a-1	0.755648	0
532	alzheimer disease	hsa-mir-199a-2	0.755648	0
533	thyroid neoplasms	hsa-mir-29b-2	0.755648	0
534	thyroid neoplasms	hsa-mir-29b-1	0.755648	0
535	thyroid neoplasms	hsa-mir-224	0.755648	1
536	thyroid neoplasms	hsa-mir-223	0.755648	0
537	carcinoma, lung. non-small-cell	hsa-mir-338	0.755648	0
538	neuroblastoma	hsa-mir-29b-2	0.755648	0
539	neuroblastoma	hsa-mir-29b-1	0.755648	0
540	urinary bladder cancer	hsa-mir-548c	0.755648	0
541	pancreatic neoplasms	hsa-mir-7-2	0.755648	0
542	pancreatic neoplasms	hsa-mir-7-3	0.755648	0
543	pancreatic neoplasms	hsa-mir-7-1	0.755648	0
544	glioma	hsa-mir-29b-2	0.755648	0
545	glioma	hsa-mir-29b-1	0.755648	0
546	thyroid neoplasms	hsa-mir-199a-1	0.755648	0
547	thyroid neoplasms	hsa-mir-103a-2	0.755648	0
548	thyroid neoplasms	hsa-mir-516a-1	0.755648	0
549	pancreatic neoplasms	hsa-mir-9-2	0.755648	0
550	carcinoma, hepatocellular	hsa-mir-9-2	0.755648	0
551	carcinoma, lung. non-small-cell	hsa-mir-103a-2	0.755648	0
552	carcinoma, lung. non-small-cell	hsa-mir-516a-1	0.755648	0
553	pancreatic neoplasms	hsa-mir-548c	0.755648	0
554	neuroblastoma	hsa-mir-548c	0.755648	0
555	pancreatic neoplasms	hsa-mir-93	0.755648	0
556	thyroid neoplasms	hsa-mir-199a-2	0.755648	0
557	alzheimer disease	hsa-mir-183	0.755648	0
558	alzheimer disease	hsa-mir-182	0.755648	0
559	alzheimer disease	hsa-mir-185	0.755648	0
560	alzheimer disease	hsa-mir-129	0.755648	0
561	alzheimer disease	hsa-mir-126	0.755648	0
562	thyroid neoplasms	hsa-mir-9-2	0.755648	0
563	thyroid neoplasms	hsa-mir-9-1	0.755648	0
564	thyroid neoplasms	hsa-mir-9-3	0.755648	0
565	carcinoma, lung. non-small-cell	hsa-mir-548c	0.755648	0
566	alzheimer disease	hsa-mir-206	0.755648	1
567	alzheimer disease	hsa-mir-205	0.755648	0
568	ovarian neoplasms	hsa-mir-142	0.755648	1
569	alzheimer disease	hsa-mir-26a	0.755648	1
570	lung neoplasms	hsa-mir-199a-2	0.755648	0
571	alzheimer disease	hsa-mir-224	0.755648	0
572	alzheimer disease	hsa-mir-223	0.755648	0
573	carcinoma, lung. non-small-cell	hsa-mir-9-2	0.755648	0
574	thyroid neoplasms	hsa-mir-548c	0.755648	0
575	lung neoplasms	hsa-mir-516a-1	0.755648	0
576	alzheimer disease	hsa-mir-338	0.755648	0
577	neuroblastoma	hsa-mir-16-2	0.755648	0
578	alzheimer disease	hsa-mir-34b	0.755648	0
579	thyroid neoplasms	hsa-mir-16-2	0.755648	0
580	urinary bladder cancer	hsa-mir-26a	0.755648	0
581	urinary bladder cancer	hsa-mir-223	0.755648	0
582	urinary bladder cancer	hsa-mir-206	0.755648	0
583	glioma	hsa-mir-129	0.755648	1
584	urinary bladder cancer	hsa-mir-185	0.755648	0
585	urinary bladder cancer	hsa-mir-153	0.755648	0
586	urinary bladder cancer	hsa-mir-129	0.755648	0
587	muscle atrophy	hsa-mir-199a	0.753768	0
588	neoplasms [unspecific]	hsa-mir-320e	0.753768	0
589	hypertrophic scar	hsa-mir-320e	0.753768	0
590	osteosarcoma	hsa-mir-30d	0.753768	0
591	melasma	hsa-mir-199a	0.753768	0
592	melasma	hsa-mir-199b	0.753768	0
593	osteosarcoma	hsa-mir-330	0.753768	0
594	fragile x syndrome	hsa-mir-340	0.753768	0
595	fragile x syndrome	hsa-mir-330	0.753768	0
596	osteosarcoma	hsa-mir-34b	0.753768	1
597	osteosarcoma	hsa-mir-361	0.753768	0
598	fragile x syndrome	hsa-mir-361	0.753768	0
599	fragile x syndrome	hsa-mir-34c	0.753768	0
600	osteosarcoma	hsa-mir-373	0.753768	0
601	fragile x syndrome	hsa-mir-34b	0.753768	0
602	fragile x syndrome	hsa-mir-34a	0.753768	0
603	osteosarcoma	hsa-mir-378	0.753768	1
604	fragile x syndrome	hsa-mir-373	0.753768	0
605	fragile x syndrome	hsa-mir-196a-2	0.753768	0
606	fragile x syndrome	hsa-mir-196a-1	0.753768	0
607	osteosarcoma	hsa-mir-381	0.753768	1
608	colorectal cancer	hsa-mir-199b	0.753768	0
609	fragile x syndrome	hsa-mir-30d	0.753768	0
610	hypertrophic scar	hsa-mir-424	0.753768	0
611	fragile x syndrome	hsa-mir-328	0.753768	0
612	hypertrophic scar	hsa-mir-328	0.753768	0
613	hypertrophic scar	hsa-mir-30d	0.753768	0
614	carcinoma, cervical	hsa-mir-7-2	0.753768	0
615	carcinoma, cervical	hsa-mir-7-1	0.753768	0
616	hypertrophic scar	hsa-mir-340	0.753768	0
617	hypertrophic scar	hsa-mir-330	0.753768	0
618	fragile x syndrome	hsa-mir-23a	0.753768	0
619	hypertrophic scar	hsa-mir-361	0.753768	0
620	hypertrophic scar	hsa-mir-34c	0.753768	0
621	hypertrophic scar	hsa-mir-34a	0.753768	0
622	hypertrophic scar	hsa-mir-34b	0.753768	0
623	hypertrophic scar	hsa-mir-381	0.753768	0
624	fragile x syndrome	hsa-mir-26b	0.753768	0
625	hypertrophic scar	hsa-mir-378	0.753768	0
626	hypertrophic scar	hsa-mir-373	0.753768	0
627	fragile x syndrome	hsa-mir-526b	0.753768	0
628	fragile x syndrome	hsa-mir-133a	0.753768	0
629	osteosarcoma	hsa-mir-320d-1	0.753768	0
630	gastric neoplasms	hsa-mir-720	0.753768	0
631	fragile x syndrome	hsa-mir-218	0.753768	0
632	gastric neoplasms	hsa-mir-526b	0.753768	0
633	hepatitis b virus infection	hsa-mir-7-2	0.753768	0
634	hepatitis b virus infection	hsa-mir-7-1	0.753768	0
635	carcinoma, cervical	hsa-mir-720	0.753768	0
636	carcinoma, cervical	hsa-mir-199a-2	0.753768	0
637	hypertrophic scar	hsa-mir-218	0.753768	0
638	fragile x syndrome	hsa-mir-122	0.753768	0
639	fragile x syndrome	hsa-mir-124	0.753768	0
640	fragile x syndrome	hsa-mir-126	0.753768	0
641	fragile x syndrome	hsa-mir-142	0.753768	0
642	fragile x syndrome	hsa-mir-144	0.753768	0
643	fragile x syndrome	hsa-mir-143	0.753768	0
644	fragile x syndrome	hsa-mir-145	0.753768	0
645	fragile x syndrome	hsa-mir-154	0.753768	0
646	hypertrophic scar	hsa-mir-23a	0.753768	0
647	colorectal carcinoma	hsa-mir-199a	0.753768	1
648	carcinoma, lung. non-small-cell	hsa-mir-199a	0.753768	0
649	hypertrophic scar	hsa-mir-26b	0.753768	0
650	osteosarcoma	hsa-mir-181a	0.753768	1
651	osteosarcoma	hsa-mir-199b	0.753768	0
652	osteosarcoma	hsa-mir-196a-1	0.753768	0
653	osteosarcoma	hsa-mir-196a-2	0.753768	0
654	colorectal carcinoma	hsa-mir-320e	0.753768	1
655	hypertrophic scar	hsa-mir-574	0.753768	0
656	hepatitis b virus infection	hsa-mir-320d-1	0.753768	0
657	head and neck adenoid cystic carcinoma	hsa-mir-526b	0.753768	0
658	fragile x syndrome	hsa-mir-21	0.753768	0
659	muscle atrophy	hsa-mir-320e	0.753768	0
660	head and neck adenoid cystic carcinoma	hsa-mir-133a	0.753768	0
661	fragile x syndrome	hsa-mir-22	0.753768	0
662	osteosarcoma	hsa-mir-424	0.753768	0
663	head and neck adenoid cystic carcinoma	hsa-mir-135b	0.753768	0
664	fragile x syndrome	hsa-mir-135b	0.753768	0
665	carcinoma, hepatocellular	hsa-mir-328	0.753768	1
666	carcinoma, lung. non-small-cell	hsa-mir-320e	0.753768	0
667	fragile x syndrome	hsa-mir-381	0.753768	0
668	fragile x syndrome	hsa-mir-378	0.753768	0
669	melasma	hsa-mir-320e	0.753768	0
670	osteosarcoma	hsa-mir-7-2	0.753768	0
671	osteosarcoma	hsa-mir-7-1	0.753768	0
672	fragile x syndrome	hsa-mir-199a-2	0.753768	0
673	melanoma	hsa-mir-124	0.753768	1
674	osteosarcoma	hsa-mir-720	0.753768	0
675	melanoma	hsa-mir-144	0.753768	1
676	melanoma	hsa-mir-154	0.753768	0
677	fragile x syndrome	hsa-mir-720	0.753768	0
678	fragile x syndrome	hsa-mir-7-1	0.753768	0
679	fragile x syndrome	hsa-mir-7-2	0.753768	0
680	osteosarcoma	hsa-mir-320e	0.753768	0
681	hepatitis b virus infection	hsa-mir-181a	0.753768	0
682	hepatitis b virus infection	hsa-mir-199b	0.753768	0
683	hepatitis b virus infection	hsa-mir-199a	0.753768	0
684	hypertrophic scar	hsa-mir-7-2	0.753768	0
685	hypertrophic scar	hsa-mir-7-1	0.753768	0
686	melanoma	hsa-mir-526b	0.753768	0
687	hypertrophic scar	hsa-mir-720	0.753768	0
688	melanoma	hsa-mir-133a	0.753768	0
689	carcinoma, lung. non-small-cell	hsa-mir-320d-1	0.753768	0
690	muscle atrophy	hsa-mir-320d-1	0.753768	0
691	melanoma	hsa-mir-23a	0.753768	1
692	carcinoma, lung. non-small-cell	hsa-mir-101	0.753768	0
693	colorectal cancer	hsa-mir-122	0.753768	0
694	breast neoplasms	hsa-mir-154	0.753768	0
695	lung neoplasms	hsa-mir-320d-1	0.753768	0
696	neoplasms [unspecific]	hsa-mir-154	0.753768	0
697	neoplasms [unspecific]	hsa-mir-134	0.753768	0
698	carcinoma, lung. non-small-cell	hsa-mir-154	0.753768	0
699	colorectal carcinoma	hsa-mir-101	0.753768	1
700	hypertrophic scar	hsa-mir-196a-1	0.753768	0
701	hypertrophic scar	hsa-mir-196a-2	0.753768	0
702	colorectal carcinoma	hsa-mir-134	0.753768	1
703	muscle atrophy	hsa-mir-196a-1	0.753768	0
704	muscle atrophy	hsa-mir-196a-2	0.753768	0
705	melanoma	hsa-mir-378	0.753768	1
706	melanoma	hsa-mir-381	0.753768	0
707	lung neoplasms	hsa-mir-122	0.753768	1
708	fragile x syndrome	hsa-mir-199b	0.753768	0
709	fragile x syndrome	hsa-mir-199a	0.753768	0
710	hypertrophic scar	hsa-mir-320d-1	0.753768	0
711	breast neoplasms	hsa-mir-330	0.753768	0
712	breast neoplasms	hsa-mir-361	0.753768	0
713	breast neoplasms	hsa-mir-378	0.753768	1
714	fragile x syndrome	hsa-mir-181a	0.753768	0
715	melanoma	hsa-mir-424	0.753768	1
716	head and neck adenoid cystic carcinoma	hsa-mir-181a	0.753768	0
717	colorectal carcinoma	hsa-mir-218	0.753768	1
718	melasma	hsa-mir-122	0.753768	0
719	colorectal cancer	hsa-mir-361	0.753768	0
720	melasma	hsa-mir-101	0.753768	0
721	colorectal cancer	hsa-mir-373	0.753768	0
722	melasma	hsa-mir-145	0.753768	0
723	melasma	hsa-mir-143	0.753768	0
724	melasma	hsa-mir-144	0.753768	0
725	melasma	hsa-mir-142	0.753768	0
726	carcinoma, lung. non-small-cell	hsa-mir-340	0.753768	0
727	colorectal cancer	hsa-mir-381	0.753768	0
728	melasma	hsa-mir-126	0.753768	0
729	melasma	hsa-mir-124	0.753768	0
730	melasma	hsa-mir-134	0.753768	0
731	hepatitis b virus infection	hsa-mir-320e	0.753768	0
732	colorectal cancer	hsa-mir-30d	0.753768	0
733	melasma	hsa-mir-154	0.753768	0
734	colorectal cancer	hsa-mir-330	0.753768	0
735	head and neck adenoid cystic carcinoma	hsa-mir-26b	0.753768	0
736	head and neck adenoid cystic carcinoma	hsa-mir-23a	0.753768	0
737	melasma	hsa-mir-218	0.753768	0
738	carcinoma, lung. non-small-cell	hsa-mir-381	0.753768	0
739	colorectal carcinoma	hsa-mir-30d	0.753768	1
740	head and neck adenoid cystic carcinoma	hsa-mir-218	0.753768	0
741	fragile x syndrome	hsa-mir-320e	0.753768	0
742	melanoma	hsa-mir-574	0.753768	1
743	hypertrophic scar	hsa-mir-133a	0.753768	0
744	colorectal carcinoma	hsa-mir-381	0.753768	0
745	hypertrophic scar	hsa-mir-135b	0.753768	0
746	melasma	hsa-mir-320d-1	0.753768	0
747	hypertrophic scar	hsa-mir-526b	0.753768	0
748	melasma	hsa-mir-23a	0.753768	0
749	neoplasms [unspecific]	hsa-mir-340	0.753768	0
750	gastric neoplasms	hsa-mir-320e	0.753768	0
751	neoplasms [unspecific]	hsa-mir-328	0.753768	0
752	melasma	hsa-mir-26b	0.753768	0
753	neoplasms [unspecific]	hsa-mir-378	0.753768	1
754	neoplasms [unspecific]	hsa-mir-361	0.753768	0
755	head and neck adenoid cystic carcinoma	hsa-mir-154	0.753768	0
756	melasma	hsa-mir-30d	0.753768	0
757	head and neck adenoid cystic carcinoma	hsa-mir-142	0.753768	0
758	head and neck adenoid cystic carcinoma	hsa-mir-145	0.753768	0
759	head and neck adenoid cystic carcinoma	hsa-mir-143	0.753768	0
760	head and neck adenoid cystic carcinoma	hsa-mir-144	0.753768	0
761	melasma	hsa-mir-330	0.753768	0
762	melasma	hsa-mir-340	0.753768	0
763	head and neck adenoid cystic carcinoma	hsa-mir-134	0.753768	0
764	melasma	hsa-mir-328	0.753768	0
765	hepatitis b virus infection	hsa-mir-199a-2	0.753768	0
766	head and neck adenoid cystic carcinoma	hsa-mir-122	0.753768	0
767	head and neck adenoid cystic carcinoma	hsa-mir-126	0.753768	0
768	head and neck adenoid cystic carcinoma	hsa-mir-124	0.753768	0
769	melasma	hsa-mir-34a	0.753768	0
770	melasma	hsa-mir-361	0.753768	0
771	melasma	hsa-mir-34b	0.753768	0
772	melasma	hsa-mir-34c	0.753768	0
773	head and neck adenoid cystic carcinoma	hsa-mir-101	0.753768	0
774	head and neck adenoid cystic carcinoma	hsa-mir-320d-1	0.753768	0
775	colorectal carcinoma	hsa-mir-424	0.753768	1
776	melanoma	hsa-mir-181a	0.753768	1
777	carcinoma, cervical	hsa-mir-526b	0.753768	0
778	melasma	hsa-mir-378	0.753768	0
779	melasma	hsa-mir-381	0.753768	0
780	melasma	hsa-mir-373	0.753768	0
781	colorectal cancer	hsa-mir-574	0.753768	0
782	melasma	hsa-mir-424	0.753768	0
783	carcinoma, lung. non-small-cell	hsa-mir-526b	0.753768	0
784	colorectal cancer	hsa-mir-526b	0.753768	0
785	melanoma	hsa-mir-720	0.753768	1
786	muscle atrophy	hsa-mir-101	0.753768	0
787	head and neck adenoid cystic carcinoma	hsa-mir-320e	0.753768	0
788	muscle atrophy	hsa-mir-122	0.753768	0
789	gastric neoplasms	hsa-mir-134	0.753768	1
790	melasma	hsa-mir-133a	0.753768	0
791	muscle atrophy	hsa-mir-526b	0.753768	0
792	muscle atrophy	hsa-mir-135b	0.753768	0
793	neoplasms [unspecific]	hsa-mir-320d-1	0.753768	0
794	head and neck adenoid cystic carcinoma	hsa-mir-424	0.753768	0
795	muscle atrophy	hsa-mir-134	0.753768	0
796	muscle atrophy	hsa-mir-133a	0.753768	0
797	melasma	hsa-mir-22	0.753768	0
798	melasma	hsa-mir-21	0.753768	0
799	muscle atrophy	hsa-mir-124	0.753768	0
800	muscle atrophy	hsa-mir-144	0.753768	0
801	muscle atrophy	hsa-mir-142	0.753768	0
802	gastric neoplasms	hsa-mir-154	0.753768	1
803	melasma	hsa-mir-526b	0.753768	0
804	neoplasms [unspecific]	hsa-mir-196a-1	0.753768	0
805	melasma	hsa-mir-135b	0.753768	0
806	melasma	hsa-mir-196a-1	0.753768	0
807	melasma	hsa-mir-196a-2	0.753768	0
808	neoplasms [unspecific]	hsa-mir-574	0.753768	0
809	melanoma	hsa-mir-320e	0.753768	0
810	melasma	hsa-mir-574	0.753768	0
811	head and neck adenoid cystic carcinoma	hsa-mir-381	0.753768	0
812	head and neck adenoid cystic carcinoma	hsa-mir-373	0.753768	0
813	head and neck adenoid cystic carcinoma	hsa-mir-378	0.753768	0
814	hypertrophic scar	hsa-mir-22	0.753768	0
815	head and neck adenoid cystic carcinoma	hsa-mir-361	0.753768	0
816	head and neck adenoid cystic carcinoma	hsa-mir-34a	0.753768	0
817	head and neck adenoid cystic carcinoma	hsa-mir-34b	0.753768	0
818	head and neck adenoid cystic carcinoma	hsa-mir-34c	0.753768	0
819	neoplasms [unspecific]	hsa-mir-133a	0.753768	0
820	muscle atrophy	hsa-mir-23a	0.753768	1
821	head and neck adenoid cystic carcinoma	hsa-mir-21	0.753768	0
822	head and neck adenoid cystic carcinoma	hsa-mir-22	0.753768	0
823	head and neck adenoid cystic carcinoma	hsa-mir-340	0.753768	0
824	carcinoma, lung. non-small-cell	hsa-mir-720	0.753768	0
825	muscle atrophy	hsa-mir-218	0.753768	0
826	head and neck adenoid cystic carcinoma	hsa-mir-330	0.753768	0
827	head and neck adenoid cystic carcinoma	hsa-mir-328	0.753768	0
828	melanoma	hsa-mir-199b	0.753768	0
829	head and neck adenoid cystic carcinoma	hsa-mir-30d	0.753768	0
830	neoplasms [unspecific]	hsa-mir-526b	0.753768	0
831	muscle atrophy	hsa-mir-26b	0.753768	0
832	colorectal cancer	hsa-mir-7-1	0.753768	0
833	colorectal cancer	hsa-mir-7-2	0.753768	0
834	neoplasms [unspecific]	hsa-mir-135b	0.753768	1
835	carcinoma, cervical	hsa-mir-320d-1	0.753768	0
836	hepatitis b virus infection	hsa-mir-126	0.753768	0
837	hepatitis b virus infection	hsa-mir-134	0.753768	0
838	colorectal carcinoma	hsa-mir-526b	0.753768	0
839	muscle atrophy	hsa-mir-328	0.753768	0
840	muscle atrophy	hsa-mir-340	0.753768	0
841	muscle atrophy	hsa-mir-330	0.753768	0
842	hepatitis b virus infection	hsa-mir-142	0.753768	0
843	hepatitis b virus infection	hsa-mir-143	0.753768	0
844	hepatitis b virus infection	hsa-mir-144	0.753768	0
845	hepatitis b virus infection	hsa-mir-145	0.753768	0
846	muscle atrophy	hsa-mir-30d	0.753768	0
847	hepatitis b virus infection	hsa-mir-154	0.753768	0
848	head and neck adenoid cystic carcinoma	hsa-mir-196a-1	0.753768	0
849	head and neck adenoid cystic carcinoma	hsa-mir-196a-2	0.753768	0
850	carcinoma, cervical	hsa-mir-144	0.753768	0
851	carcinoma, cervical	hsa-mir-154	0.753768	0
852	melanoma	hsa-mir-320d-1	0.753768	0
853	carcinoma, cervical	hsa-mir-122	0.753768	0
854	colorectal carcinoma	hsa-mir-720	0.753768	1
855	carcinoma, cervical	hsa-mir-134	0.753768	0
856	lung neoplasms	hsa-mir-424	0.753768	0
857	lung neoplasms	hsa-mir-320e	0.753768	0
858	carcinoma, cervical	hsa-mir-199b	0.753768	0
859	carcinoma, cervical	hsa-mir-199a	0.753768	0
860	gastric neoplasms	hsa-mir-330	0.753768	0
861	gastric neoplasms	hsa-mir-30d	0.753768	0
862	muscle atrophy	hsa-mir-373	0.753768	0
863	gastric neoplasms	hsa-mir-381	0.753768	0
864	muscle atrophy	hsa-mir-378	0.753768	0
865	muscle atrophy	hsa-mir-361	0.753768	0
866	muscle atrophy	hsa-mir-34c	0.753768	0
867	muscle atrophy	hsa-mir-34b	0.753768	0
868	osteosarcoma	hsa-mir-526b	0.753768	0
869	hepatitis b virus infection	hsa-mir-23a	0.753768	0
870	muscle atrophy	hsa-mir-424	0.753768	0
871	melasma	hsa-mir-7-1	0.753768	0
872	melasma	hsa-mir-7-2	0.753768	0
873	head and neck adenoid cystic carcinoma	hsa-mir-720	0.753768	0
874	head and neck adenoid cystic carcinoma	hsa-mir-7-1	0.753768	0
875	head and neck adenoid cystic carcinoma	hsa-mir-7-2	0.753768	0
876	carcinoma, cervical	hsa-mir-23a	0.753768	0
877	carcinoma, cervical	hsa-mir-196a-1	0.753768	0
878	carcinoma, cervical	hsa-mir-196a-2	0.753768	0
879	hypertrophic scar	hsa-mir-181a	0.753768	0
880	carcinoma, cervical	hsa-mir-340	0.753768	0
881	gastric neoplasms	hsa-mir-424	0.753768	0
882	carcinoma, cervical	hsa-mir-30d	0.753768	0
883	carcinoma, cervical	hsa-mir-328	0.753768	0
884	carcinoma, cervical	hsa-mir-330	0.753768	0
885	carcinoma, cervical	hsa-mir-181a	0.753768	1
886	melasma	hsa-mir-720	0.753768	0
887	hepatitis b virus infection	hsa-mir-381	0.753768	0
888	hepatitis b virus infection	hsa-mir-361	0.753768	0
889	carcinoma, cervical	hsa-mir-22	0.753768	1
890	hepatitis b virus infection	hsa-mir-34a	0.753768	0
891	hepatitis b virus infection	hsa-mir-378	0.753768	0
892	colorectal cancer	hsa-mir-320d-1	0.753768	0
893	muscle atrophy	hsa-mir-574	0.753768	0
894	hepatitis b virus infection	hsa-mir-340	0.753768	0
895	hypertrophic scar	hsa-mir-199a-2	0.753768	0
896	carcinoma, cervical	hsa-mir-381	0.753768	1
897	carcinoma, cervical	hsa-mir-34b	0.753768	0
898	carcinoma, cervical	hsa-mir-34c	0.753768	0
899	hepatitis b virus infection	hsa-mir-30d	0.753768	0
900	hepatitis b virus infection	hsa-mir-330	0.753768	0
901	carcinoma, cervical	hsa-mir-378	0.753768	0
902	hepatitis b virus infection	hsa-mir-328	0.753768	0
903	carcinoma, cervical	hsa-mir-424	0.753768	1
904	melasma	hsa-mir-199a-2	0.753768	0
905	fragile x syndrome	hsa-mir-320d-1	0.753768	0
906	carcinoma, cervical	hsa-mir-320e	0.753768	0
907	fragile x syndrome	hsa-mir-101	0.753768	0
908	osteosarcoma	hsa-mir-154	0.753768	0
909	hypertrophic scar	hsa-mir-101	0.753768	0
910	hypertrophic scar	hsa-mir-124	0.753768	0
911	hypertrophic scar	hsa-mir-126	0.753768	0
912	hypertrophic scar	hsa-mir-122	0.753768	0
913	colorectal cancer	hsa-mir-196a-1	0.753768	0
914	hypertrophic scar	hsa-mir-154	0.753768	0
915	hypertrophic scar	hsa-mir-144	0.753768	0
916	hypertrophic scar	hsa-mir-143	0.753768	0
917	hepatitis b virus infection	hsa-mir-424	0.753768	0
918	hypertrophic scar	hsa-mir-142	0.753768	0
919	melasma	hsa-mir-181a	0.753768	0
920	hypertrophic scar	hsa-mir-134	0.753768	0
921	hypertrophic scar	hsa-mir-199b	0.753768	0
922	hypertrophic scar	hsa-mir-199a	0.753768	0
923	carcinoma, lung. non-small-cell	hsa-mir-181a	0.753768	0
924	gastric neoplasms	hsa-mir-320d-1	0.753768	0
925	carcinoma, cervical	hsa-mir-574	0.753768	0
926	colorectal carcinoma	hsa-mir-181a	0.753768	1
927	muscle atrophy	hsa-mir-7-2	0.753768	0
928	muscle atrophy	hsa-mir-7-1	0.753768	0
929	hepatitis b virus infection	hsa-mir-526b	0.753768	0
930	head and neck adenoid cystic carcinoma	hsa-mir-199a-2	0.753768	0
931	hepatitis b virus infection	hsa-mir-133a	0.753768	0
932	hepatitis b virus infection	hsa-mir-135b	0.753768	0
933	colorectal carcinoma	hsa-mir-320d-1	0.753768	0
934	muscle atrophy	hsa-mir-720	0.753768	0
935	hepatitis b virus infection	hsa-mir-574	0.753768	0
936	muscle atrophy	hsa-mir-181a	0.753768	0
937	malignant neoplasms [unspecific]	hsa-mir-9	0.746546	0
938	malignant neoplasms [unspecific]	hsa-mir-7	0.746546	0
939	carcinoma, nasopharyngeal	hsa-mir-19a	0.746546	0
940	malignant neoplasms [unspecific]	hsa-mir-146a	0.746546	0
941	acute ischemic stroke	hsa-mir-363	0.746546	0
942	acute ischemic stroke	hsa-mir-34a	0.746546	0
943	bladder neoplasms	hsa-mir-125a	0.746546	1
944	rheumatoid arthritis	hsa-mir-130b	0.746546	0
945	rheumatoid arthritis	hsa-mir-1307	0.746546	0
946	rheumatoid arthritis	hsa-mir-135b	0.746546	0
947	carcinoma, hepatocellular	hsa-mir-1307	0.746546	0
948	medulloblastoma	hsa-mir-7	0.746546	0
949	glioblastoma	hsa-mir-1307	0.746546	0
950	bladder neoplasms	hsa-mir-1307	0.746546	0
951	bladder neoplasms	hsa-mir-135b	0.746546	1
952	carcinoma, nasopharyngeal	hsa-mir-363	0.746546	0
953	bladder neoplasms	hsa-mir-22	0.746546	0
954	bladder neoplasms	hsa-mir-146a	0.746546	1
955	medulloblastoma	hsa-mir-24	0.746546	0
956	malignant neoplasms [unspecific]	hsa-mir-302a	0.746546	0
957	medulloblastoma	hsa-mir-302a	0.746546	0
958	glioblastoma	hsa-mir-363	0.746546	0
959	carcinoma, nasopharyngeal	hsa-mir-135b	0.746546	0
960	carcinoma, hepatocellular	hsa-mir-302a	0.746546	0
961	carcinoma, nasopharyngeal	hsa-mir-130b	0.746546	0
962	carcinoma, nasopharyngeal	hsa-mir-1307	0.746546	0
963	rheumatoid arthritis	hsa-mir-302a	0.746546	0
964	acute ischemic stroke	hsa-mir-130b	0.746546	0
965	acute ischemic stroke	hsa-mir-1307	0.746546	0
966	malignant neoplasms [unspecific]	hsa-mir-24	0.746546	0
967	malignant neoplasms [unspecific]	hsa-mir-22	0.746546	1
968	medulloblastoma	hsa-mir-363	0.746546	0
969	acute ischemic stroke	hsa-mir-125a	0.746546	0
970	acute ischemic stroke	hsa-mir-21	0.746546	0
971	acute ischemic stroke	hsa-mir-24	0.746546	0
972	acute ischemic stroke	hsa-mir-146a	0.746546	0
973	disease of metabolism	hsa-mir-125a	0.746546	0
974	disease of metabolism	hsa-mir-130b	0.746546	0
975	disease of metabolism	hsa-mir-1307	0.746546	0
976	acute ischemic stroke	hsa-mir-135b	0.746546	0
977	bladder neoplasms	hsa-mir-302a	0.746546	0
978	acute ischemic stroke	hsa-mir-7	0.746546	0
979	rheumatoid arthritis	hsa-mir-7	0.746546	0
980	disease of metabolism	hsa-mir-135b	0.746546	0
981	bladder neoplasms	hsa-mir-223	0.746546	1
982	disease of metabolism	hsa-mir-146a	0.746546	0
983	bladder neoplasms	hsa-mir-363	0.746546	0
984	carcinoma, nasopharyngeal	hsa-mir-7	0.746546	0
985	disease of metabolism	hsa-mir-19a	0.746546	0
986	carcinoma, nasopharyngeal	hsa-mir-302a	0.746546	0
987	malignant neoplasms [unspecific]	hsa-mir-19a	0.746546	0
988	bladder neoplasms	hsa-mir-7	0.746546	0
989	malignant neoplasms [unspecific]	hsa-mir-223	0.746546	0
990	disease of metabolism	hsa-mir-7	0.746546	0
991	malignant neoplasms [unspecific]	hsa-mir-363	0.746546	0
992	disease of metabolism	hsa-mir-363	0.746546	0
993	acute ischemic stroke	hsa-mir-302a	0.746546	0
994	ovarian neoplasms	hsa-mir-363	0.746546	1
995	malignant neoplasms [unspecific]	hsa-mir-135b	0.746546	0
996	malignant neoplasms [unspecific]	hsa-mir-130b	0.746546	0
997	malignant neoplasms [unspecific]	hsa-mir-1307	0.746546	0
998	carcinoma, nasopharyngeal	hsa-mir-22	0.746546	0
999	malignant neoplasms [unspecific]	hsa-mir-125a	0.746546	0
1000	disease of metabolism	hsa-mir-21	0.746546	0
1001	disease of metabolism	hsa-mir-24	0.746546	0
1002	disease of metabolism	hsa-mir-22	0.746546	0
1003	medulloblastoma	hsa-mir-1307	0.746546	0
1004	medulloblastoma	hsa-mir-130b	0.746546	0
1005	disease of metabolism	hsa-mir-302a	0.746546	0
1006	lung neoplasms	hsa-mir-374b	0.744862	0
1007	lung neoplasms	hsa-mir-374a	0.744862	1
1008	hypertension	hsa-mir-200a	0.744862	0
1009	gastric neoplasms	hsa-mir-29b-2	0.744862	0
1010	myasthenia gravis	hsa-mir-374a	0.744862	0
1011	myasthenia gravis	hsa-mir-374b	0.744862	0
1012	colorectal cancer	hsa-mir-29b-2	0.744862	0
1013	colorectal cancer	hsa-mir-29b-1	0.744862	0
1014	carcinoma, lung. non-small-cell	hsa-mir-301a	0.744862	0
1015	parkinson disease	hsa-mir-100	0.744862	0
1016	parkinson disease	hsa-mir-138	0.744862	0
1017	parkinson disease	hsa-mir-139	0.744862	0
1018	parkinson disease	hsa-mir-10b	0.744862	0
1019	parkinson disease	hsa-mir-122	0.744862	0
1020	parkinson disease	hsa-mir-127	0.744862	0
1021	parkinson disease	hsa-mir-192	0.744862	0
1022	parkinson disease	hsa-mir-185	0.744862	0
1023	parkinson disease	hsa-mir-184	0.744862	0
1024	pancreatic neoplasms	hsa-mir-127	0.744862	0
1025	pancreatic neoplasms	hsa-mir-140	0.744862	0
1026	parkinson disease	hsa-mir-140	0.744862	0
1027	parkinson disease	hsa-mir-141	0.744862	1
1028	parkinson disease	hsa-mir-15a	0.744862	0
1029	parkinson disease	hsa-mir-204	0.744862	0
1030	parkinson disease	hsa-mir-200	0.744862	0
1031	parkinson disease	hsa-mir-20b	0.744862	0
1032	parkinson disease	hsa-mir-222	0.744862	0
1033	parkinson disease	hsa-mir-217	0.744862	0
1034	pancreatic neoplasms	hsa-mir-20b	0.744862	0
1035	parkinson disease	hsa-mir-210	0.744862	0
1036	parkinson disease	hsa-mir-27a	0.744862	0
1037	myasthenia gravis	hsa-mir-29b-2	0.744862	0
1038	myasthenia gravis	hsa-mir-29b-1	0.744862	0
1039	parkinson disease	hsa-mir-296	0.744862	0
1040	squamous cell carcinoma, lung	hsa-mir-374a	0.744862	0
1041	squamous cell carcinoma, lung	hsa-mir-374b	0.744862	0
1042	pancreatic neoplasms	hsa-mir-184	0.744862	0
1043	myasthenia gravis	hsa-mir-139	0.744862	1
1044	myasthenia gravis	hsa-mir-138	0.744862	0
1045	myasthenia gravis	hsa-mir-141	0.744862	0
1046	myasthenia gravis	hsa-mir-153	0.744862	0
1047	lung neoplasms	hsa-mir-520d	0.744862	0
1048	lung neoplasms	hsa-mir-520a	0.744862	0
1049	myasthenia gravis	hsa-mir-184	0.744862	0
1050	myasthenia gravis	hsa-mir-1-2	0.744862	0
1051	myasthenia gravis	hsa-mir-1-1	0.744862	0
1052	myasthenia gravis	hsa-mir-10a	0.744862	0
1053	myasthenia gravis	hsa-mir-10b	0.744862	0
1054	myasthenia gravis	hsa-mir-127	0.744862	0
1055	myasthenia gravis	hsa-mir-126	0.744862	0
1056	myasthenia gravis	hsa-mir-132	0.744862	0
1057	myasthenia gravis	hsa-mir-100	0.744862	0
1058	hypertension	hsa-mir-374b	0.744862	0
1059	hypertension	hsa-mir-374a	0.744862	0
1060	breast neoplasms	hsa-mir-217	0.744862	0
1061	colorectal cancer	hsa-mir-184	0.744862	0
1062	colorectal cancer	hsa-mir-192	0.744862	0
1063	pancreatic neoplasms	hsa-mir-30a	0.744862	0
1064	pancreatic neoplasms	hsa-mir-30b	0.744862	1
1065	parkinson disease	hsa-mir-328	0.744862	0
1066	pancreatic neoplasms	hsa-mir-328	0.744862	0
1067	parkinson disease	hsa-mir-520a	0.744862	0
1068	parkinson disease	hsa-mir-520d	0.744862	0
1069	squamous cell carcinoma, lung	hsa-mir-520a	0.744862	0
1070	squamous cell carcinoma, lung	hsa-mir-520d	0.744862	0
1071	myasthenia gravis	hsa-mir-27a	0.744862	0
1072	myasthenia gravis	hsa-mir-296	0.744862	0
1073	squamous cell carcinoma, lung	hsa-mir-153	0.744862	0
1074	squamous cell carcinoma, lung	hsa-mir-138	0.744862	0
1075	squamous cell carcinoma, lung	hsa-mir-139	0.744862	0
1076	pancreatic neoplasms	hsa-mir-374b	0.744862	0
1077	pancreatic neoplasms	hsa-mir-374a	0.744862	0
1078	squamous cell carcinoma, lung	hsa-mir-100	0.744862	0
1079	squamous cell carcinoma, lung	hsa-mir-127	0.744862	0
1080	squamous cell carcinoma, lung	hsa-mir-132	0.744862	0
1081	squamous cell carcinoma, lung	hsa-mir-10b	0.744862	0
1082	squamous cell carcinoma, lung	hsa-mir-10a	0.744862	0
1083	squamous cell carcinoma, lung	hsa-mir-122	0.744862	0
1084	myasthenia gravis	hsa-mir-205	0.744862	0
1085	myasthenia gravis	hsa-mir-204	0.744862	0
1086	myasthenia gravis	hsa-mir-200	0.744862	0
1087	parkinson disease	hsa-mir-423	0.744862	0
1088	parkinson disease	hsa-mir-425	0.744862	0
1089	myasthenia gravis	hsa-mir-217	0.744862	0
1090	myasthenia gravis	hsa-mir-210	0.744862	1
1091	parkinson disease	hsa-mir-429	0.744862	0
1092	squamous cell carcinoma, lung	hsa-mir-1-2	0.744862	0
1093	squamous cell carcinoma, lung	hsa-mir-1-1	0.744862	0
1094	myasthenia gravis	hsa-mir-24	0.744862	0
1095	myasthenia gravis	hsa-mir-31	0.744862	0
1096	hypertension	hsa-let-7	0.744862	0
1097	myasthenia gravis	hsa-mir-222	0.744862	0
1098	pancreatic neoplasms	hsa-mir-423	0.744862	0
1099	myasthenia gravis	hsa-mir-520d	0.744862	0
1100	myasthenia gravis	hsa-mir-520a	0.744862	0
1101	myasthenia gravis	hsa-mir-423	0.744862	0
1102	myasthenia gravis	hsa-mir-425	0.744862	0
1103	myasthenia gravis	hsa-mir-429	0.744862	0
1104	breast neoplasms	hsa-mir-138	0.744862	1
1105	carcinoma, hepatocellular	hsa-mir-543	0.744862	0
1106	parkinson disease	hsa-mir-543	0.744862	1
1107	myasthenia gravis	hsa-mir-30b	0.744862	0
1108	myasthenia gravis	hsa-mir-30a	0.744862	0
1109	myasthenia gravis	hsa-mir-328	0.744862	0
1110	colorectal cancer	hsa-mir-10a	0.744862	0
1111	colorectal cancer	hsa-mir-1-1	0.744862	0
1112	colorectal cancer	hsa-mir-1-2	0.744862	0
1113	pancreatic neoplasms	hsa-mir-543	0.744862	0
1114	hypertension	hsa-mir-29b-2	0.744862	0
1115	hypertension	hsa-mir-29b-1	0.744862	0
1116	carcinoma, lung. non-small-cell	hsa-mir-192	0.744862	0
1117	myasthenia gravis	hsa-mir-543	0.744862	0
1118	lung neoplasms	hsa-mir-184	0.744862	1
1119	carcinoma, lung. non-small-cell	hsa-mir-374b	0.744862	0
1120	lung neoplasms	hsa-mir-141	0.744862	1
1121	colorectal cancer	hsa-mir-374a	0.744862	0
1122	squamous cell carcinoma, lung	hsa-mir-328	0.744862	0
1123	carcinoma, lung. non-small-cell	hsa-mir-217	0.744862	0
1124	carcinoma, lung. non-small-cell	hsa-mir-200	0.744862	0
1125	hypertension	hsa-mir-520a	0.744862	0
1126	hypertension	hsa-mir-520d	0.744862	0
1127	colorectal cancer	hsa-mir-296	0.744862	0
1128	squamous cell carcinoma, lung	hsa-mir-192	0.744862	1
1129	squamous cell carcinoma, lung	hsa-mir-31	0.744862	0
1130	squamous cell carcinoma, lung	hsa-mir-184	0.744862	0
1131	squamous cell carcinoma, lung	hsa-mir-24	0.744862	1
1132	squamous cell carcinoma, lung	hsa-mir-27a	0.744862	0
1133	squamous cell carcinoma, lung	hsa-mir-296	0.744862	1
1134	squamous cell carcinoma, lung	hsa-mir-222	0.744862	0
1135	squamous cell carcinoma, lung	hsa-mir-217	0.744862	0
1136	squamous cell carcinoma, lung	hsa-mir-20b	0.744862	0
1137	squamous cell carcinoma, lung	hsa-mir-200	0.744862	0
1138	squamous cell carcinoma, lung	hsa-mir-204	0.744862	0
1139	hypertension	hsa-mir-100	0.744862	0
1140	hypertension	hsa-mir-10a	0.744862	0
1141	hypertension	hsa-mir-10b	0.744862	0
1142	hypertension	hsa-mir-126	0.744862	1
1143	hypertension	hsa-mir-127	0.744862	0
1144	hypertension	hsa-mir-132	0.744862	1
1145	hypertension	hsa-mir-138	0.744862	0
1146	hypertension	hsa-mir-139	0.744862	0
1147	hypertension	hsa-mir-141	0.744862	0
1148	hypertension	hsa-mir-140	0.744862	0
1149	carcinoma, lung. non-small-cell	hsa-mir-425	0.744862	0
1150	carcinoma, lung. non-small-cell	hsa-mir-423	0.744862	0
1151	hypertension	hsa-mir-153	0.744862	0
1152	hypertension	hsa-mir-15a	0.744862	0
1153	hypertension	hsa-mir-185	0.744862	0
1154	hypertension	hsa-mir-184	0.744862	0
1155	hypertension	hsa-mir-192	0.744862	0
1156	pancreatic neoplasms	hsa-mir-520a	0.744862	0
1157	pancreatic neoplasms	hsa-mir-520d	0.744862	0
1158	squamous cell carcinoma, lung	hsa-mir-543	0.744862	0
1159	parkinson disease	hsa-let-7	0.744862	0
1160	squamous cell carcinoma, lung	hsa-let-7	0.744862	0
1161	hypertension	hsa-mir-205	0.744862	0
1162	hypertension	hsa-mir-200	0.744862	0
1163	hypertension	hsa-mir-217	0.744862	0
1164	hypertension	hsa-mir-210	0.744862	0
1165	hypertension	hsa-mir-20b	0.744862	0
1166	hypertension	hsa-mir-222	0.744862	1
1167	breast neoplasms	hsa-mir-543	0.744862	0
1168	colorectal cancer	hsa-mir-543	0.744862	0
1169	carcinoma, lung. non-small-cell	hsa-mir-543	0.744862	0
1170	hypertension	hsa-mir-27a	0.744862	1
1171	lung neoplasms	hsa-mir-296	0.744862	0
1172	carcinoma, hepatocellular	hsa-let-7	0.744862	1
1173	lung neoplasms	hsa-mir-204	0.744862	0
1174	lung neoplasms	hsa-mir-20b	0.744862	0
1175	squamous cell carcinoma, lung	hsa-mir-423	0.744862	0
1176	squamous cell carcinoma, lung	hsa-mir-429	0.744862	0
1177	squamous cell carcinoma, lung	hsa-mir-301a	0.744862	0
1178	colorectal cancer	hsa-mir-520d	0.744862	0
1179	hypertension	hsa-mir-30b	0.744862	0
1180	gastric neoplasms	hsa-mir-138	0.744862	0
1181	gastric neoplasms	hsa-mir-153	0.744862	1
1182	lung neoplasms	hsa-mir-543	0.744862	0
1183	hypertension	hsa-mir-425	0.744862	1
1184	hypertension	hsa-mir-423	0.744862	0
1185	hypertension	hsa-mir-429	0.744862	0
1186	squamous cell carcinoma, lung	hsa-mir-29b-1	0.744862	0
1187	squamous cell carcinoma, lung	hsa-mir-29b-2	0.744862	0
1188	myasthenia gravis	hsa-mir-301a	0.744862	0
1189	lung neoplasms	hsa-mir-425	0.744862	0
1190	lung neoplasms	hsa-mir-429	0.744862	0
1191	hypertension	hsa-mir-301a	0.744862	0
1192	squamous cell carcinoma, lung	hsa-mir-200a	0.744862	0
1193	carcinoma, hepatocellular	hsa-mir-374a	0.744862	1
1194	carcinoma, hepatocellular	hsa-mir-374b	0.744862	0
1195	parkinson disease	hsa-mir-24	0.744862	0
1196	parkinson disease	hsa-mir-21	0.744862	1
1197	parkinson disease	hsa-mir-31	0.744862	0
1198	parkinson disease	hsa-mir-200a	0.744862	0
1199	myasthenia gravis	hsa-mir-200a	0.744862	0
1200	multiple myeloma	hsa-mir-195	0.741933	0
1201	leukemia	hsa-mir-451	0.741933	0
1202	heart failure	hsa-mir-99b	0.741933	0
1203	heart failure	hsa-mir-99a	0.741933	0
1204	plasmodium vivax infection	hsa-mir-99a	0.741933	0
1205	plasmodium vivax infection	hsa-mir-99b	0.741933	0
1206	colorectal carcinoma	hsa-mir-302a	0.741933	1
1207	colorectal carcinoma	hsa-mir-302c	0.741933	1
1208	colorectal carcinoma	hsa-mir-302b	0.741933	0
1209	colorectal cancer	hsa-mir-302c	0.741933	0
1210	colorectal cancer	hsa-mir-302b	0.741933	0
1211	plasmodium vivax infection	hsa-mir-194-2	0.741933	0
1212	plasmodium vivax infection	hsa-mir-194-1	0.741933	0
1213	leukemia	hsa-mir-129-2	0.741933	0
1214	hematologic neoplasms	hsa-mir-302c	0.741933	0
1215	hematologic neoplasms	hsa-mir-302b	0.741933	0
1216	hematologic neoplasms	hsa-mir-302a	0.741933	0
1217	hematologic neoplasms	hsa-mir-194-2	0.741933	0
1218	hematologic neoplasms	hsa-mir-194-1	0.741933	0
1219	prostate neoplasms	hsa-mir-451	0.741933	1
1220	leukemia, myeloid, acute	hsa-mir-93	0.741933	0
1221	leukemia	hsa-mir-335	0.741933	0
1222	leukemia, myeloid, acute	hsa-mir-195	0.741933	1
1223	glioma	hsa-mir-331	0.741933	0
1224	plasmodium vivax infection	hsa-mir-129-2	0.741933	0
1225	colorectal cancer	hsa-mir-181c	0.741933	0
1226	colorectal cancer	hsa-mir-181d	0.741933	0
1227	multiple myeloma	hsa-mir-98	0.741933	0
1228	multiple myeloma	hsa-mir-93	0.741933	0
1229	leukemia	hsa-mir-194-2	0.741933	0
1230	leukemia	hsa-mir-194-1	0.741933	0
1231	plasmodium vivax infection	hsa-mir-125b	0.741933	0
1232	leukemia	hsa-mir-625	0.741933	0
1233	gastric neoplasms	hsa-mir-99b	0.741933	1
1234	plasmodium vivax infection	hsa-mir-93	0.741933	0
1235	plasmodium vivax infection	hsa-mir-96	0.741933	0
1236	plasmodium vivax infection	hsa-mir-98	0.741933	0
1237	gastric neoplasms	hsa-mir-98	0.741933	0
1238	hematologic neoplasms	hsa-mir-186	0.741933	0
1239	hematologic neoplasms	hsa-mir-195	0.741933	0
1240	leukemia, myeloid, acute	hsa-mir-451	0.741933	1
1241	leukemia	hsa-mir-16	0.741933	1
1242	leukemia	hsa-mir-98	0.741933	0
1243	leukemia	hsa-mir-96	0.741933	0
1244	leukemia	hsa-mir-93	0.741933	0
1245	pregnancy complications [unspecific]	hsa-mir-152	0.741933	0
1246	pregnancy complications [unspecific]	hsa-mir-150	0.741933	0
1247	colorectal cancer	hsa-mir-186	0.741933	0
1248	colorectal cancer	hsa-mir-152	0.741933	0
1249	multiple myeloma	hsa-mir-302a	0.741933	0
1250	multiple myeloma	hsa-mir-302b	0.741933	0
1251	multiple myeloma	hsa-mir-302c	0.741933	0
1252	glioma	hsa-mir-625	0.741933	0
1253	heart failure	hsa-mir-125b-1	0.741933	0
1254	hematologic neoplasms	hsa-mir-335	0.741933	0
1255	hematologic neoplasms	hsa-mir-331	0.741933	0
1256	glioma	hsa-mir-181a	0.741933	1
1257	glioma	hsa-mir-181c	0.741933	0
1258	pregnancy complications [unspecific]	hsa-mir-195	0.741933	0
1259	pregnancy complications [unspecific]	hsa-mir-186	0.741933	0
1260	ovarian neoplasms	hsa-mir-181c	0.741933	0
1261	pregnancy complications [unspecific]	hsa-mir-129-2	0.741933	0
1262	leukemia	hsa-mir-181c	0.741933	0
1263	leukemia	hsa-mir-181d	0.741933	0
1264	leukemia	hsa-mir-181a	0.741933	1
1265	multiple myeloma	hsa-mir-181c	0.741933	0
1266	multiple myeloma	hsa-mir-181d	0.741933	0
1267	glioma	hsa-mir-194-2	0.741933	0
1268	glioma	hsa-mir-194-1	0.741933	0
1269	prostate neoplasms	hsa-mir-129-2	0.741933	0
1270	colorectal carcinoma	hsa-mir-98	0.741933	0
1271	hematologic neoplasms	hsa-mir-451	0.741933	0
1272	gastric neoplasms	hsa-mir-181d	0.741933	0
1273	pregnancy complications [unspecific]	hsa-mir-331	0.741933	0
1274	pregnancy complications [unspecific]	hsa-mir-335	0.741933	0
1275	lung neoplasms	hsa-mir-195	0.741933	1
1276	leukemia	hsa-mir-302b	0.741933	0
1277	leukemia	hsa-mir-302a	0.741933	0
1278	leukemia	hsa-mir-302c	0.741933	0
1279	pregnancy complications [unspecific]	hsa-mir-194-1	0.741933	0
1280	pregnancy complications [unspecific]	hsa-mir-194-2	0.741933	0
1281	lung neoplasms	hsa-mir-16-1	0.741933	0
1282	heart failure	hsa-mir-93	0.741933	1
1283	heart failure	hsa-mir-96	0.741933	0
1284	hematologic neoplasms	hsa-mir-625	0.741933	0
1285	glioma	hsa-mir-99a	0.741933	0
1286	glioma	hsa-mir-99b	0.741933	1
1287	leukemia	hsa-mir-99b	0.741933	0
1288	leukemia	hsa-mir-99a	0.741933	0
1289	plasmodium vivax infection	hsa-mir-16-2	0.741933	0
1290	plasmodium vivax infection	hsa-mir-16-1	0.741933	0
1291	pregnancy complications [unspecific]	hsa-mir-451	0.741933	0
1292	pregnancy complications [unspecific]	hsa-mir-125b	0.741933	0
1293	hematologic neoplasms	hsa-mir-98	0.741933	0
1294	hematologic neoplasms	hsa-mir-96	0.741933	0
1295	colorectal cancer	hsa-mir-98	0.741933	0
1296	colorectal carcinoma	hsa-mir-331	0.741933	1
1297	pregnancy complications [unspecific]	hsa-mir-625	0.741933	0
1298	leukemia, myeloid, acute	hsa-mir-99b	0.741933	0
1299	leukemia, myeloid, acute	hsa-mir-99a	0.741933	0
1300	lung neoplasms	hsa-mir-331	0.741933	1
1301	heart failure	hsa-mir-194-1	0.741933	0
1302	heart failure	hsa-mir-194-2	0.741933	0
1303	lung neoplasms	hsa-mir-181d	0.741933	0
1304	plasmodium vivax infection	hsa-mir-181a	0.741933	0
1305	plasmodium vivax infection	hsa-mir-181d	0.741933	0
1306	plasmodium vivax infection	hsa-mir-181c	0.741933	0
1307	lung neoplasms	hsa-mir-302c	0.741933	0
1308	lung neoplasms	hsa-mir-302b	0.741933	0
1309	lung neoplasms	hsa-mir-302a	0.741933	0
1310	hematologic neoplasms	hsa-mir-16	0.741933	0
1311	heart failure	hsa-let-7	0.741933	0
1312	lung neoplasms	hsa-mir-625	0.741933	0
1313	hematologic neoplasms	hsa-mir-99b	0.741933	0
1314	hematologic neoplasms	hsa-mir-99a	0.741933	0
1315	hematologic neoplasms	hsa-mir-125b	0.741933	1
1316	heart failure	hsa-mir-335	0.741933	0
1317	heart failure	hsa-mir-331	0.741933	0
1318	pregnancy complications [unspecific]	hsa-mir-16-2	0.741933	0
1319	pregnancy complications [unspecific]	hsa-mir-16-1	0.741933	0
1320	plasmodium vivax infection	hsa-mir-335	0.741933	0
1321	plasmodium vivax infection	hsa-mir-331	0.741933	0
1322	pregnancy complications [unspecific]	hsa-let-7	0.741933	0
1323	leukemia, myeloid, acute	hsa-mir-302a	0.741933	0
1324	leukemia, myeloid, acute	hsa-mir-302c	0.741933	0
1325	leukemia, myeloid, acute	hsa-mir-302b	0.741933	0
1326	plasmodium vivax infection	hsa-mir-195	0.741933	0
1327	plasmodium vivax infection	hsa-mir-186	0.741933	0
1328	plasmodium vivax infection	hsa-mir-155	0.741933	0
1329	plasmodium vivax infection	hsa-mir-152	0.741933	0
1330	plasmodium vivax infection	hsa-mir-150	0.741933	0
1331	plasmodium vivax infection	hsa-mir-18a	0.741933	0
1332	pregnancy complications [unspecific]	hsa-mir-99b	0.741933	0
1333	pregnancy complications [unspecific]	hsa-mir-99a	0.741933	0
1334	plasmodium vivax infection	hsa-mir-302c	0.741933	0
1335	plasmodium vivax infection	hsa-mir-302b	0.741933	0
1336	plasmodium vivax infection	hsa-mir-302a	0.741933	0
1337	heart failure	hsa-mir-152	0.741933	0
1338	plasmodium vivax infection	hsa-let-7	0.741933	0
1339	pregnancy complications [unspecific]	hsa-mir-125b-1	0.741933	0
1340	plasmodium vivax infection	hsa-mir-125b-1	0.741933	0
1341	pregnancy complications [unspecific]	hsa-mir-181d	0.741933	0
1342	pregnancy complications [unspecific]	hsa-mir-181c	0.741933	0
1343	pregnancy complications [unspecific]	hsa-mir-181a	0.741933	0
1344	colorectal cancer	hsa-mir-129-2	0.741933	0
1345	leukemia, myeloid, acute	hsa-mir-129-2	0.741933	0
1346	leukemia, myeloid, acute	hsa-let-7	0.741933	1
1347	lung neoplasms	hsa-mir-194-1	0.741933	0
1348	lung neoplasms	hsa-mir-194-2	0.741933	0
1349	heart failure	hsa-mir-181a	0.741933	1
1350	pregnancy complications [unspecific]	hsa-mir-302c	0.741933	0
1351	pregnancy complications [unspecific]	hsa-mir-302b	0.741933	0
1352	pregnancy complications [unspecific]	hsa-mir-302a	0.741933	0
1353	prostate neoplasms	hsa-mir-302b	0.741933	0
1354	prostate neoplasms	hsa-mir-302c	0.741933	0
1355	heart failure	hsa-mir-451	0.741933	0
1356	heart failure	hsa-mir-181c	0.741933	1
1357	heart failure	hsa-mir-181d	0.741933	0
1358	hematologic neoplasms	hsa-mir-16-2	0.741933	0
1359	colorectal cancer	hsa-mir-194-2	0.741933	0
1360	colorectal cancer	hsa-mir-194-1	0.741933	0
1361	colorectal carcinoma	hsa-mir-99b	0.741933	1
1362	leukemia	hsa-let-7	0.741933	0
1363	pregnancy complications [unspecific]	hsa-mir-96	0.741933	0
1364	pregnancy complications [unspecific]	hsa-mir-98	0.741933	0
1365	pregnancy complications [unspecific]	hsa-mir-93	0.741933	0
1366	multiple myeloma	hsa-mir-125b	0.741933	1
1367	ovarian neoplasms	hsa-mir-331	0.741933	0
1368	leukemia	hsa-mir-152	0.741933	0
1369	leukemia	hsa-mir-186	0.741933	0
1370	leukemia	hsa-mir-195	0.741933	1
1371	colorectal carcinoma	hsa-mir-181c	0.741933	0
1372	colorectal carcinoma	hsa-mir-181d	0.741933	0
1373	heart failure	hsa-mir-625	0.741933	0
1374	plasmodium vivax infection	hsa-mir-625	0.741933	0
1375	lung neoplasms	hsa-mir-99b	0.741933	0
1376	colorectal cancer	hsa-mir-16-2	0.741933	0
1377	colorectal cancer	hsa-mir-125b-1	0.741933	0
1378	hematologic neoplasms	hsa-mir-181a	0.741933	1
1379	hematologic neoplasms	hsa-mir-181c	0.741933	0
1380	hematologic neoplasms	hsa-mir-181d	0.741933	0
1381	multiple myeloma	hsa-mir-129-2	0.741933	0
1382	glioma	hsa-mir-150	0.741933	1
1383	hematologic neoplasms	hsa-mir-129-2	0.741933	0
1384	hereditary breast carcinoma	hsa-mir-1-2	0.74191	0
1385	hereditary breast carcinoma	hsa-mir-1-1	0.74191	0
1386	myotonic muscular dystrophy	hsa-mir-92a-1	0.74191	0
1387	squamous cell carcinoma, head and neck	hsa-mir-429	0.74191	0
1388	osteosarcoma	hsa-mir-338	0.74191	0
1389	squamous cell carcinoma, oral	hsa-mir-200a	0.74191	1
1390	squamous cell carcinoma, oral	hsa-mir-200c	0.74191	1
1391	osteosarcoma	hsa-mir-367	0.74191	0
1392	scleroderma, systemic	hsa-mir-429	0.74191	0
1393	scleroderma, systemic	hsa-mir-424	0.74191	0
1394	hepatitis b virus infection	hsa-mir-7	0.74191	0
1395	scleroderma, systemic	hsa-mir-200a	0.74191	0
1396	scleroderma, systemic	hsa-mir-200c	0.74191	0
1397	scleroderma, systemic	hsa-mir-375	0.74191	0
1398	scleroderma, systemic	hsa-mir-367	0.74191	0
1399	hereditary breast carcinoma	hsa-mir-182	0.74191	0
1400	hereditary breast carcinoma	hsa-mir-197	0.74191	0
1401	hereditary breast carcinoma	hsa-mir-122	0.74191	0
1402	hereditary breast carcinoma	hsa-mir-150	0.74191	0
1403	hereditary breast carcinoma	hsa-mir-149	0.74191	0
1404	hereditary breast carcinoma	hsa-mir-145	0.74191	0
1405	hereditary breast carcinoma	hsa-mir-142	0.74191	0
1406	myotonic muscular dystrophy	hsa-mir-424	0.74191	0
1407	myotonic muscular dystrophy	hsa-mir-429	0.74191	0
1408	hereditary breast carcinoma	hsa-mir-10b	0.74191	0
1409	hereditary breast carcinoma	hsa-mir-10a	0.74191	0
1410	hereditary breast carcinoma	hsa-mir-107	0.74191	0
1411	urinary bladder cancer	hsa-mir-30a	0.74191	0
1412	squamous cell carcinoma, oral	hsa-mir-29b-1	0.74191	0
1413	squamous cell carcinoma, oral	hsa-mir-29b-2	0.74191	0
1414	osteosarcoma	hsa-mir-215	0.74191	1
1415	osteosarcoma	hsa-mir-20b	0.74191	0
1416	squamous cell carcinoma, head and neck	hsa-mir-367	0.74191	0
1417	squamous cell carcinoma, esophageal	hsa-mir-7	0.74191	1
1418	squamous cell carcinoma, head and neck	hsa-mir-338	0.74191	0
1419	osteosarcoma	hsa-mir-197	0.74191	0
1420	myotonic muscular dystrophy	hsa-mir-367	0.74191	0
1421	myotonic muscular dystrophy	hsa-mir-375	0.74191	0
1422	myotonic muscular dystrophy	hsa-mir-338	0.74191	0
1423	hepatitis c virus infection	hsa-mir-130b	0.74191	0
1424	myotonic muscular dystrophy	hsa-mir-30a	0.74191	0
1425	hereditary breast carcinoma	hsa-mir-30a	0.74191	1
1426	parkinson disease	hsa-mir-107	0.74191	0
1427	squamous cell carcinoma, esophageal	hsa-mir-92a-1	0.74191	0
1428	hereditary breast carcinoma	hsa-mir-338	0.74191	0
1429	hereditary breast carcinoma	hsa-mir-16	0.74191	1
1430	parkinson disease	hsa-mir-197	0.74191	0
1431	parkinson disease	hsa-mir-182	0.74191	1
1432	hepatitis c virus infection	hsa-mir-7	0.74191	0
1433	parkinson disease	hsa-mir-150	0.74191	0
1434	pancreatic neoplasms	hsa-mir-149	0.74191	0
1435	parkinson disease	hsa-mir-142	0.74191	0
1436	parkinson disease	hsa-mir-145	0.74191	0
1437	parkinson disease	hsa-mir-149	0.74191	0
1438	myotonic muscular dystrophy	hsa-mir-7-2	0.74191	0
1439	scleroderma, systemic	hsa-mir-7	0.74191	0
1440	hereditary breast carcinoma	hsa-mir-375	0.74191	0
1441	hereditary breast carcinoma	hsa-mir-367	0.74191	0
1442	squamous cell carcinoma, esophageal	hsa-mir-149	0.74191	0
1443	squamous cell carcinoma, esophageal	hsa-mir-107	0.74191	1
1444	hereditary breast carcinoma	hsa-mir-130b	0.74191	0
1445	squamous cell carcinoma, esophageal	hsa-mir-10a	0.74191	1
1446	parkinson disease	hsa-mir-215	0.74191	0
1447	squamous cell carcinoma, esophageal	hsa-mir-122	0.74191	0
1448	squamous cell carcinoma, esophageal	hsa-mir-200c	0.74191	0
1449	colon neoplasms	hsa-mir-16	0.74191	0
1450	squamous cell carcinoma, esophageal	hsa-mir-1-1	0.74191	0
1451	squamous cell carcinoma, esophageal	hsa-mir-1-2	0.74191	0
1452	hereditary breast carcinoma	hsa-mir-29a	0.74191	1
1453	hereditary breast carcinoma	hsa-mir-29c	0.74191	1
1454	hereditary breast carcinoma	hsa-mir-20b	0.74191	0
1455	squamous cell carcinoma, esophageal	hsa-mir-182	0.74191	0
1456	hereditary breast carcinoma	hsa-mir-215	0.74191	0
1457	hereditary breast carcinoma	hsa-mir-214	0.74191	0
1458	squamous cell carcinoma, esophageal	hsa-mir-197	0.74191	0
1459	scleroderma, systemic	hsa-mir-7-2	0.74191	0
1460	parkinson disease	hsa-mir-375	0.74191	0
1461	osteosarcoma	hsa-mir-7	0.74191	0
1462	parkinson disease	hsa-mir-367	0.74191	0
1463	squamous cell carcinoma, oral	hsa-mir-7	0.74191	0
1464	squamous cell carcinoma, esophageal	hsa-mir-215	0.74191	0
1465	squamous cell carcinoma, esophageal	hsa-mir-20b	0.74191	0
1466	parkinson disease	hsa-mir-338	0.74191	0
1467	pancreatic neoplasms	hsa-mir-367	0.74191	0
1468	colon neoplasms	hsa-mir-7	0.74191	0
1469	squamous cell carcinoma, oral	hsa-mir-16	0.74191	1
1470	parkinson disease	hsa-mir-130b	0.74191	0
1471	parkinson disease	hsa-mir-424	0.74191	0
1472	squamous cell carcinoma, esophageal	hsa-mir-29a	0.74191	0
1473	pancreatic neoplasms	hsa-mir-424	0.74191	0
1474	hepatitis c virus infection	hsa-mir-150	0.74191	1
1475	hereditary breast carcinoma	hsa-mir-429	0.74191	0
1476	hereditary breast carcinoma	hsa-mir-424	0.74191	0
1477	hepatitis c virus infection	hsa-mir-197	0.74191	0
1478	hepatitis c virus infection	hsa-mir-10a	0.74191	0
1479	hepatitis c virus infection	hsa-mir-10b	0.74191	0
1480	squamous cell carcinoma, esophageal	hsa-mir-29b-1	0.74191	0
1481	squamous cell carcinoma, esophageal	hsa-mir-29b-2	0.74191	0
1482	squamous cell carcinoma, head and neck	hsa-mir-7-2	0.74191	0
1483	myotonic muscular dystrophy	hsa-mir-200a	0.74191	0
1484	myotonic muscular dystrophy	hsa-mir-200c	0.74191	0
1485	myotonic muscular dystrophy	hsa-mir-7	0.74191	0
1486	hepatitis c virus infection	hsa-mir-20b	0.74191	0
1487	hepatitis c virus infection	hsa-mir-214	0.74191	0
1488	hepatitis b virus infection	hsa-mir-92a-1	0.74191	0
1489	hepatitis c virus infection	hsa-mir-215	0.74191	1
1490	urinary bladder cancer	hsa-mir-130b	0.74191	0
1491	squamous cell carcinoma, oral	hsa-mir-215	0.74191	0
1492	squamous cell carcinoma, oral	hsa-mir-20b	0.74191	0
1493	squamous cell carcinoma, esophageal	hsa-mir-424	0.74191	1
1494	squamous cell carcinoma, esophageal	hsa-mir-429	0.74191	0
1495	squamous cell carcinoma, oral	hsa-mir-182	0.74191	1
1496	squamous cell carcinoma, oral	hsa-mir-150	0.74191	0
1497	hereditary breast carcinoma	hsa-mir-92a-1	0.74191	0
1498	squamous cell carcinoma, oral	hsa-mir-130b	0.74191	0
1499	osteosarcoma	hsa-mir-200a	0.74191	0
1500	osteosarcoma	hsa-mir-200c	0.74191	1
1501	urinary bladder cancer	hsa-mir-16	0.74191	0
1502	hereditary breast carcinoma	hsa-mir-7	0.74191	0
1503	hepatitis c virus infection	hsa-mir-367	0.74191	0
1504	squamous cell carcinoma, oral	hsa-mir-142	0.74191	1
1505	squamous cell carcinoma, oral	hsa-mir-149	0.74191	1
1506	squamous cell carcinoma, oral	hsa-mir-107	0.74191	0
1507	squamous cell carcinoma, oral	hsa-mir-122	0.74191	0
1508	hepatitis c virus infection	hsa-mir-338	0.74191	0
1509	squamous cell carcinoma, oral	hsa-mir-10a	0.74191	0
1510	squamous cell carcinoma, oral	hsa-mir-1-2	0.74191	0
1511	squamous cell carcinoma, oral	hsa-mir-1-1	0.74191	0
1512	hepatitis c virus infection	hsa-mir-375	0.74191	0
1513	hereditary breast carcinoma	hsa-mir-7-2	0.74191	0
1514	hepatitis c virus infection	hsa-mir-429	0.74191	0
1515	colorectal cancer	hsa-mir-367	0.74191	0
1516	colon neoplasms	hsa-mir-10a	0.74191	0
1517	colon neoplasms	hsa-mir-122	0.74191	0
1518	colon neoplasms	hsa-mir-1-2	0.74191	0
1519	colon neoplasms	hsa-mir-182	0.74191	0
1520	squamous cell carcinoma, oral	hsa-mir-424	0.74191	0
1521	colon neoplasms	hsa-mir-197	0.74191	1
1522	colon neoplasms	hsa-mir-149	0.74191	0
1523	squamous cell carcinoma, head and neck	hsa-mir-92a-1	0.74191	0
1524	lung neoplasms	hsa-mir-367	0.74191	0
1525	hereditary breast carcinoma	hsa-mir-29b-1	0.74191	0
1526	hereditary breast carcinoma	hsa-mir-29b-2	0.74191	0
1527	squamous cell carcinoma, head and neck	hsa-mir-200a	0.74191	1
1528	multiple sclerosis	hsa-mir-215	0.74191	0
1529	multiple sclerosis	hsa-mir-20b	0.74191	0
1530	colon neoplasms	hsa-mir-20b	0.74191	0
1531	colon neoplasms	hsa-mir-215	0.74191	1
1532	squamous cell carcinoma, esophageal	hsa-mir-7-2	0.74191	0
1533	hepatitis c virus infection	hsa-mir-92a-1	0.74191	0
1534	squamous cell carcinoma, oral	hsa-mir-30a	0.74191	1
1535	colon neoplasms	hsa-mir-29c	0.74191	0
1536	squamous cell carcinoma, oral	hsa-mir-367	0.74191	0
1537	myotonic muscular dystrophy	hsa-mir-16	0.74191	0
1538	multiple sclerosis	hsa-mir-10b	0.74191	0
1539	multiple sclerosis	hsa-mir-10a	0.74191	0
1540	multiple sclerosis	hsa-mir-1-2	0.74191	0
1541	multiple sclerosis	hsa-mir-1-1	0.74191	0
1542	colon neoplasms	hsa-mir-367	0.74191	0
1543	multiple sclerosis	hsa-mir-182	0.74191	0
1544	colon neoplasms	hsa-mir-375	0.74191	1
1545	multiple sclerosis	hsa-mir-149	0.74191	0
1546	colon neoplasms	hsa-mir-130b	0.74191	0
1547	colon neoplasms	hsa-mir-338	0.74191	0
1548	hepatitis c virus infection	hsa-mir-7-2	0.74191	0
1549	multiple sclerosis	hsa-mir-424	0.74191	0
1550	multiple sclerosis	hsa-mir-429	0.74191	0
1551	hepatitis c virus infection	hsa-mir-200a	0.74191	1
1552	hepatitis c virus infection	hsa-mir-200c	0.74191	0
1553	multiple sclerosis	hsa-mir-92a-1	0.74191	0
1554	colon neoplasms	hsa-mir-429	0.74191	1
1555	hepatitis b virus infection	hsa-mir-29b-2	0.74191	0
1556	hepatitis b virus infection	hsa-mir-29b-1	0.74191	0
1557	multiple sclerosis	hsa-mir-367	0.74191	0
1558	hepatitis b virus infection	hsa-mir-10a	0.74191	0
1559	hepatitis b virus infection	hsa-mir-10b	0.74191	0
1560	multiple sclerosis	hsa-mir-7	0.74191	0
1561	multiple sclerosis	hsa-mir-375	0.74191	0
1562	hepatitis b virus infection	hsa-mir-107	0.74191	0
1563	multiple sclerosis	hsa-mir-30a	0.74191	1
1564	squamous cell carcinoma, head and neck	hsa-mir-29b-2	0.74191	0
1565	squamous cell carcinoma, head and neck	hsa-mir-29b-1	0.74191	0
1566	hepatitis b virus infection	hsa-mir-182	0.74191	0
1567	squamous cell carcinoma, head and neck	hsa-mir-7	0.74191	0
1568	hereditary breast carcinoma	hsa-mir-200a	0.74191	1
1569	hereditary breast carcinoma	hsa-mir-200c	0.74191	1
1570	myotonic muscular dystrophy	hsa-mir-130b	0.74191	0
1571	hepatitis b virus infection	hsa-mir-214	0.74191	0
1572	hepatitis b virus infection	hsa-mir-20b	0.74191	0
1573	colon neoplasms	hsa-mir-7-2	0.74191	0
1574	scleroderma, systemic	hsa-mir-1-2	0.74191	0
1575	scleroderma, systemic	hsa-mir-1-1	0.74191	0
1576	squamous cell carcinoma, oral	hsa-mir-7-2	0.74191	0
1577	hepatitis b virus infection	hsa-mir-367	0.74191	0
1578	hepatitis b virus infection	hsa-mir-375	0.74191	0
1579	squamous cell carcinoma, head and neck	hsa-mir-130b	0.74191	0
1580	osteosarcoma	hsa-mir-16	0.74191	1
1581	osteosarcoma	hsa-mir-107	0.74191	1
1582	osteosarcoma	hsa-mir-10a	0.74191	0
1583	osteosarcoma	hsa-mir-10b	0.74191	1
1584	squamous cell carcinoma, head and neck	hsa-mir-214	0.74191	0
1585	squamous cell carcinoma, head and neck	hsa-mir-215	0.74191	0
1586	osteosarcoma	hsa-mir-149	0.74191	0
1587	squamous cell carcinoma, head and neck	hsa-mir-182	0.74191	1
1588	parkinson disease	hsa-mir-92a-1	0.74191	0
1589	scleroderma, systemic	hsa-mir-10b	0.74191	0
1590	scleroderma, systemic	hsa-mir-10a	0.74191	0
1591	myotonic muscular dystrophy	hsa-mir-29a	0.74191	0
1592	scleroderma, systemic	hsa-mir-107	0.74191	0
1593	scleroderma, systemic	hsa-mir-122	0.74191	0
1594	urinary bladder cancer	hsa-mir-29a	0.74191	0
1595	scleroderma, systemic	hsa-mir-149	0.74191	0
1596	colorectal cancer	hsa-mir-92a-1	0.74191	0
1597	scleroderma, systemic	hsa-mir-182	0.74191	0
1598	hepatitis b virus infection	hsa-mir-429	0.74191	0
1599	myotonic muscular dystrophy	hsa-mir-215	0.74191	0
1600	myotonic muscular dystrophy	hsa-mir-214	0.74191	0
1601	myotonic muscular dystrophy	hsa-mir-20b	0.74191	0
1602	scleroderma, systemic	hsa-mir-197	0.74191	0
1603	multiple sclerosis	hsa-mir-7-2	0.74191	0
1604	hepatitis b virus infection	hsa-mir-130b	0.74191	0
1605	parkinson disease	hsa-mir-16	0.74191	1
1606	multiple sclerosis	hsa-mir-130b	0.74191	0
1607	squamous cell carcinoma, head and neck	hsa-mir-107	0.74191	0
1608	scleroderma, systemic	hsa-mir-16	0.74191	1
1609	squamous cell carcinoma, head and neck	hsa-mir-145	0.74191	0
1610	scleroderma, systemic	hsa-mir-30a	0.74191	1
1611	myotonic muscular dystrophy	hsa-mir-197	0.74191	0
1612	scleroderma, systemic	hsa-mir-338	0.74191	0
1613	squamous cell carcinoma, head and neck	hsa-mir-122	0.74191	0
1614	myotonic muscular dystrophy	hsa-mir-149	0.74191	0
1615	myotonic muscular dystrophy	hsa-mir-150	0.74191	0
1616	scleroderma, systemic	hsa-mir-215	0.74191	0
1617	scleroderma, systemic	hsa-mir-214	0.74191	0
1618	scleroderma, systemic	hsa-mir-20b	0.74191	0
1619	colon neoplasms	hsa-mir-29b-2	0.74191	0
1620	urinary bladder cancer	hsa-mir-197	0.74191	0
1621	myotonic muscular dystrophy	hsa-mir-182	0.74191	0
1622	parkinson disease	hsa-mir-200c	0.74191	0
1623	myotonic muscular dystrophy	hsa-mir-10b	0.74191	0
1624	myotonic muscular dystrophy	hsa-mir-10a	0.74191	0
1625	myotonic muscular dystrophy	hsa-mir-122	0.74191	0
1626	urinary bladder cancer	hsa-mir-150	0.74191	0
1627	myotonic muscular dystrophy	hsa-mir-142	0.74191	0
1628	myotonic muscular dystrophy	hsa-mir-145	0.74191	0
1629	scleroderma, systemic	hsa-mir-29c	0.74191	0
1630	urinary bladder cancer	hsa-mir-122	0.74191	0
1631	urinary bladder cancer	hsa-mir-7	0.74191	0
1632	embryonal testis carcinoma	hsa-mir-542	0.737645	0
1633	leukemia-lymphoma, precursor b-cell lymphoblastic	hsa-mir-101	0.737645	0
1634	osteoarthritis	hsa-mir-206	0.737645	0
1635	osteoarthritis	hsa-mir-203	0.737645	0
1636	osteoarthritis	hsa-mir-204	0.737645	1
1637	osteoarthritis	hsa-mir-214	0.737645	0
1638	carcinoma, renal cell	hsa-mir-940	0.737645	0
1639	osteoarthritis	hsa-mir-215	0.737645	0
1640	leukemia-lymphoma, precursor b-cell lymphoblastic	hsa-mir-544a	0.737645	0
1641	leukemia-lymphoma, precursor b-cell lymphoblastic	hsa-mir-544b	0.737645	0
1642	osteoarthritis	hsa-mir-222	0.737645	1
1643	osteoarthritis	hsa-mir-20a	0.737645	0
1644	non-sensory diseases	hsa-mir-7	0.737645	0
1645	non-sensory diseases	hsa-mir-9	0.737645	0
1646	kidney injury	hsa-mir-9	0.737645	0
1647	kidney injury	hsa-mir-7	0.737645	0
1648	adenocarcinoma, cervical	hsa-mir-24-2	0.737645	0
1649	melanoma	hsa-mir-24-2	0.737645	0
1650	melasma	hsa-let-7d	0.737645	0
1651	melasma	hsa-let-7b	0.737645	0
1652	neuronal apoptosis-related diseases	hsa-let-7	0.737645	0
1653	hemophilia a	hsa-mir-940	0.737645	0
1654	osteoarthritis	hsa-mir-26b	0.737645	1
1655	osteoarthritis	hsa-mir-27a	0.737645	1
1656	leukemia-lymphoma, precursor b-cell lymphoblastic	hsa-mir-155	0.737645	0
1657	pediatric glioma	hsa-mir-24-2	0.737645	0
1658	leukemia-lymphoma, precursor b-cell lymphoblastic	hsa-mir-153	0.737645	0
1659	leukemia-lymphoma, precursor b-cell lymphoblastic	hsa-mir-145	0.737645	0
1660	leukemia-lymphoma, precursor b-cell lymphoblastic	hsa-mir-143	0.737645	0
1661	leukemia-lymphoma, precursor b-cell lymphoblastic	hsa-mir-140	0.737645	0
1662	leukemia-lymphoma, precursor b-cell lymphoblastic	hsa-mir-149	0.737645	0
1663	carcinoma, renal cell	hsa-mir-24-2	0.737645	0
1664	leukemia-lymphoma, precursor b-cell lymphoblastic	hsa-mir-139	0.737645	0
1665	leukemia-lymphoma, precursor b-cell lymphoblastic	hsa-mir-137	0.737645	0
1666	leukemia-lymphoma, precursor b-cell lymphoblastic	hsa-mir-122	0.737645	0
1667	leukemia-lymphoma, precursor b-cell lymphoblastic	hsa-mir-127	0.737645	0
1668	head and neck neoplasms	hsa-mir-137	0.737645	0
1669	urinary bladder cancer	hsa-mir-30b	0.737645	0
1670	head and neck neoplasms	hsa-mir-139	0.737645	0
1671	neuronal apoptosis-related diseases	hsa-mir-517a	0.737645	0
1672	head and neck neoplasms	hsa-mir-140	0.737645	0
1673	head and neck neoplasms	hsa-mir-153	0.737645	0
1674	neuronal apoptosis-related diseases	hsa-mir-675	0.737645	0
1675	osteoarthritis	hsa-mir-30a	0.737645	0
1676	glioma	hsa-mir-130a	0.737645	1
1677	glioma	hsa-mir-342	0.737645	1
1678	osteoarthritis	hsa-mir-342	0.737645	0
1679	lymphoma, large b-cell, diffuse	hsa-mir-96	0.737645	1
1680	glioma	hsa-mir-34c	0.737645	0
1681	glioma	hsa-mir-370	0.737645	1
1682	osteoarthritis	hsa-mir-34a	0.737645	1
1683	osteoarthritis	hsa-mir-34c	0.737645	0
1684	hemophilia a	hsa-mir-199a-1	0.737645	0
1685	kidney injury	hsa-mir-199a-1	0.737645	0
1686	lymphoma, large b-cell, diffuse	hsa-mir-24	0.737645	0
1687	lymphoma, large b-cell, diffuse	hsa-mir-16	0.737645	0
1688	osteoarthritis	hsa-mir-517a	0.737645	0
1689	urinary bladder cancer	hsa-let-7a-1	0.737645	0
1690	head and neck neoplasms	hsa-mir-101	0.737645	0
1691	head and neck neoplasms	hsa-mir-122	0.737645	0
1692	head and neck neoplasms	hsa-mir-127	0.737645	0
1693	embryonal testis carcinoma	hsa-mir-24-2	0.737645	0
1694	non-sensory diseases	hsa-mir-149	0.737645	0
1695	non-sensory diseases	hsa-mir-145	0.737645	0
1696	non-sensory diseases	hsa-mir-140	0.737645	0
1697	non-sensory diseases	hsa-mir-143	0.737645	0
1698	non-sensory diseases	hsa-mir-153	0.737645	0
1699	non-sensory diseases	hsa-mir-155	0.737645	0
1700	melanoma	hsa-mir-7	0.737645	1
1701	neuronal apoptosis-related diseases	hsa-let-7b	0.737645	0
1702	neuronal apoptosis-related diseases	hsa-let-7d	0.737645	0
1703	urinary bladder cancer	hsa-mir-370	0.737645	0
1704	urinary bladder cancer	hsa-mir-373	0.737645	0
1705	non-sensory diseases	hsa-mir-101	0.737645	0
1706	non-sensory diseases	hsa-let-7b	0.737645	0
1707	non-sensory diseases	hsa-let-7d	0.737645	0
1708	pediatric glioma	hsa-mir-940	0.737645	0
1709	urinary bladder cancer	hsa-mir-33a	0.737645	0
1710	non-sensory diseases	hsa-mir-127	0.737645	0
1711	non-sensory diseases	hsa-mir-122	0.737645	0
1712	urinary bladder cancer	hsa-mir-342	0.737645	0
1713	non-sensory diseases	hsa-mir-137	0.737645	0
1714	non-sensory diseases	hsa-mir-139	0.737645	0
1715	urinary bladder cancer	hsa-mir-335	0.737645	0
1716	leukemia-lymphoma, precursor b-cell lymphoblastic	hsa-mir-370	0.737645	0
1717	head and neck neoplasms	hsa-mir-26a	0.737645	0
1718	hemophilia a	hsa-mir-96	0.737645	0
1719	head and neck neoplasms	hsa-mir-27a	0.737645	0
1720	leukemia-lymphoma, precursor b-cell lymphoblastic	hsa-mir-34c	0.737645	0
1721	leukemia-lymphoma, precursor b-cell lymphoblastic	hsa-mir-34a	0.737645	0
1722	neuronal apoptosis-related diseases	hsa-mir-130a	0.737645	0
1723	leukemia-lymphoma, precursor b-cell lymphoblastic	hsa-mir-342	0.737645	0
1724	leukemia-lymphoma, precursor b-cell lymphoblastic	hsa-mir-33a	0.737645	0
1725	leukemia-lymphoma, precursor b-cell lymphoblastic	hsa-mir-335	0.737645	0
1726	urinary bladder cancer	hsa-mir-675	0.737645	0
1727	leukemia-lymphoma, precursor b-cell lymphoblastic	hsa-mir-30b	0.737645	0
1728	leukemia-lymphoma, precursor b-cell lymphoblastic	hsa-mir-30a	0.737645	0
1729	head and neck neoplasms	hsa-mir-24-2	0.737645	0
1730	carcinoma, renal cell	hsa-mir-125b-1	0.737645	0
1731	lymphoma, large b-cell, diffuse	hsa-mir-215	0.737645	0
1732	lymphoma, large b-cell, diffuse	hsa-mir-20a	0.737645	1
1733	lymphoma, large b-cell, diffuse	hsa-mir-203	0.737645	0
1734	lymphoma, large b-cell, diffuse	hsa-mir-204	0.737645	0
1735	lymphoma, large b-cell, diffuse	hsa-mir-206	0.737645	0
1736	non-sensory diseases	hsa-let-7a-1	0.737645	0
1737	head and neck neoplasms	hsa-mir-206	0.737645	0
1738	head and neck neoplasms	hsa-mir-215	0.737645	0
1739	head and neck neoplasms	hsa-mir-214	0.737645	0
1740	head and neck neoplasms	hsa-mir-20a	0.737645	0
1741	head and neck neoplasms	hsa-mir-222	0.737645	0
1742	lymphoma, large b-cell, diffuse	hsa-mir-26b	0.737645	0
1743	lymphoma, large b-cell, diffuse	hsa-mir-27a	0.737645	0
1744	lymphoma, large b-cell, diffuse	hsa-mir-27b	0.737645	0
1745	adenocarcinoma, cervical	hsa-mir-517a	0.737645	0
1746	esophageal neoplasms	hsa-mir-101	0.737645	0
1747	non-sensory diseases	hsa-mir-206	0.737645	0
1748	carcinoma, renal cell	hsa-mir-517a	0.737645	0
1749	non-sensory diseases	hsa-mir-204	0.737645	0
1750	non-sensory diseases	hsa-mir-203	0.737645	0
1751	non-sensory diseases	hsa-mir-20a	0.737645	0
1752	non-sensory diseases	hsa-mir-214	0.737645	0
1753	non-sensory diseases	hsa-mir-215	0.737645	0
1754	non-sensory diseases	hsa-mir-222	0.737645	0
1755	non-sensory diseases	hsa-mir-223	0.737645	0
1756	hemophilia a	hsa-mir-24-2	0.737645	0
1757	esophageal neoplasms	hsa-mir-122	0.737645	0
1758	esophageal neoplasms	hsa-mir-127	0.737645	0
1759	carcinoma, gastrooesophageal	hsa-mir-940	0.737645	0
1760	esophageal neoplasms	hsa-mir-140	0.737645	0
1761	esophageal neoplasms	hsa-mir-137	0.737645	0
1762	esophageal neoplasms	hsa-mir-139	0.737645	0
1763	esophageal neoplasms	hsa-mir-153	0.737645	0
1764	esophageal neoplasms	hsa-mir-149	0.737645	0
1765	neuronal apoptosis-related diseases	hsa-mir-940	0.737645	0
1766	osteoarthritis	hsa-mir-125b-1	0.737645	0
1767	embryonal testis carcinoma	hsa-mir-130a	0.737645	0
1768	pediatric glioma	hsa-mir-517a	0.737645	0
1769	non-sensory diseases	hsa-mir-26b	0.737645	0
1770	non-sensory diseases	hsa-mir-26a	0.737645	0
1771	hemophilia a	hsa-mir-16	0.737645	0
1772	carcinoma, gastrooesophageal	hsa-let-7a-1	0.737645	0
1773	non-sensory diseases	hsa-mir-27a	0.737645	0
1774	non-sensory diseases	hsa-mir-27b	0.737645	0
1775	non-sensory diseases	hsa-mir-181a-2	0.737645	0
1776	non-sensory diseases	hsa-mir-181a-1	0.737645	0
1777	pediatric glioma	hsa-let-7d	0.737645	0
1778	pediatric glioma	hsa-let-7b	0.737645	0
1779	osteoarthritis	hsa-let-7b	0.737645	0
1780	osteoarthritis	hsa-let-7d	0.737645	0
1781	hemophilia a	hsa-mir-21	0.737645	0
1782	hemophilia a	hsa-mir-24	0.737645	0
1783	melasma	hsa-mir-181a-1	0.737645	0
1784	melasma	hsa-mir-181a-2	0.737645	0
1785	embryonal testis carcinoma	hsa-mir-675	0.737645	0
1786	leukemia-lymphoma, precursor b-cell lymphoblastic	hsa-mir-20a	0.737645	0
1787	leukemia-lymphoma, precursor b-cell lymphoblastic	hsa-mir-223	0.737645	0
1788	leukemia-lymphoma, precursor b-cell lymphoblastic	hsa-mir-214	0.737645	0
1789	leukemia-lymphoma, precursor b-cell lymphoblastic	hsa-mir-215	0.737645	0
1790	leukemia-lymphoma, precursor b-cell lymphoblastic	hsa-mir-204	0.737645	0
1791	leukemia-lymphoma, precursor b-cell lymphoblastic	hsa-mir-203	0.737645	0
1792	urinary bladder cancer	hsa-mir-542	0.737645	0
1793	leukemia-lymphoma, precursor b-cell lymphoblastic	hsa-mir-206	0.737645	0
1794	leukemia, myeloid, acute, pediatric	hsa-let-7a-1	0.737645	0
1795	head and neck neoplasms	hsa-mir-30a	0.737645	0
1796	head and neck neoplasms	hsa-mir-30b	0.737645	0
1797	lymphoma, large b-cell, diffuse	hsa-mir-101	0.737645	0
1798	head and neck neoplasms	hsa-mir-335	0.737645	0
1799	embryonal testis carcinoma	hsa-mir-517a	0.737645	0
1800	head and neck neoplasms	hsa-mir-342	0.737645	0
1801	head and neck neoplasms	hsa-mir-33a	0.737645	0
1802	lymphoma, large b-cell, diffuse	hsa-mir-122	0.737645	0
1803	lymphoma, large b-cell, diffuse	hsa-mir-127	0.737645	1
1804	head and neck neoplasms	hsa-mir-34c	0.737645	0
1805	pancreatic neoplasms	hsa-mir-27b	0.737645	1
1806	lymphoma, large b-cell, diffuse	hsa-mir-140	0.737645	0
1807	lymphoma, large b-cell, diffuse	hsa-mir-143	0.737645	0
1808	head and neck neoplasms	hsa-mir-370	0.737645	0
1809	lymphoma, large b-cell, diffuse	hsa-mir-145	0.737645	0
1810	head and neck neoplasms	hsa-mir-373	0.737645	0
1811	lymphoma, large b-cell, diffuse	hsa-mir-149	0.737645	0
1812	osteoarthritis	hsa-mir-542	0.737645	0
1813	glioma	hsa-let-7b	0.737645	1
1814	glioma	hsa-let-7d	0.737645	0
1815	lymphoma, large b-cell, diffuse	hsa-mir-137	0.737645	0
1816	lymphoma, large b-cell, diffuse	hsa-mir-139	0.737645	0
1817	non-sensory diseases	hsa-mir-30b	0.737645	0
1818	non-sensory diseases	hsa-mir-30a	0.737645	0
1819	osteoarthritis	hsa-mir-544b	0.737645	0
1820	osteoarthritis	hsa-mir-544a	0.737645	0
1821	esophageal neoplasms	hsa-mir-222	0.737645	0
1822	lymphoma, large b-cell, diffuse	hsa-mir-153	0.737645	0
1823	non-sensory diseases	hsa-mir-335	0.737645	0
1824	non-sensory diseases	hsa-mir-342	0.737645	0
1825	neuronal apoptosis-related diseases	hsa-mir-181a-1	0.737645	0
1826	neuronal apoptosis-related diseases	hsa-mir-181a-2	0.737645	0
1827	non-sensory diseases	hsa-mir-33a	0.737645	0
1828	non-sensory diseases	hsa-mir-34c	0.737645	0
1829	non-sensory diseases	hsa-mir-34a	0.737645	0
1830	adenocarcinoma, cervical	hsa-mir-130a	0.737645	0
1831	carcinoma, gastrooesophageal	hsa-mir-199a-1	0.737645	0
1832	esophageal neoplasms	hsa-mir-26a	0.737645	0
1833	esophageal neoplasms	hsa-mir-26b	0.737645	0
1834	esophageal neoplasms	hsa-mir-27b	0.737645	1
1835	esophageal neoplasms	hsa-mir-181a-2	0.737645	0
1836	leukemia, myeloid, acute, pediatric	hsa-mir-125b-1	0.737645	0
1837	esophageal neoplasms	hsa-mir-181a-1	0.737645	0
1838	colorectal carcinoma	hsa-mir-7	0.737645	1
1839	leukemia-lymphoma, precursor b-cell lymphoblastic	hsa-mir-199a-1	0.737645	0
1840	neuronal apoptosis-related diseases	hsa-mir-544b	0.737645	0
1841	neuronal apoptosis-related diseases	hsa-mir-544a	0.737645	0
1842	leukemia-lymphoma, precursor b-cell lymphoblastic	hsa-mir-27a	0.737645	0
1843	leukemia-lymphoma, precursor b-cell lymphoblastic	hsa-mir-27b	0.737645	0
1844	non-sensory diseases	hsa-mir-370	0.737645	0
1845	non-sensory diseases	hsa-mir-373	0.737645	0
1846	kidney injury	hsa-let-7a-1	0.737645	0
1847	leukemia-lymphoma, precursor b-cell lymphoblastic	hsa-mir-26a	0.737645	0
1848	carcinoma, renal cell	hsa-mir-130a	0.737645	0
1849	leukemia-lymphoma, precursor b-cell lymphoblastic	hsa-mir-26b	0.737645	0
1850	esophageal neoplasms	hsa-mir-204	0.737645	0
1851	esophageal neoplasms	hsa-mir-206	0.737645	0
1852	lymphoma, large b-cell, diffuse	hsa-mir-181a-1	0.737645	0
1853	lymphoma, large b-cell, diffuse	hsa-mir-181a-2	0.737645	0
1854	esophageal neoplasms	hsa-mir-215	0.737645	0
1855	hemophilia a	hsa-mir-181a-1	0.737645	0
1856	leukemia, myeloid, acute, pediatric	hsa-mir-204	0.737645	0
1857	leukemia, myeloid, acute, pediatric	hsa-mir-206	0.737645	0
1858	leukemia, myeloid, acute, pediatric	hsa-mir-214	0.737645	0
1859	leukemia, myeloid, acute, pediatric	hsa-mir-215	0.737645	0
1860	hemophilia a	hsa-mir-181a-2	0.737645	0
1861	hemophilia a	hsa-let-7	0.737645	0
1862	leukemia, myeloid, acute, pediatric	hsa-mir-20a	0.737645	0
1863	leukemia, myeloid, acute, pediatric	hsa-mir-222	0.737645	0
1864	leukemia, myeloid, acute, pediatric	hsa-mir-223	0.737645	0
1865	pancreatic neoplasms	hsa-mir-33a	0.737645	0
1866	leukemia-lymphoma, precursor b-cell lymphoblastic	hsa-mir-542	0.737645	0
1867	pancreatic neoplasms	hsa-mir-370	0.737645	0
1868	urinary bladder cancer	hsa-let-7	0.737645	0
1869	leukemia, myeloid, acute, pediatric	hsa-let-7d	0.737645	0
1870	leukemia, myeloid, acute, pediatric	hsa-let-7b	0.737645	0
1871	kidney injury	hsa-mir-181a-2	0.737645	0
1872	kidney injury	hsa-mir-181a-1	0.737645	0
1873	adenocarcinoma, cervical	hsa-let-7	0.737645	0
1874	esophageal neoplasms	hsa-mir-370	0.737645	0
1875	esophageal neoplasms	hsa-mir-373	0.737645	1
1876	esophageal neoplasms	hsa-let-7	0.737645	0
1877	hemophilia a	hsa-mir-517a	0.737645	0
1878	head and neck neoplasms	hsa-mir-542	0.737645	0
1879	melanoma	hsa-mir-139	0.737645	0
1880	melanoma	hsa-mir-140	0.737645	0
1881	melanoma	hsa-mir-127	0.737645	0
1882	leukemia, myeloid, acute, pediatric	hsa-mir-26a	0.737645	0
1883	leukemia, myeloid, acute, pediatric	hsa-mir-26b	0.737645	0
1884	leukemia, myeloid, acute, pediatric	hsa-mir-27a	0.737645	0
1885	leukemia, myeloid, acute, pediatric	hsa-mir-27b	0.737645	0
1886	melanoma	hsa-mir-153	0.737645	0
1887	melasma	hsa-let-7	0.737645	0
1888	esophageal neoplasms	hsa-mir-30a	0.737645	0
1889	embryonal testis carcinoma	hsa-mir-940	0.737645	0
1890	embryonal testis carcinoma	hsa-mir-544b	0.737645	0
1891	embryonal testis carcinoma	hsa-mir-544a	0.737645	0
1892	esophageal neoplasms	hsa-mir-335	0.737645	0
1893	esophageal neoplasms	hsa-mir-33a	0.737645	0
1894	esophageal neoplasms	hsa-mir-24	0.737645	0
1895	melanoma	hsa-mir-130a	0.737645	0
1896	leukemia, myeloid, acute, pediatric	hsa-mir-101	0.737645	0
1897	carcinoma, renal cell	hsa-mir-544a	0.737645	0
1898	carcinoma, renal cell	hsa-mir-544b	0.737645	0
1899	leukemia, myeloid, acute, pediatric	hsa-mir-127	0.737645	0
1900	leukemia, myeloid, acute, pediatric	hsa-mir-122	0.737645	0
1901	embryonal testis carcinoma	hsa-mir-125b-1	0.737645	0
1902	leukemia, myeloid, acute, pediatric	hsa-mir-149	0.737645	0
1903	leukemia, myeloid, acute, pediatric	hsa-mir-143	0.737645	0
1904	leukemia, myeloid, acute, pediatric	hsa-mir-145	0.737645	0
1905	leukemia, myeloid, acute, pediatric	hsa-mir-140	0.737645	0
1906	esophageal neoplasms	hsa-mir-96	0.737645	0
1907	leukemia, myeloid, acute, pediatric	hsa-mir-139	0.737645	0
1908	leukemia, myeloid, acute, pediatric	hsa-mir-137	0.737645	0
1909	lymphoma, large b-cell, diffuse	hsa-mir-30a	0.737645	0
1910	lymphoma, large b-cell, diffuse	hsa-mir-30b	0.737645	0
1911	lymphoma, large b-cell, diffuse	hsa-let-7a-1	0.737645	0
1912	lymphoma, large b-cell, diffuse	hsa-mir-335	0.737645	0
1913	colorectal cancer	hsa-let-7a-1	0.737645	0
1914	melasma	hsa-let-7a-1	0.737645	0
1915	lymphoma, large b-cell, diffuse	hsa-mir-34c	0.737645	0
1916	adenocarcinoma, cervical	hsa-mir-544b	0.737645	0
1917	lymphoma, large b-cell, diffuse	hsa-mir-370	0.737645	0
1918	lymphoma, large b-cell, diffuse	hsa-mir-373	0.737645	0
1919	pediatric glioma	hsa-mir-181a-1	0.737645	0
1920	pediatric glioma	hsa-mir-181a-2	0.737645	0
1921	adenocarcinoma, cervical	hsa-mir-544a	0.737645	0
1922	urinary bladder cancer	hsa-mir-24-2	0.737645	0
1923	esophageal neoplasms	hsa-mir-16	0.737645	0
1924	embryonal testis carcinoma	hsa-let-7	0.737645	0
1925	pediatric glioma	hsa-mir-130a	0.737645	0
1926	melanoma	hsa-mir-223	0.737645	1
1927	non-sensory diseases	hsa-mir-542	0.737645	0
1928	head and neck neoplasms	hsa-mir-675	0.737645	0
1929	kidney injury	hsa-let-7d	0.737645	0
1930	kidney injury	hsa-let-7b	0.737645	0
1931	carcinoma, gastrooesophageal	hsa-mir-24-2	0.737645	0
1932	leukemia, myeloid, acute, pediatric	hsa-mir-153	0.737645	0
1933	melanoma	hsa-mir-27a	0.737645	0
1934	adenocarcinoma, cervical	hsa-mir-181a-1	0.737645	0
1935	adenocarcinoma, cervical	hsa-mir-181a-2	0.737645	0
1936	pediatric glioma	hsa-mir-7	0.737645	0
1937	pediatric glioma	hsa-mir-9	0.737645	0
1938	pancreatic neoplasms	hsa-mir-542	0.737645	0
1939	neoplasms [unspecific]	hsa-mir-153	0.737645	1
1940	lymphoma, large b-cell, diffuse	hsa-mir-675	0.737645	0
1941	leukemia-lymphoma, precursor b-cell lymphoblastic	hsa-mir-96	0.737645	0
1942	adenocarcinoma, cervical	hsa-mir-153	0.737645	0
1943	adenocarcinoma, cervical	hsa-mir-155	0.737645	0
1944	adenocarcinoma, cervical	hsa-mir-140	0.737645	0
1945	non-sensory diseases	hsa-mir-24-2	0.737645	0
1946	adenocarcinoma, cervical	hsa-mir-149	0.737645	0
1947	adenocarcinoma, cervical	hsa-mir-143	0.737645	0
1948	adenocarcinoma, cervical	hsa-mir-145	0.737645	0
1949	adenocarcinoma, cervical	hsa-mir-137	0.737645	0
1950	leukemia-lymphoma, precursor b-cell lymphoblastic	hsa-mir-24	0.737645	0
1951	leukemia-lymphoma, precursor b-cell lymphoblastic	hsa-mir-21	0.737645	0
1952	adenocarcinoma, cervical	hsa-mir-139	0.737645	0
1953	adenocarcinoma, cervical	hsa-mir-122	0.737645	0
1954	adenocarcinoma, cervical	hsa-mir-127	0.737645	0
1955	adenocarcinoma, cervical	hsa-mir-101	0.737645	0
1956	hemophilia a	hsa-mir-544b	0.737645	0
1957	hemophilia a	hsa-mir-544a	0.737645	0
1958	leukemia-lymphoma, precursor b-cell lymphoblastic	hsa-mir-16	0.737645	0
1959	lymphoma, large b-cell, diffuse	hsa-mir-9	0.737645	0
1960	lymphoma, large b-cell, diffuse	hsa-mir-7	0.737645	0
1961	lymphoma, large b-cell, diffuse	hsa-let-7d	0.737645	0
1962	lymphoma, large b-cell, diffuse	hsa-let-7b	0.737645	0
1963	osteoarthritis	hsa-mir-199a-1	0.737645	0
1964	esophageal neoplasms	hsa-mir-24-2	0.737645	0
1965	urinary bladder cancer	hsa-mir-130a	0.737645	0
1966	colorectal carcinoma	hsa-mir-153	0.737645	1
1967	glioma	hsa-mir-940	0.737645	0
1968	carcinoma, gastrooesophageal	hsa-mir-181a-2	0.737645	0
1969	melanoma	hsa-mir-335	0.737645	0
1970	carcinoma, gastrooesophageal	hsa-mir-181a-1	0.737645	0
1971	osteoarthritis	hsa-mir-940	0.737645	0
1972	non-sensory diseases	hsa-mir-675	0.737645	0
1973	carcinoma, gastrooesophageal	hsa-mir-7	0.737645	0
1974	carcinoma, gastrooesophageal	hsa-mir-96	0.737645	0
1975	carcinoma, gastrooesophageal	hsa-mir-9	0.737645	0
1976	melanoma	hsa-mir-370	0.737645	0
1977	esophageal neoplasms	hsa-mir-542	0.737645	0
1978	carcinoma, lung. non-small-cell	hsa-mir-215	0.737645	0
1979	carcinoma, gastrooesophageal	hsa-mir-16	0.737645	0
1980	kidney injury	hsa-mir-24-2	0.737645	0
1981	carcinoma, gastrooesophageal	hsa-mir-21	0.737645	0
1982	carcinoma, gastrooesophageal	hsa-mir-24	0.737645	0
1983	pancreatic neoplasms	hsa-mir-675	0.737645	0
1984	leukemia-lymphoma, precursor b-cell lymphoblastic	hsa-mir-181a-1	0.737645	0
1985	leukemia, myeloid, acute, pediatric	hsa-mir-342	0.737645	0
1986	leukemia-lymphoma, precursor b-cell lymphoblastic	hsa-mir-181a-2	0.737645	0
1987	leukemia, myeloid, acute, pediatric	hsa-mir-335	0.737645	0
1988	colorectal cancer	hsa-mir-181a-1	0.737645	0
1989	colorectal cancer	hsa-mir-181a-2	0.737645	0
1990	leukemia, myeloid, acute, pediatric	hsa-mir-34c	0.737645	0
1991	leukemia, myeloid, acute, pediatric	hsa-mir-34a	0.737645	0
1992	lymphoma, large b-cell, diffuse	hsa-mir-542	0.737645	0
1993	leukemia, myeloid, acute, pediatric	hsa-mir-33a	0.737645	0
1994	leukemia, myeloid, acute, pediatric	hsa-mir-7	0.737645	0
1995	adenocarcinoma, cervical	hsa-mir-27a	0.737645	1
1996	adenocarcinoma, cervical	hsa-mir-27b	0.737645	0
1997	leukemia, myeloid, acute, pediatric	hsa-mir-9	0.737645	0
1998	leukemia, myeloid, acute, pediatric	hsa-mir-24-2	0.737645	0
1999	adenocarcinoma, cervical	hsa-mir-26a	0.737645	0
2000	adenocarcinoma, cervical	hsa-mir-26b	0.737645	0
[truncated: 361,028+ more rows]
