# Supplementary material for: Prediction of new associations between ncRNAs and diseases exploiting multi-type hierarchical clustering
Source: BMC Bioinformatics. 2020 Feb 24;21:70. doi: 10.1186/s12859-020-3392-2 (PMC7041288; doi:10.1186/s12859-020-3392-2)
Supplement: Supplementary file 4 — Additional file 4 Detailed list of associations involving the acquired immunodeficiency syndrome and similar disease terms in three hierarchical levels extracted by lP-HCLUS. [file 12859_2020_3392_MOESM4_ESM.xlsx]

## Sheet: Foglio1
LP-HCLUS Hierarchy Level 1
Rank_LP-HCLUS	Disease	hsa-mir	LP-HCLUS score	Confirmed in HMDD v3.2
170783	immune system disease	hsa-mir-150	0.559	0
143691	immune system disease	hsa-mir-198	0.622346	0
155749	immune system disease	hsa-mir-223	0.5975	0
118807	immune system disease	hsa-mir-27b	0.662214	0
113184	immune system disease	hsa-mir-29a	0.671667	0
188660	immune system disease	hsa-mir-29b	0.483692	0
118760	immune system disease	hsa-mir-29b-1	0.662214	0
LP-HCLUS Hierarchy Level 2
Rank_LP-HCLUS	Disease	hsa-mir	LP-HCLUS score	Confirmed in HMDD v3.2
6087	autoimmune diseases [unspecific]	hsa-mir-27b	0.767409	0
6090	autoimmune diseases [unspecific]	hsa-mir-223	0.767409	1
6100	autoimmune diseases [unspecific]	hsa-mir-29b	0.767409	0
6101	autoimmune diseases [unspecific]	hsa-mir-29a	0.767409	1
7251	human immunodeficiency virus infection	hsa-mir-29b-1	0.756588	0
17649	human immunodeficiency virus infection	hsa-mir-29b	0.733281	0
23137	human immunodeficiency virus infection	hsa-mir-198	0.726588	0
31581	human immunodeficiency virus infection	hsa-mir-27b	0.719079	0
87632	autoimmune diseases [unspecific]	hsa-mir-198	0.695157	0
115708	autoimmune diseases [unspecific]	hsa-mir-29b-1	0.682046	0
157521	immune system disease	hsa-mir-29b-1	0.65629	0
157896	immune system disease	hsa-mir-29a	0.65629	0
157897	immune system disease	hsa-mir-29b	0.65629	0
157945	immune system disease	hsa-mir-27b	0.65629	0
158011	immune system disease	hsa-mir-223	0.65629	0
158085	immune system disease	hsa-mir-198	0.65629	0
210999	immune system disease	hsa-mir-150	0.597354	0
LP-HCLUS Hierarchy Level 3
Rank_LP-HCLUS	Disease	hsa-mir	LP-HCLUS score	Confirmed in HMDD v3.2
98890	acquired immunodeficiency syndrome	hsa-mir-150	0.681702	1
216893	acquired immunodeficiency syndrome	hsa-mir-223	0.635717	1
101068	autoimmune diseases [unspecific]	hsa-mir-198	0.68034	0
15236	autoimmune diseases [unspecific]	hsa-mir-223	0.715377	1
15232	autoimmune diseases [unspecific]	hsa-mir-27b	0.715377	0
15252	autoimmune diseases [unspecific]	hsa-mir-29a	0.715377	1
15251	autoimmune diseases [unspecific]	hsa-mir-29b	0.715377	0
98412	autoimmune diseases [unspecific]	hsa-mir-29b-1	0.682599	0
208537	immune system disease	hsa-mir-150	0.641781	0
206343	immune system disease	hsa-mir-198	0.644286	0
206242	immune system disease	hsa-mir-223	0.644286	0
206153	immune system disease	hsa-mir-27b	0.644286	0
206100	immune system disease	hsa-mir-29a	0.644286	0
206101	immune system disease	hsa-mir-29b	0.644286	0
205650	immune system disease	hsa-mir-29b-1	0.644286	0
38961	viral infectious disease	hsa-mir-150	0.702273	0
39686	viral infectious disease	hsa-mir-198	0.702273	0
40348	viral infectious disease	hsa-mir-223	0.702273	1
40168	viral infectious disease	hsa-mir-27b	0.702273	0
40067	viral infectious disease	hsa-mir-29a	0.702273	0
42434	viral infectious disease	hsa-mir-29b-1	0.702273	0
