# Supplementary material for: Prediction of new associations between ncRNAs and diseases exploiting multi-type hierarchical clustering
Source: BMC Bioinformatics. 2020 Feb 24;21:70. doi: 10.1186/s12859-020-3392-2 (PMC7041288; doi:10.1186/s12859-020-3392-2)
Supplement: Supplementary file 5 — Additional file 5 Comparative analysis of the ranking produced by lP-HCLUS and its competitors with respect to the new validated relationships in hMDD v3.2. [file 12859_2020_3392_MOESM5_ESM.xlsx]

## Sheet: (HMDD) Max Level 1
Rank_LP-HCLUS	Rank_ncPred	Rank_HOCCLUS	disease	ncRNA	Score LP-HCLUS	Presence_HMDD
13	23366	25647	inflammation	hsa-mir-29b	0.975556	1
14	19033	912	cardiovascular diseases [unspecific]	hsa-mir-19b-1	0.9725	1
20	320	not predicted	gastric neoplasms	hsa-mir-15a	0.971034	1
24	5551	6107	colon neoplasms	hsa-mir-200a	0.970333	1
39	5427	2550	adenovirus infection	hsa-mir-155	0.956	1
51	4347	26029	bladder neoplasms	hsa-mir-223	0.953333	1
63	3693	24588	heart failure	hsa-mir-93	0.949091	1
78	164657	27301	squamous cell carcinoma, sinonasal	hsa-mir-21	0.945	1
79	847	21721	glioblastoma	hsa-mir-126	0.945	1
84	7842	not predicted	melanoma	hsa-mir-509	0.944	1
100	30406	3827	squamous cell carcinoma, lung	hsa-mir-192	0.935833	1
142	19821	not predicted	lymphoma, burkitt	hsa-mir-21	0.927308	1
148	101817	not predicted	pleural mesothelioma	hsa-mir-34b	0.926667	1
152	21904	not predicted	colorectal carcinoma	hsa-mir-320e	0.92625	1
154	1930	5341	colorectal carcinoma	hsa-mir-181a	0.92625	1
157	5295	not predicted	melanoma	hsa-mir-194	0.925636	1
158	104548	not predicted	spinal cord injuries	hsa-mir-194	0.925636	1
159	46268	not predicted	spinal cord injuries	hsa-mir-145	0.925636	1
166	4679	27493	colorectal carcinoma	hsa-mir-194	0.925636	1
170	7460	23127	colon neoplasms	hsa-mir-224	0.919333	1
171	6986	not predicted	colon neoplasms	hsa-mir-204	0.919333	1
176	20156	20065	carcinoma, breast, triple negative	hsa-mir-31	0.919333	1
179	22047	26856	carcinoma, breast, triple negative	hsa-mir-221	0.919333	1
181	26424	35070	carcinoma, breast, triple negative	hsa-mir-204	0.919333	1
188	51869	23034	bronchopulmonary dysplasia	hsa-mir-19a	0.9175	1
190	63853	not predicted	bronchopulmonary dysplasia	hsa-mir-19b-1	0.9175	1
193	52709	not predicted	spinal cord injuries	hsa-mir-126	0.913889	1
198	9375	not predicted	carcinoma, renal cell	hsa-mir-455	0.913846	1
208	16930	not predicted	squamous cell carcinoma, head and neck	hsa-mir-499	0.909555	1
226	9311	not predicted	squamous cell carcinoma, head and neck	hsa-mir-23a	0.909555	1
238	207897	8268	leukemia, myeloid, acute, pediatric	hsa-mir-183	0.908857	1
256	4335	not predicted	carcinoma, renal cell	hsa-mir-193b	0.907067	1
257	19647	not predicted	squamous cell carcinoma, oral	hsa-mir-296	0.907067	1
265	8172	17150	squamous cell carcinoma, oral	hsa-mir-205	0.907067	1
266	9452	28139	squamous cell carcinoma, oral	hsa-mir-182	0.907067	1
268	14802	not predicted	squamous cell carcinoma, oral	hsa-mir-133b	0.907067	1
284	2472	not predicted	pancreatic neoplasms	hsa-mir-199a	0.906667	1
291	14915	176	myocardial infarction	hsa-mir-133a	0.906667	1
293	1990	not predicted	pancreatic neoplasms	hsa-mir-22	0.906667	1
294	2231	not predicted	pancreatic neoplasms	hsa-mir-27b	0.906667	1
305	4332	not predicted	pancreatic neoplasms	hsa-mir-103	0.905778	1
310	40903	not predicted	leukemia, lymphoblastic, acute	hsa-mir-19b-1	0.90375	1
321	4020	not predicted	carcinoma, renal cell	hsa-mir-192	0.903333	1
331	16164	not predicted	colorectal carcinoma	hsa-mir-519d	0.9025	1
340	11177	not predicted	carcinoma, gastric	hsa-mir-126	0.902222	1
343	20330	not predicted	carcinoma, oral	hsa-mir-145	0.902222	1
344	24571	not predicted	carcinoma, gastric	hsa-mir-9	0.902222	1
362	60397	not predicted	kaposi sarcoma	hsa-mir-24	0.9015	1
363	31616	not predicted	kaposi sarcoma	hsa-mir-17	0.9015	1
376	69834	13143	ischemic diseases [unspecific]	hsa-mir-21	0.899167	1
378	42910	not predicted	scleroderma, systemic	hsa-mir-30a	0.899167	1
381	6692	not predicted	colorectal carcinoma	hsa-mir-590	0.896322	1
383	5201	not predicted	gastric neoplasms	hsa-mir-154	0.896322	1
385	2065	not predicted	gastric neoplasms	hsa-mir-99b	0.896322	1
389	2173	not predicted	gastric neoplasms	hsa-mir-491	0.896322	1
391	19356	35623	colorectal carcinoma	hsa-mir-939	0.896322	1
392	3768	18936	colorectal carcinoma	hsa-mir-99b	0.896322	1
394	5873	not predicted	gastric neoplasms	hsa-mir-592	0.896322	1
395	3782	not predicted	gastric neoplasms	hsa-mir-590	0.896322	1
396	3077	3708	colorectal carcinoma	hsa-mir-20b	0.896322	1
398	3132	12535	colorectal carcinoma	hsa-mir-218	0.896322	1
399	2943	13919	colorectal carcinoma	hsa-mir-29b	0.896322	1
400	2377	15678	colorectal carcinoma	hsa-let-7g	0.895604	1
401	2404	15808	colorectal carcinoma	hsa-let-7i	0.895604	1
427	9869	not predicted	squamous cell carcinoma, head and neck	hsa-mir-200a	0.8944	1
432	8482	not predicted	squamous cell carcinoma, esophageal	hsa-mir-107	0.8944	1
433	9296	not predicted	squamous cell carcinoma, esophageal	hsa-mir-10a	0.8944	1
440	10658	not predicted	squamous cell carcinoma, esophageal	hsa-mir-424	0.8944	1
442	11018	not predicted	squamous cell carcinoma, head and neck	hsa-mir-182	0.8944	1
444	2697	12324	heart failure	hsa-mir-122	0.894103	1
445	6511	not predicted	heart failure	hsa-mir-134	0.894103	1
446	5619	9227	heart failure	hsa-mir-19b	0.894103	1
450	7827	not predicted	squamous cell carcinoma, head and neck	hsa-mir-200b	0.893929	1
463	6385	not predicted	atherosclerosis	hsa-mir-20a	0.893333	1
471	13767	not predicted	squamous cell carcinoma, head and neck	hsa-let-7d	0.892857	1
476	21689	not predicted	carcinoma, gastric	hsa-mir-22	0.892286	1
477	24512	not predicted	carcinoma, gastric	hsa-mir-24	0.892286	1
517	1391	404	neoplasms [unspecific]	hsa-mir-135b	0.889286	1
534	37124	not predicted	colitis, ulcerative	hsa-mir-31	0.888333	1
535	6404	not predicted	squamous cell carcinoma, head and neck	hsa-mir-31	0.888333	1
536	33563	not predicted	tuberculosis, pulmonary	hsa-mir-200c	0.888333	1
538	3429	18023	bladder neoplasms	hsa-mir-146a	0.888333	1
555	28559	not predicted	hematologic neoplasms	hsa-mir-181a	0.886333	1
562	36215	not predicted	myotonic muscular dystrophy	hsa-mir-133b	0.884286	1
578	191935	14378	peripheral nerve injury	hsa-mir-142	0.8835	1
584	62782	not predicted	scleroderma, systemic	hsa-mir-30b	0.8835	1
589	31956	9516	carcinoma, breast	hsa-mir-205	0.883125	1
590	25425	8781	carcinoma, breast	hsa-mir-223	0.883125	1
594	23476	27282	carcinoma, breast, triple negative	hsa-mir-210	0.883	1
600	2261	not predicted	lung neoplasms	hsa-mir-24-1	0.882666	1
603	12047	18115	esophageal neoplasms	hsa-mir-92a	0.882666	1
610	33432	7036	squamous cell carcinoma, laryngeal or hypopharyngeal	hsa-mir-15a	0.882666	1
612	7298	not predicted	lymphoma	hsa-mir-143	0.882666	1
613	5623	not predicted	squamous cell carcinoma, esophageal	hsa-mir-15a	0.882666	1
616	5271	not predicted	squamous cell carcinoma, esophageal	hsa-mir-210	0.882666	1
620	24754	not predicted	sepsis	hsa-mir-214	0.882666	1
671	10862	22551	colon neoplasms	hsa-mir-218	0.882115	1
676	4883	23609	colon neoplasms	hsa-mir-210	0.882115	1
679	9598	6264	colon neoplasms	hsa-mir-29b	0.882115	1
681	5731	6574	colon neoplasms	hsa-mir-27a	0.882115	1
685	8779	not predicted	colon neoplasms	hsa-mir-135b	0.882115	1
687	5905	8578	colon neoplasms	hsa-mir-375	0.882115	1
689	1703	not predicted	breast neoplasms	hsa-mir-32	0.882115	1
700	6228	12408	colon neoplasms	hsa-mir-93	0.882115	1
706	8697	15963	colon neoplasms	hsa-mir-1	0.882115	1
707	3168	not predicted	melanoma	hsa-mir-144	0.882115	1
712	3278	not predicted	melanoma	hsa-mir-29b	0.882115	1
718	126861	16508	congenital deafness	hsa-mir-183	0.882115	1
722	2256	22951	glioblastoma	hsa-mir-375	0.882115	1
734	1905	13558	glioblastoma	hsa-mir-27a	0.882115	1
743	2364	not predicted	melanoma	hsa-mir-181a	0.880341	1
756	3602	6001	heart failure	hsa-mir-181a	0.880341	1
786	48424	8889	carcinoma, gallbladder	hsa-mir-20a	0.879	1
793	9511	not predicted	colon neoplasms	hsa-mir-215	0.878541	1
808	7631	26303	colon neoplasms	hsa-mir-429	0.878541	1
839	2035	28185	colorectal carcinoma	hsa-mir-192	0.878541	1
842	1312	3658	colorectal carcinoma	hsa-mir-205	0.878541	1
851	40521	not predicted	leukemia, lymphocytic, chronic, b-cell	hsa-mir-331	0.8775	1
855	8000	15693	squamous cell carcinoma, oral	hsa-mir-16	0.876	1
862	198501	19443	hereditary breast carcinoma	hsa-mir-30a	0.876	1
867	3485	25243	heart failure	hsa-mir-26a	0.875556	1
870	6892	18062	bladder neoplasms	hsa-mir-146b	0.875556	1
915	31479	not predicted	liver neoplasms	hsa-mir-221	0.873571	1
916	49674	not predicted	liver neoplasms	hsa-mir-224	0.873571	1
917	35338	not predicted	liver neoplasms	hsa-mir-214	0.873571	1
926	14790	not predicted	esophageal neoplasms	hsa-mir-451	0.872	1
945	290488	2984	carcinoma, tounge	hsa-mir-21	0.872	1
984	3585	not predicted	colorectal carcinoma	hsa-mir-499	0.871667	1
985	8851	18424	squamous cell carcinoma, oral	hsa-let-7c	0.871667	1
1008	2300	16011	colorectal carcinoma	hsa-mir-30b	0.870565	1
1010	1311	16676	colorectal carcinoma	hsa-mir-106b	0.870565	1
1014	1258	21780	neoplasms [unspecific]	hsa-mir-30b	0.870565	1
1041	2474	not predicted	pancreatic neoplasms	hsa-mir-30b	0.870565	1
1059	4999	21696	heart failure	hsa-mir-29	0.870565	1
1069	30020	3875	hypertrophy	hsa-mir-19a	0.868	1
1089	7912	not predicted	squamous cell carcinoma, esophageal	hsa-mir-93	0.866428	1
1102	13042	not predicted	carcinoma, cervical	hsa-mir-197	0.865714	1
1104	27463	not predicted	carcinoma, cervical	hsa-mir-331	0.865714	1
1127	49796	20884	hypertrophy	hsa-mir-24	0.864166	1
1135	25737	1358	hypertrophy	hsa-mir-150	0.864166	1
1175	30231	21877	carcinoma, breast, triple negative	hsa-mir-9	0.863333	1
1186	19864	not predicted	carcinoma, ovarian	hsa-mir-106a	0.863	1
1187	18526	not predicted	carcinoma, ovarian	hsa-mir-106b	0.863	1
1189	18718	not predicted	carcinoma, ovarian	hsa-mir-30a	0.863	1
1210	49666	not predicted	ischemia-reperfusion injury	hsa-let-7b	0.862292	1
1220	30083	not predicted	ischemia-reperfusion injury	hsa-mir-16	0.862292	1
1225	38685	not predicted	ischemia-reperfusion injury	hsa-mir-125b	0.862292	1
1249	15301	2394	human immunodeficiency virus infection	hsa-mir-20a	0.861875	1
1253	25859	not predicted	leukemia, lymphoblastic, acute	hsa-mir-20a	0.861875	1
1264	100132	197	prion diseases	hsa-mir-21	0.86	1
1275	706	not predicted	lung neoplasms	hsa-mir-122	0.86	1
1289	11044	not predicted	bladder neoplasms	hsa-mir-191	0.86	1
1301	65842	not predicted	biliary atresia	hsa-mir-155	0.86	1
1319	15313	not predicted	inflammation	hsa-mir-203	0.859	1
1396	8584	not predicted	carcinoma, renal cell	hsa-mir-217	0.85619	1
1448	9246	880	neoplasms [unspecific]	hsa-mir-520f	0.851428	1
1474	1292	1068	neoplasms [unspecific]	hsa-mir-1-2	0.851428	1
1493	23400	not predicted	adenocarcinoma, pancreatic ductal	hsa-mir-181b	0.85	1
1503	62373	22050	hypertrophic scar	hsa-mir-155	0.85	1
1531	173616	6380	carcinoma, gastrooesophageal	hsa-mir-223	0.849687	1
1553	4341	21687	heart failure	hsa-mir-24	0.849687	1
1567	4887	not predicted	colorectal carcinoma	hsa-mir-30d	0.847733	1
1574	2558	34350	neoplasms [unspecific]	hsa-mir-378	0.847733	1
1583	2468	not predicted	colorectal carcinoma	hsa-mir-199a	0.847733	1
1584	6329	not predicted	melanoma	hsa-mir-720	0.847733	1
1606	5557	not predicted	colorectal carcinoma	hsa-mir-720	0.847733	1
1624	18886	not predicted	carcinoma, cervical	hsa-mir-381	0.847733	1
1629	2535	15349	colorectal carcinoma	hsa-mir-101	0.847733	1
1630	4382	not predicted	melanoma	hsa-mir-378	0.847733	1
1673	21113	20325	carcinoma, lung, small-cell	hsa-mir-155	0.845476	1
1674	3513	not predicted	melanoma	hsa-mir-24-1	0.845476	1
1676	60004	not predicted	toxoplasma gondii infection	hsa-mir-93	0.845476	1
1685	28167	893	cardiovascular diseases [unspecific]	hsa-mir-208a	0.845089	1
1703	2867	not predicted	gastric neoplasms	hsa-mir-208a	0.845089	1
1708	3164	not predicted	glioblastoma	hsa-mir-133b	0.845089	1
1722	21809	11192	carcinoma, breast, triple negative	hsa-mir-143	0.845089	1
1725	35241	26368	carcinoma, breast, triple negative	hsa-let-7a	0.845089	1
1748	9512	not predicted	melanoma	hsa-mir-320	0.844423	1
1750	6755	not predicted	carcinoma, renal cell	hsa-mir-200	0.843467	1
1751	2145	not predicted	carcinoma, renal cell	hsa-mir-20a	0.843467	1
1752	6383	not predicted	carcinoma, renal cell	hsa-mir-29	0.843467	1
1786	110009	3935	chronic inflammation	hsa-mir-155	0.843333	1
1799	4364	34386	neoplasms [unspecific]	hsa-mir-449b	0.842917	1
1800	7490	34180	neoplasms [unspecific]	hsa-mir-301b	0.842917	1
1801	3149	481	neoplasms [unspecific]	hsa-mir-301a	0.842917	1
1809	12491	13836	adenocarcinoma, pancreatic ductal	hsa-mir-214	0.842857	1
1810	42654	not predicted	ischemia-reperfusion injury	hsa-mir-106a	0.842857	1
1815	20110	not predicted	carcinoma, gastric	hsa-mir-200b	0.842857	1
1819	46394	12266	carcinoma, breast, triple negative	hsa-mir-373	0.842857	1
1831	1081	30571	neoplasms [unspecific]	hsa-mir-494	0.842619	1
1855	163426	25929	recurrent spontaneous abortion	hsa-mir-23a	0.842619	1
1856	7808	not predicted	squamous cell carcinoma, head and neck	hsa-mir-15a	0.842619	1
1857	148517	26749	recurrent spontaneous abortion	hsa-mir-29a	0.842619	1
1882	18735	299	kaposi sarcoma	hsa-mir-21	0.84	1
1883	43010	not predicted	kaposi sarcoma	hsa-mir-31	0.84	1
1890	26549	131	kaposi sarcoma	hsa-mir-155	0.84	1
1900	118272	7309	neuroinflammation	hsa-mir-21	0.84	1
1907	7467	not predicted	esophageal neoplasms	hsa-mir-125b	0.838571	1
1909	321685	not predicted	mesial temporal lobe epilepsy	hsa-mir-125b	0.838571	1
1912	293662	15947	mesial temporal lobe epilepsy	hsa-mir-155	0.838571	1
1929	110682	not predicted	carcinoma, bladder	hsa-mir-320a	0.838571	1
1930	80077	19614	carcinoma, bladder	hsa-mir-375	0.838571	1
1936	10040	not predicted	hepatitis c virus infection	hsa-mir-200b	0.8385	1
1938	14505	not predicted	gastrointestinal neoplasms	hsa-mir-145	0.8385	1
1944	27454	not predicted	gastrointestinal neoplasms	hsa-mir-25	0.8385	1
1945	20919	not predicted	gastrointestinal neoplasms	hsa-mir-20a	0.8385	1
1957	10302	10330	colon neoplasms	hsa-mir-133a	0.83825	1
1995	63223	not predicted	rhabdomyosarcoma	hsa-mir-22	0.837143	1
2037	10995	13095	inflammation	hsa-mir-150	0.837037	1
2039	37761	13108	inflammation	hsa-mir-128	0.837037	1
2047	166394	1827	aneurysm	hsa-mir-200a	0.837037	1
2048	147614	2956	aneurysm	hsa-mir-200c	0.837037	1
2066	2954	not predicted	glioblastoma	hsa-mir-193b	0.8368	1
2102	52672	not predicted	hypertrophy	hsa-mir-135b	0.8368	1
2118	21174	not predicted	adenocarcinoma, lung	hsa-mir-181b	0.836528	1
2123	3848	202	adenocarcinoma, lung	hsa-mir-21	0.836528	1
2128	11151	not predicted	adenocarcinoma, lung	hsa-mir-18a	0.836528	1
2133	14016	not predicted	adenocarcinoma, lung	hsa-mir-23a	0.836528	1
2136	37334	not predicted	leukemia, lymphoblastic, acute	hsa-mir-92a	0.836296	1
2137	3122	not predicted	melanoma	hsa-mir-92a	0.836296	1
2139	2105	not predicted	melanoma	hsa-mir-100	0.836296	1
2140	32815	not predicted	leukemia, lymphoblastic, acute	hsa-mir-18a	0.836296	1
2149	11182	not predicted	atherosclerosis	hsa-mir-92a	0.835238	1
2167	86984	not predicted	leukemia, myelogenous, chronic, bcr-abl positive	hsa-mir-221	0.835	1
2170	108905	not predicted	leukemia, myelogenous, chronic, bcr-abl positive	hsa-mir-181a	0.835	1
2176	91511	not predicted	liver injury	hsa-mir-221	0.835	1
2191	8465	not predicted	carcinoma, cervical	hsa-mir-148a	0.834286	1
2192	4533	not predicted	carcinoma, renal cell	hsa-mir-193a	0.834286	1
2195	40661	15213	carcinoma, breast	hsa-mir-193a	0.834286	1
2198	4653	not predicted	carcinoma, renal cell	hsa-mir-9	0.834286	1
2199	5498	not predicted	carcinoma, renal cell	hsa-mir-218	0.834286	1
2202	35034	21218	carcinoma, breast	hsa-mir-124	0.834286	1
2205	4094	not predicted	carcinoma, renal cell	hsa-mir-148a	0.834286	1
2209	2425	not predicted	melanoma	hsa-mir-124	0.834286	1
2214	6929	not predicted	carcinoma, cervical	hsa-mir-22	0.834286	1
2221	20253	24764	carcinoma, breast	hsa-mir-146a	0.834286	1
2222	41833	24026	carcinoma, breast	hsa-mir-148a	0.834286	1
2229	38893	8287	carcinoma, breast	hsa-mir-9	0.834286	1
2255	5331	14438	bladder neoplasms	hsa-mir-122	0.83375	1
2266	2499	25552	glioblastoma	hsa-mir-132	0.83375	1
2302	5591	not predicted	pancreatic neoplasms	hsa-mir-134	0.832923	1
2330	21584	not predicted	adenocarcinoma, lung	hsa-mir-497	0.832639	1
2334	45245	4154	hypertrophy	hsa-mir-19b	0.832639	1
2346	15179	not predicted	adenocarcinoma, lung	hsa-let-7c	0.832639	1
2347	14884	not predicted	adenocarcinoma, lung	hsa-let-7b	0.832639	1
2373	15173	not predicted	adenocarcinoma, lung	hsa-mir-204	0.832639	1
2374	11944	not predicted	adenocarcinoma, lung	hsa-mir-29c	0.832639	1
2434	69001	not predicted	rectal neoplasms	hsa-mir-663a	0.831143	1
2464	11541	not predicted	carcinoma, cervical	hsa-mir-139	0.831136	1
2466	11216	not predicted	carcinoma, cervical	hsa-mir-149	0.831136	1
2473	155448	12316	recurrent spontaneous abortion	hsa-mir-100	0.831136	1
2517	8353	20689	squamous cell carcinoma, oral	hsa-mir-200b	0.830518	1
2518	7602	20629	squamous cell carcinoma, oral	hsa-mir-200c	0.830518	1
2526	28747	not predicted	laryngeal neoplasms	hsa-let-7a	0.830518	1
2532	2790	not predicted	pancreatic neoplasms	hsa-mir-9	0.830518	1
2536	9986	18560	squamous cell carcinoma, oral	hsa-let-7a	0.830518	1
2566	12563	13052	squamous cell carcinoma, oral	hsa-mir-92a	0.830518	1
2606	32867	not predicted	lymphoma, large b-cell, diffuse	hsa-mir-125a	0.829167	1
2607	51022	6396	carcinoma, lung, small-cell	hsa-mir-26a	0.829167	1
2648	10760	not predicted	bladder neoplasms	hsa-mir-199b	0.827839	1
2670	25231	32328	inflammation	hsa-mir-199b	0.827839	1
2759	4643	not predicted	hepatitis c virus infection	hsa-mir-146a	0.826667	1
2776	14223	11686	carcinoma, colon	hsa-mir-20b	0.826286	1
2779	7918	26721	carcinoma, colon	hsa-mir-200b	0.826286	1
2788	29316	not predicted	adenocarcinoma, pancreatic ductal	hsa-mir-133a-1	0.826122	1
2812	107333	2758	graft-versus-host disease	hsa-mir-28	0.825128	1
2816	9616	933	neoplasms [unspecific]	hsa-let-7f	0.825128	1
2819	12035	1826	esophageal neoplasms	hsa-let-7a	0.825128	1
2839	101674	5909	graft-versus-host disease	hsa-let-7c	0.825128	1
2856	39685	not predicted	stroke	hsa-mir-9	0.825	1
2868	13698	not predicted	leukemia, lymphocytic, chronic, b-cell	hsa-mir-181a	0.825	1
2869	11544	not predicted	leukemia, lymphocytic, chronic, b-cell	hsa-mir-16	0.825	1
2895	11617	not predicted	atherosclerosis	hsa-mir-99a	0.82375	1
2896	5329	not predicted	atherosclerosis	hsa-mir-150	0.82375	1
2898	26602	15583	inflammation	hsa-mir-1	0.823714	1
2906	5587	not predicted	gastric neoplasms	hsa-mir-19	0.823714	1
2930	11261	640	cardiovascular diseases [unspecific]	hsa-mir-20a	0.823714	1
2931	2028	not predicted	gastric neoplasms	hsa-mir-134	0.823714	1
2937	19286	1209	cardiovascular diseases [unspecific]	hsa-let-7b	0.823714	1
2945	10039	5412	inflammation	hsa-mir-17	0.823714	1
2946	13302	not predicted	esophageal neoplasms	hsa-mir-185	0.823714	1
2949	36197	not predicted	inflammation	hsa-mir-135a	0.823714	1
2951	23650	not predicted	inflammation	hsa-mir-133b	0.823714	1
2952	28277	21525	inflammation	hsa-mir-133a	0.823714	1
2965	13939	11598	inflammation	hsa-mir-15a	0.823714	1
2978	13932	14938	inflammation	hsa-mir-20a	0.823714	1
3080	75042	20932	marek disease	hsa-mir-155	0.823714	1
3133	1761	1009	neoplasms [unspecific]	hsa-mir-133a-2	0.823684	1
3137	7190	not predicted	squamous cell carcinoma, esophageal	hsa-mir-23a	0.823684	1
3138	8279	not predicted	squamous cell carcinoma, esophageal	hsa-mir-23b	0.823684	1
3160	31014	4251	carcinoma, breast	hsa-mir-181a	0.823333	1
3161	7481	not predicted	atherosclerosis	hsa-mir-106b	0.823333	1
3188	30155	18778	hypertrophy	hsa-mir-31	0.82075	1
3201	37990	5335	hypertrophy	hsa-mir-200a	0.82075	1
3206	27844	not predicted	cardiovascular diseases [unspecific]	hsa-mir-140	0.820625	1
3222	12660	12598	inflammation	hsa-mir-142	0.82	1
3225	16975	9733	inflammation	hsa-mir-19a	0.82	1
3229	2457	not predicted	colorectal carcinoma	hsa-mir-193b	0.819642	1
3230	3618	20915	colorectal carcinoma	hsa-mir-196a	0.819642	1
3233	14911	not predicted	colorectal carcinoma	hsa-mir-371	0.819642	1
3236	19784	not predicted	carcinoma, esophageal	hsa-mir-93	0.819642	1
3242	7067	not predicted	carcinoma, renal cell	hsa-mir-196a	0.819642	1
3243	6305	not predicted	colorectal carcinoma	hsa-mir-409	0.819642	1
3245	8038	not predicted	colorectal carcinoma	hsa-mir-484	0.819642	1
3247	47351	not predicted	ischemia-reperfusion injury	hsa-mir-20b	0.819642	1
3249	29009	not predicted	ischemia-reperfusion injury	hsa-mir-221	0.819642	1
3253	41146	not predicted	ischemia-reperfusion injury	hsa-mir-204	0.819642	1
3255	30390	not predicted	carcinoma, esophageal	hsa-mir-20b	0.819642	1
3271	20371	not predicted	carcinoma, esophageal	hsa-mir-196a	0.819642	1
3276	4046	8337	colorectal carcinoma	hsa-mir-7	0.819642	1
3285	9045	not predicted	neoplasms [unspecific]	hsa-mir-760	0.819642	1
3291	4512	not predicted	gastric neoplasms	hsa-mir-484	0.819642	1
3292	8483	not predicted	pancreatic neoplasms	hsa-mir-484	0.819642	1
3305	5620	not predicted	colorectal carcinoma	hsa-mir-198	0.819642	1
3306	23100	not predicted	carcinoma, esophageal	hsa-mir-9	0.819642	1
3307	1094	not predicted	gastric neoplasms	hsa-mir-193a	0.819642	1
3311	11501	not predicted	carcinoma, esophageal	hsa-mir-126	0.819642	1
3315	2115	not predicted	colorectal carcinoma	hsa-mir-204	0.819642	1
3316	5168	not predicted	neoplasms [unspecific]	hsa-mir-202	0.819642	1
3332	58830	not predicted	scleroderma, systemic	hsa-mir-193b	0.819333	1
3343	53932	not predicted	carcinoma, gastric	hsa-mir-532	0.81875	1
3353	17122	not predicted	carcinoma, gastric	hsa-mir-200a	0.81875	1
3382	33198	not predicted	carcinoma, gastric	hsa-mir-423	0.818	1
3388	22510	not predicted	carcinoma, gastric	hsa-mir-100	0.818	1
3390	51117	128	nervous system diseases [unspecific]	hsa-mir-21	0.818	1
3395	16573	not predicted	carcinoma, gastric	hsa-mir-203	0.818	1
3397	24767	19676	hypertrophy	hsa-mir-223	0.8178	1
3483	4338	10068	heart failure	hsa-mir-133a	0.81775	1
3496	6016	22927	colon neoplasms	hsa-mir-23a	0.817596	1
3506	9759	3027	colon neoplasms	hsa-mir-24	0.817596	1
3508	13888	not predicted	hepatitis b virus infection	hsa-mir-185	0.817596	1
3530	31528	26714	squamous cell carcinoma, lung	hsa-mir-93	0.817596	1
3537	33783	3132	squamous cell carcinoma, lung	hsa-mir-24	0.817596	1
3553	8261	23317	bladder neoplasms	hsa-mir-206	0.81725	1
3569	26001	not predicted	leukemia, myeloid, chronic	hsa-mir-26a	0.816667	1
3579	6204	18915	colon neoplasms	hsa-mir-195	0.81625	1
3580	24802	not predicted	laryngeal neoplasms	hsa-mir-192	0.81625	1
3583	6821	27376	colon neoplasms	hsa-mir-148a	0.81625	1
3600	1904	1016	neoplasms [unspecific]	hsa-mir-133a-1	0.81625	1
3660	444844	not predicted	carcinoma, thyroid, anaplastic	hsa-mir-20a	0.815833	1
3667	8759	not predicted	head and neck neoplasms	hsa-mir-196a-2	0.815778	1
3706	71719	not predicted	lung fibrosis	hsa-mir-29c	0.815	1
3728	4031	23048	colon neoplasms	hsa-mir-222	0.814266	1
3748	5838	not predicted	squamous cell carcinoma, head and neck	hsa-mir-17	0.814266	1
3799	8569	16272	squamous cell carcinoma, oral	hsa-mir-22	0.814266	1
3803	53549	22437	squamous cell carcinoma, cerevial	hsa-let-7i	0.814266	1
3825	22369	not predicted	rectal neoplasms	hsa-mir-17	0.814266	1
3832	6481	17384	squamous cell carcinoma, oral	hsa-mir-20a	0.814266	1
3842	13440	not predicted	squamous cell carcinoma, head and neck	hsa-let-7g	0.814266	1
3858	39384	not predicted	lymphoma, large b-cell, diffuse	hsa-mir-96	0.813929	1
3860	26201	not predicted	lymphoma, large b-cell, diffuse	hsa-mir-20a	0.813929	1
3890	4590	not predicted	carcinoma, renal cell	hsa-mir-149	0.813791	1
3927	2950	not predicted	gastric neoplasms	hsa-mir-153	0.813791	1
3935	4671	not predicted	carcinoma, renal cell	hsa-mir-30b	0.813791	1
4027	5569	35863	colorectal carcinoma	hsa-mir-153	0.813791	1
4052	218458	not predicted	carcinoma, periampullary	hsa-mir-192	0.81375	1
4055	245874	24353	ischemic diseases [unspecific]	hsa-mir-194	0.81375	1
4057	13280	6007	inflammation	hsa-mir-31	0.81375	1
4060	17524	11224	inflammation	hsa-mir-192	0.81375	1
4095	28294	40	lupus nephritis	hsa-mir-21	0.813333	1
4122	20061	2734	human immunodeficiency virus infection	hsa-mir-210	0.811429	1
4141	100519	19717	malignant neoplasms [unspecific]	hsa-mir-29	0.81116	1
4184	68001	5928	malignant neoplasms [unspecific]	hsa-mir-27a	0.81116	1
4190	14800	2405	squamous cell carcinoma, oral	hsa-mir-139	0.81116	1
4194	8207	2108	squamous cell carcinoma, oral	hsa-mir-124	0.81116	1
4197	106879	21275	neuroinflammation	hsa-mir-146a	0.810286	1
4211	79304	22778	liver fibrosis	hsa-mir-146a	0.810286	1
4218	7213	not predicted	neuroblastoma	hsa-mir-143	0.810159	1
4224	7754	24062	carcinoma, colon	hsa-mir-150	0.810159	1
4225	11553	3063	carcinoma, colon	hsa-mir-93	0.810159	1
4234	10042	not predicted	carcinoma, colon	hsa-mir-19b-1	0.810159	1
4270	17649	not predicted	squamous cell carcinoma, oral	hsa-mir-542	0.810066	1
4307	5024	17595	squamous cell carcinoma, oral	hsa-mir-223	0.810066	1
4316	4837	not predicted	glioblastoma	hsa-mir-378	0.810066	1
4358	5810	not predicted	carcinoma, renal cell	hsa-mir-1	0.81	1
4360	2423	not predicted	pancreatic neoplasms	hsa-mir-206	0.81	1
4361	6033	not predicted	carcinoma, renal cell	hsa-mir-133a	0.81	1
4414	9508	13802	esophageal neoplasms	hsa-mir-27b	0.809875	1
4420	14647	26331	esophageal neoplasms	hsa-mir-373	0.809875	1
4425	737	not predicted	melanoma	hsa-mir-223	0.809875	1
4435	107083	25521	kidney injury	hsa-mir-24	0.809875	1
4442	147726	not predicted	kidney injury	hsa-mir-127	0.809875	1
4447	24543	35619	colorectal carcinoma	hsa-mir-544a	0.809524	1
4467	4931	726	neoplasms [unspecific]	hsa-mir-652	0.809464	1
4473	2112	not predicted	melanoma	hsa-mir-23a	0.809464	1
4481	3527	not predicted	colorectal carcinoma	hsa-mir-181b	0.809464	1
4492	64093	not predicted	rhabdomyosarcoma	hsa-mir-9	0.809445	1
4522	24360	not predicted	gastrointestinal neoplasms	hsa-mir-195	0.809307	1
4544	9159	not predicted	adenocarcinoma, lung	hsa-mir-203	0.809307	1
4595	15291	not predicted	diabetes mellitus	hsa-mir-122	0.806667	1
4596	79826	3291	chronic hepatitis c	hsa-mir-130a	0.806667	1
4612	27134	not predicted	carcinoma, gastric	hsa-let-7a	0.806615	1
4625	136259	15578	wound inflammation	hsa-mir-146a	0.806615	1
4628	8640	not predicted	myocardial infarction	hsa-mir-145	0.806154	1
4632	2545	not predicted	melanoma	hsa-mir-132	0.806154	1
4742	112571	7770	ischemic diseases [unspecific]	hsa-mir-222	0.805825	1
4743	95669	6613	ischemic diseases [unspecific]	hsa-mir-221	0.805825	1
4774	131116	9569	ischemic diseases [unspecific]	hsa-mir-26b	0.805825	1
4870	4427	not predicted	gastric neoplasms	hsa-mir-320	0.805825	1
4883	3818	not predicted	glioblastoma	hsa-mir-138	0.805825	1
4887	25183	26870	carcinoma, breast, triple negative	hsa-mir-222	0.805825	1
4888	19112	26881	carcinoma, breast, triple negative	hsa-mir-223	0.805825	1
4929	33303	10601	carcinoma, breast, triple negative	hsa-mir-152	0.805825	1
4936	63234	18572	myeloma	hsa-mir-20a	0.805825	1
4990	73750	7582	myeloma	hsa-mir-150	0.805825	1
5007	146146	12056	ischemic diseases [unspecific]	hsa-mir-92a	0.805825	1
5036	106028	7369	aneurysm	hsa-mir-145	0.805714	1
5045	15973	not predicted	sepsis	hsa-mir-126	0.805714	1
5047	29010	151	acute myocardial infarction	hsa-mir-126	0.805714	1
5049	34353	not predicted	sepsis	hsa-mir-499	0.805714	1
5071	6264	not predicted	colorectal carcinoma	hsa-mir-302c	0.804339	1
5085	173768	16777	chronic inflammation	hsa-let-7b	0.804339	1
5087	6000	not predicted	colorectal carcinoma	hsa-mir-33b	0.804339	1
5119	4327	not predicted	melanoma	hsa-mir-7	0.804339	1
5144	7708	not predicted	colorectal carcinoma	hsa-mir-630	0.804339	1
5151	3503	31049	neoplasms [unspecific]	hsa-mir-625	0.804339	1
5164	2339	26457	glioblastoma	hsa-let-7b	0.804339	1
5172	12685	not predicted	colorectal carcinoma	hsa-mir-886	0.804339	1
5201	4377	not predicted	colorectal carcinoma	hsa-mir-103	0.804339	1
5214	4775	24098	glioblastoma	hsa-mir-30e	0.804339	1
5228	1036	3534	colorectal carcinoma	hsa-mir-214	0.804339	1
5250	195273	not predicted	adenocarcinoma, colon	hsa-mir-663	0.804188	1
5251	8556	not predicted	melanoma	hsa-mir-663	0.804188	1
5253	40464	not predicted	leukemia	hsa-mir-663	0.804188	1
5254	16470	not predicted	neuroblastoma	hsa-mir-34b	0.804188	1
5274	17501	not predicted	leukemia	hsa-let-7b	0.804188	1
5298	50443	not predicted	carcinoma, renal cell, clear-cell	hsa-mir-409	0.80381	1
5303	38872	19200	squamous cell carcinoma, tongue	hsa-mir-15b	0.803055	1
5304	18179	18594	squamous cell carcinoma, tongue	hsa-mir-155	0.803055	1
5326	7738	27309	bladder neoplasms	hsa-mir-26b	0.803055	1
5330	11143	not predicted	bladder neoplasms	hsa-mir-133b	0.803055	1
5331	42569	not predicted	lymphoma, large b-cell, diffuse	hsa-mir-10a	0.803055	1
5336	44888	not predicted	lymphoma, large b-cell, diffuse	hsa-mir-451	0.803055	1
5338	48162	not predicted	intrahepatic cholangiocarcinoma	hsa-mir-146b	0.803055	1
5358	12326	not predicted	myocardial infarction	hsa-mir-1	0.802444	1
5359	40320	not predicted	acute myocardial infarction	hsa-mir-133b	0.802444	1
5369	8288	17292	squamous cell carcinoma, oral	hsa-mir-206	0.802444	1
5376	15037	24360	squamous cell carcinoma, oral	hsa-mir-133a	0.802444	1
5410	16832	not predicted	gastrointestinal neoplasms	hsa-mir-143	0.802352	1
5419	306561	4899	pediatric glioma	hsa-mir-20a	0.802352	1
5421	82983	not predicted	squamous cell carcinoma, skin or unspecific	hsa-mir-186	0.802352	1
5458	31851	17575	chronic hepatitis b	hsa-mir-21	0.802	1
5468	58577	18293	malignant neoplasms [unspecific]	hsa-mir-22	0.801964	1
5498	3268	16709	heart failure	hsa-mir-100	0.80164	1
5520	2814	26610	glioblastoma	hsa-let-7g	0.80164	1
5549	28921	not predicted	esophageal neoplasms	hsa-mir-502	0.8016	1
5584	2915	not predicted	colorectal carcinoma	hsa-mir-130b	0.800083	1
5589	4209	8561	bladder neoplasms	hsa-mir-17	0.800083	1
5624	27894	4607	nasopharyngeal neoplasms	hsa-mir-342	0.8	1
5626	18525	not predicted	astrocytoma	hsa-mir-34a	0.8	1
5635	115478	not predicted	liver failure	hsa-mir-375	0.79975	1
5652	7186	not predicted	lymphoma	hsa-mir-222	0.799184	1
5656	14225	not predicted	cholangiocarcinoma	hsa-mir-222	0.799184	1
5668	7288	not predicted	colorectal carcinoma	hsa-mir-490	0.798928	1
5672	8075	13721	squamous cell carcinoma, oral	hsa-mir-27b	0.798928	1
5673	1781	15844	colorectal carcinoma	hsa-mir-125a	0.798928	1
5675	21246	35708	colorectal carcinoma	hsa-mir-1297	0.798928	1
5682	61048	35755	squamous cell carcinoma, oral	hsa-mir-1297	0.798928	1
5683	1757	15366	colorectal carcinoma	hsa-mir-100	0.798928	1
5684	9037	28130	squamous cell carcinoma, oral	hsa-mir-183	0.798928	1
5687	8602	4578	squamous cell carcinoma, oral	hsa-mir-100	0.798928	1
5690	20749	807	cardiovascular diseases [unspecific]	hsa-mir-92a	0.797067	1
5691	18744	1031	cardiovascular diseases [unspecific]	hsa-mir-15b	0.797067	1
5696	35293	19697	carcinoma, breast, triple negative	hsa-mir-96	0.797067	1
5715	21548	13324	carcinoma, breast, triple negative	hsa-mir-200a	0.797067	1
5770	61334	not predicted	autoimmune diseases [unspecific]	hsa-mir-126	0.796683	1
5773	41103	161	autoimmune diseases [unspecific]	hsa-mir-155	0.796683	1
5779	5236	not predicted	carcinoma, cervical	hsa-mir-15a	0.796683	1
5791	65156	not predicted	autoimmune diseases [unspecific]	hsa-mir-223	0.796683	1
5793	9640	not predicted	carcinoma, cervical	hsa-mir-29b	0.796683	1
5797	5049	not predicted	carcinoma, cervical	hsa-mir-29a	0.796683	1
5809	71623	not predicted	autoimmune diseases [unspecific]	hsa-mir-29a	0.796683	1
5849	13371	not predicted	squamous cell carcinoma, esophageal	hsa-mir-98	0.796508	1
5896	25310	not predicted	squamous cell carcinoma, esophageal	hsa-mir-630	0.796508	1
5897	19705	not predicted	squamous cell carcinoma, esophageal	hsa-mir-638	0.796508	1
5933	15897	not predicted	stroke	hsa-mir-146a	0.796032	1
5938	10440	200	stroke	hsa-mir-21	0.796032	1
5940	15234	not predicted	squamous cell carcinoma, esophageal	hsa-mir-99b	0.796032	1
6007	5138	2527	bladder neoplasms	hsa-mir-29a	0.794733	1
6026	70493	24610	myeloma	hsa-mir-214	0.794733	1
6045	186484	16737	chronic inflammation	hsa-let-7e	0.794167	1
6069	110883	not predicted	chronic kidney disease	hsa-mir-423	0.79375	1
6079	61862	66	carcinoma, pancreatic	hsa-mir-155	0.793542	1
6084	85507	not predicted	carcinoma, pancreatic	hsa-mir-214	0.793542	1
6085	92762	not predicted	carcinoma, pancreatic	hsa-mir-20a	0.793542	1
6095	65847	not predicted	carcinoma, pancreatic	hsa-mir-200b	0.793542	1
6113	115834	not predicted	carcinoma, pancreatic	hsa-mir-22	0.793542	1
6134	69146	6283	stroke, ischemic	hsa-mir-150	0.793095	1
6155	2527	not predicted	carcinoma, renal cell	hsa-mir-183	0.7928	1
6159	385069	24250	carcinoma, tounge	hsa-mir-183	0.7928	1
6164	15869	not predicted	leukemia	hsa-mir-486	0.7912	1
6228	13365	not predicted	squamous cell carcinoma, esophageal	hsa-mir-138	0.790143	1
6243	6655	not predicted	squamous cell carcinoma, esophageal	hsa-mir-26b	0.790143	1
6248	1970	not predicted	gastric neoplasms	hsa-mir-30e	0.790143	1
6254	4498	not predicted	melanoma	hsa-mir-197	0.790143	1
6285	10221	not predicted	head and neck neoplasms	hsa-let-7a	0.79	1
6339	16380	1123	cardiovascular diseases [unspecific]	hsa-mir-124	0.789444	1
6344	92706	11389	liver fibrosis	hsa-mir-29a	0.789444	1
6399	13060	738	cardiovascular diseases [unspecific]	hsa-mir-16	0.789444	1
6448	45128	not predicted	carcinoma, breast	hsa-mir-199b	0.78934	1
6453	19729	20313	carcinoma, breast	hsa-mir-145	0.78934	1
6469	16297	11109	carcinoma, breast, triple negative	hsa-mir-145	0.78934	1
6479	37309	23780	carcinoma, breast	hsa-mir-26a	0.78934	1
6490	61647	not predicted	carcinoma, breast	hsa-mir-151a	0.78934	1
6525	334677	26120	vascular hypertrophy	hsa-mir-1	0.789319	1
6605	24149	not predicted	inflammation	hsa-mir-181b	0.789319	1
6650	20317	32101	inflammation	hsa-mir-204	0.789319	1
6667	79889	not predicted	myeloma	hsa-mir-203	0.789319	1
6700	7424	not predicted	colorectal carcinoma	hsa-mir-505	0.788788	1
6704	18517	not predicted	cholangiocarcinoma	hsa-mir-150	0.788788	1
6708	2055	11716	colorectal carcinoma	hsa-mir-26a	0.788788	1
6755	79917	7649	myeloma	hsa-mir-15a	0.788646	1
6803	16135	not predicted	adenocarcinoma, lung	hsa-mir-33a	0.788022	1
6810	12544	not predicted	squamous cell carcinoma, head and neck	hsa-mir-24	0.788022	1
6813	16114	not predicted	adenocarcinoma, lung	hsa-mir-24	0.788022	1
6835	23538	not predicted	leukemia, lymphoblastic, acute	hsa-mir-222	0.787708	1
6845	57226	25788	human papilloma virus infection	hsa-mir-15a	0.786786	1
6931	156978	not predicted	heart diseases [unspecific]	hsa-mir-101	0.786083	1
6944	74833	not predicted	heart diseases [unspecific]	hsa-mir-34a	0.786083	1
6956	17701	not predicted	stroke	hsa-mir-34a	0.786083	1
6980	5301	not predicted	carcinoma, cervical	hsa-mir-200b	0.785879	1
6996	9180	not predicted	leukemia, lymphocytic, chronic, b-cell	hsa-mir-150	0.785879	1
7002	8955	not predicted	leukemia, lymphocytic, chronic, b-cell	hsa-mir-143	0.785879	1
7034	29935	not predicted	kidney neoplasms	hsa-mir-200a	0.785879	1
7077	12116	not predicted	carcinoma, cervical	hsa-mir-424	0.785879	1
7097	28774	not predicted	kidney neoplasms	hsa-mir-126	0.785879	1
7120	23026	not predicted	leukemia, lymphocytic, chronic, b-cell	hsa-mir-708	0.785879	1
7121	68670	not predicted	toxoplasma gondii infection	hsa-mir-106a	0.785833	1
7160	3402	not predicted	colorectal carcinoma	hsa-mir-138	0.78575	1
7161	1039	27348	colorectal carcinoma	hsa-mir-15a	0.78575	1
7174	9563	not predicted	colorectal carcinoma	hsa-mir-376a	0.78575	1
7178	13450	not predicted	neuroblastoma	hsa-mir-182	0.785375	1
7235	6546	26394	colorectal carcinoma	hsa-mir-382	0.784915	1
7241	60629	not predicted	lymphoma, large b-cell	hsa-mir-125b	0.784915	1
7245	85483	not predicted	myocardial ischemic-reperfusion injury	hsa-mir-19b	0.784915	1
7332	12111	not predicted	atherosclerosis	hsa-mir-23b	0.784915	1
7337	17325	24677	inflammation	hsa-mir-125a	0.784915	1
7352	15854	14027	inflammation	hsa-mir-100	0.784915	1
7357	9276	not predicted	atherosclerosis	hsa-mir-125a	0.784915	1
7358	8782	not predicted	atherosclerosis	hsa-mir-125b	0.784915	1
7359	26706	9817	inflammation	hsa-mir-19b	0.784915	1
7380	2010	11504	colorectal carcinoma	hsa-mir-23b	0.784915	1
7428	12756	not predicted	laryngeal neoplasms	hsa-mir-15a	0.783428	1
7460	18125	not predicted	laryngeal neoplasms	hsa-mir-34c	0.783428	1
7517	3726	not predicted	heart failure	hsa-mir-199a	0.783021	1
7530	36363	not predicted	astrocytoma	hsa-mir-183	0.782533	1
7573	25584	9645	carcinoma, breast, triple negative	hsa-mir-182	0.782533	1
7598	44735	3	ankylosing spondylitis	hsa-mir-155	0.782222	1
7599	142289	not predicted	ankylosing spondylitis	hsa-mir-10b	0.782222	1
7613	16701	21924	carcinoma, colon	hsa-mir-193a	0.782159	1
7614	8907	24487	carcinoma, colon	hsa-mir-142	0.782159	1
7618	133320	not predicted	adenocarcinoma, colon	hsa-mir-193a	0.782159	1
7636	3233	not predicted	melanoma	hsa-let-7a	0.781071	1
7638	2934	15708	colorectal carcinoma	hsa-let-7a	0.781071	1
7690	3756	not predicted	colorectal carcinoma	hsa-mir-196b	0.78086	1
7691	23369	16440	adenocarcinoma, pancreatic ductal	hsa-mir-133a	0.78086	1
7704	9282	not predicted	colorectal carcinoma	hsa-mir-498	0.78086	1
7710	83158	14569	hypertrophic scar	hsa-mir-222	0.78086	1
7718	9728	not predicted	heart failure	hsa-mir-135a	0.78086	1
7735	17098	not predicted	colorectal carcinoma	hsa-mir-612	0.78086	1
7738	7628	not predicted	colorectal carcinoma	hsa-mir-650	0.78086	1
7741	6526	3170	colon neoplasms	hsa-mir-25	0.78086	1
7748	5676	not predicted	colorectal carcinoma	hsa-mir-135a	0.78086	1
7753	10161	not predicted	colon neoplasms	hsa-mir-181b	0.78086	1
7755	2282	26174	glioblastoma	hsa-mir-15b	0.78086	1
7762	28545	35546	squamous cell carcinoma, esophageal	hsa-mir-337	0.78086	1
7765	7041	not predicted	heart failure	hsa-mir-181c	0.78086	1
7767	5350	not predicted	heart failure	hsa-mir-499	0.78086	1
7771	16509	14573	adenocarcinoma, pancreatic ductal	hsa-mir-23b	0.78086	1
7774	33976	not predicted	squamous cell carcinoma, esophageal	hsa-mir-498	0.78086	1
7781	180666	34044	hypertrophic scar	hsa-mir-137	0.78086	1
7797	10612	not predicted	colon neoplasms	hsa-mir-196b	0.78086	1
7802	11235	not predicted	squamous cell carcinoma, esophageal	hsa-mir-181b	0.78086	1
7805	4825	not predicted	glioblastoma	hsa-mir-296	0.78086	1
7810	21247	not predicted	adenocarcinoma, pancreatic ductal	hsa-mir-193b	0.78086	1
7811	19175	not predicted	adenocarcinoma, pancreatic ductal	hsa-mir-199a	0.78086	1
7831	87689	16765	neuronal apoptosis-related diseases	hsa-mir-155	0.7805	1
7885	14805	not predicted	leukemia, lymphocytic, chronic, b-cell	hsa-mir-132	0.78	1
7892	11942	not predicted	leukemia, lymphocytic, chronic, b-cell	hsa-mir-125b	0.78	1
7910	163033	13798	lung injury [unspecific]	hsa-mir-146a	0.78	1
7928	53194	not predicted	chronic hepatitis b	hsa-mir-125b	0.78	1
7964	53519	153	carcinoma, pancreatic	hsa-mir-21	0.779091	1
7965	24018	not predicted	squamous cell carcinoma, oral	hsa-mir-495	0.779062	1
8012	11297	not predicted	atherosclerosis	hsa-let-7c	0.778375	1
8027	13637	not predicted	colorectal adenocarcinoma	hsa-mir-34a	0.778375	1
8051	15755	25490	carcinoma, endometrial	hsa-mir-155	0.778357	1
8064	29940	13432	carcinoma, endometrial	hsa-mir-29c	0.778357	1
8067	37538	9414	allergic asthma	hsa-mir-29c	0.778357	1
8075	89415	not predicted	carcinoma, pancreatic	hsa-mir-29c	0.778357	1
8079	101065	not predicted	carcinoma, pancreatic	hsa-let-7a	0.778357	1
8082	59894	5868	squamous cell carcinoma, laryngeal or hypopharyngeal	hsa-let-7a	0.778357	1
8085	64632	not predicted	carcinoma, pancreatic	hsa-mir-34a	0.778357	1
8086	16117	not predicted	adenocarcinoma, lung	hsa-let-7a	0.778357	1
8093	148244	not predicted	carcinoma, pancreatic	hsa-mir-483	0.778357	1
8098	24652	3224	squamous cell carcinoma, laryngeal or hypopharyngeal	hsa-mir-34a	0.778357	1
8099	17699	13060	carcinoma, endometrial	hsa-mir-200c	0.778357	1
8118	15386	not predicted	carcinoma, renal cell	hsa-mir-154	0.778266	1
8122	6062	not predicted	carcinoma, renal cell	hsa-mir-138	0.778266	1
8173	21105	13623	adenocarcinoma, pancreatic ductal	hsa-let-7a-3	0.778266	1
8188	85183	not predicted	malignant neoplasms [unspecific]	hsa-mir-138	0.778266	1
8198	19581	27869	adenocarcinoma, pancreatic ductal	hsa-mir-107	0.778266	1
8220	18673	10814	inflammation	hsa-mir-183	0.778266	1
8234	21047	not predicted	leukemia	hsa-mir-138	0.778266	1
8236	16413	not predicted	leukemia	hsa-mir-183	0.778266	1
8242	20911	23448	adenocarcinoma, pancreatic ductal	hsa-mir-1	0.778266	1
8247	15944	not predicted	leukemia	hsa-mir-107	0.778266	1
8288	8484	not predicted	carcinoma, cervical	hsa-mir-23b	0.778194	1
8292	3365	not predicted	melanoma	hsa-mir-130b	0.778194	1
8298	19202	not predicted	carcinoma, cervical	hsa-mir-1290	0.778194	1
8308	29909	not predicted	cholangiocarcinoma	hsa-mir-483	0.7775	1
8312	4538	not predicted	carcinoma, renal cell	hsa-let-7a	0.7775	1
8313	9743	not predicted	carcinoma, renal cell	hsa-mir-194	0.7775	1
8315	38674	4240	adenovirus infection	hsa-mir-194	0.7775	1
8328	21542	not predicted	inflammation	hsa-mir-19b-1	0.777499	1
8330	13498	1165	cardiovascular diseases [unspecific]	hsa-mir-19a	0.777499	1
8382	7789	12451	colon neoplasms	hsa-mir-96	0.777499	1
8393	15015	not predicted	cardiovascular diseases [unspecific]	hsa-mir-106b	0.777499	1
8407	19290	10963	inflammation	hsa-mir-182	0.777499	1
8416	9165	24312	esophageal neoplasms	hsa-mir-106b	0.777499	1
8444	16125	27586	carcinoma, colon	hsa-let-7b	0.777429	1
8543	43823	not predicted	acute coronary syndrome	hsa-mir-499	0.776429	1
8557	19393	not predicted	leukemia	hsa-mir-139	0.776429	1
8573	53614	7161	graft-versus-host disease	hsa-mir-34a	0.776042	1
8574	9315	1882	squamous cell carcinoma, oral	hsa-mir-181a	0.776042	1
8584	47253	not predicted	liver neoplasms	hsa-mir-451	0.776	1
8585	87237	not predicted	liver neoplasms	hsa-mir-433	0.776	1
8586	67333	not predicted	liver neoplasms	hsa-mir-506	0.776	1
8587	95602	not predicted	liver neoplasms	hsa-mir-33	0.776	1
8588	26845	not predicted	liver neoplasms	hsa-mir-31	0.776	1
8589	37193	not predicted	liver neoplasms	hsa-mir-22	0.776	1
8590	107540	not predicted	liver neoplasms	hsa-mir-27	0.776	1
8594	34882	not predicted	liver neoplasms	hsa-mir-142	0.776	1
8595	40751	not predicted	liver neoplasms	hsa-mir-132	0.776	1
8596	25852	not predicted	liver neoplasms	hsa-mir-126	0.776	1
8597	20319	not predicted	liver neoplasms	hsa-mir-155	0.776	1
8598	125114	not predicted	liver neoplasms	hsa-mir-199	0.776	1
8612	36072	not predicted	leukemia	hsa-mir-146	0.776	1
8658	12923	not predicted	squamous cell carcinoma, head and neck	hsa-mir-96	0.774646	1
8676	147284	not predicted	kidney injury	hsa-mir-494	0.774646	1
8731	4224	not predicted	melanoma	hsa-mir-99b	0.774646	1
8845	94995	12	brain neoplasms	hsa-mir-19b-1	0.773333	1
8856	14473	not predicted	squamous cell carcinoma, esophageal	hsa-mir-7	0.77241	1
8866	46205	6329	squamous cell carcinoma, laryngeal or hypopharyngeal	hsa-mir-181a	0.77241	1
8872	8062	not predicted	squamous cell carcinoma, esophageal	hsa-mir-26a	0.77241	1
8886	31943	not predicted	sepsis	hsa-mir-124	0.77241	1
8887	27140	not predicted	sepsis	hsa-mir-22	0.77241	1
8888	8911	63	sepsis	hsa-mir-21	0.77241	1
8925	25317	not predicted	leukemia, lymphocytic, chronic, b-cell	hsa-mir-28	0.771667	1
8948	76571	27664	liver fibrosis	hsa-mir-34a	0.771514	1
8958	35426	not predicted	carcinoma, colon	hsa-mir-608	0.771514	1
8966	8995	not predicted	colorectal carcinoma	hsa-mir-489	0.771514	1
9002	17278	5833	inflammation	hsa-mir-25	0.771514	1
9006	121261	not predicted	squamous cell carcinoma, tongue	hsa-mir-498	0.771514	1
9056	8577	12470	inflammation	hsa-mir-145	0.771514	1
9057	17022	11447	inflammation	hsa-mir-15b	0.771514	1
9066	455273	not predicted	carcinoma, thyroid, anaplastic	hsa-mir-144	0.771514	1
9087	459965	not predicted	carcinoma, thyroid, anaplastic	hsa-mir-483	0.771514	1
9094	4526	not predicted	colorectal carcinoma	hsa-mir-134	0.771514	1
9099	146218	33969	liver fibrosis	hsa-mir-134	0.771514	1
9102	72761	23149	liver fibrosis	hsa-mir-145	0.771514	1
9118	16088	not predicted	carcinoma, colon	hsa-mir-499	0.771514	1
9120	14402	12880	carcinoma, colon	hsa-mir-483	0.771514	1
9133	30052	9242	carcinoma, breast, triple negative	hsa-mir-195	0.77125	1
9142	16250	not predicted	hematologic neoplasms	hsa-mir-223	0.771111	1
9149	48955	not predicted	tuberculosis, pulmonary	hsa-mir-30b	0.771111	1
9163	9341	23103	colon neoplasms	hsa-mir-483	0.770859	1
9200	33086	884	liver diseases [unspecific]	hsa-mir-214	0.770461	1
9207	23333	not predicted	inflammation	hsa-mir-149	0.770461	1
9213	21438	16097	inflammation	hsa-mir-206	0.770461	1
9217	21707	6899	inflammation	hsa-mir-30b	0.770461	1
9225	2244	23209	glioblastoma	hsa-mir-34c	0.77	1
9239	318995	28904	porcine reproductive and respiratory syndrome virus infection	hsa-mir-30c	0.77	1
9256	46207	not predicted	intrahepatic cholangiocarcinoma	hsa-mir-221	0.769796	1
9339	24986	1150	cardiovascular diseases [unspecific]	hsa-mir-19b	0.768322	1
9340	59681	not predicted	carcinoma, endometrial	hsa-mir-153	0.768322	1
9345	21393	not predicted	neuroblastoma	hsa-mir-19b	0.768322	1
9347	18787	1097	cardiovascular diseases [unspecific]	hsa-mir-10b	0.768322	1
9360	8990	not predicted	neuroblastoma	hsa-mir-221	0.768322	1
9363	19039	not predicted	cardiovascular diseases [unspecific]	hsa-mir-27b	0.768322	1
9377	20068	not predicted	carcinoma, gastric	hsa-mir-181a	0.768322	1
9384	20641	not predicted	cardiovascular diseases [unspecific]	hsa-mir-30b	0.768322	1
9401	43050	2545	carcinoma, urothelial, upper tract	hsa-mir-10b	0.768322	1
9424	30643	not predicted	carcinoma, gastric	hsa-mir-19b	0.768322	1
9433	21106	23096	carcinoma, endometrial	hsa-mir-96	0.768322	1
9442	28992	12174	carcinoma, breast, triple negative	hsa-mir-10b	0.768322	1
9458	24193	not predicted	carcinoma, gastric	hsa-mir-133b	0.768322	1
9466	3504	not predicted	neoplasms [unspecific]	hsa-mir-153	0.768322	1
9488	10949	not predicted	head and neck neoplasms	hsa-mir-133a	0.768322	1
9498	20060	not predicted	carcinoma, gastric	hsa-mir-27b	0.768322	1
9500	13361	not predicted	neuroblastoma	hsa-mir-181a	0.768322	1
9503	15466	not predicted	carcinoma, gastric	hsa-mir-221	0.768322	1
9530	348895	23897	non-syndromic orofacial clefts	hsa-mir-17	0.768273	1
9606	50839	not predicted	leukemia, lymphoblastic, acute	hsa-mir-708	0.768194	1
9620	37275	5711	stroke, ischemic	hsa-mir-155	0.768194	1
9684	68690	1371	stroke, ischemic	hsa-mir-34a	0.768194	1
9773	772	not predicted	gastric neoplasms	hsa-mir-19b-1	0.768194	1
9984	382266	not predicted	wound inflammation	hsa-mir-181	0.767901	1
9996	44952	not predicted	carcinoma, colon	hsa-mir-675	0.767238	1
9999	139991	10542	liver fibrosis	hsa-mir-27b	0.767238	1
10001	13225	26058	carcinoma, colon	hsa-mir-101	0.767238	1
10016	29074	not predicted	carcinoma, colon	hsa-mir-30d	0.767238	1
10026	10750	10241	carcinoma, colon	hsa-mir-27a	0.767238	1
10035	150357	32131	malignant neoplasms [unspecific]	hsa-mir-30c	0.767238	1
10055	10339	not predicted	heart failure	hsa-mir-216b	0.766667	1
10062	64434	not predicted	intrahepatic cholangiocarcinoma	hsa-mir-96	0.766667	1
10102	53701	not predicted	cardiomegaly	hsa-mir-133b	0.766111	1
10140	12941	not predicted	carcinoma, esophageal	hsa-mir-141	0.765694	1
10281	43105	27795	carcinoma, breast, triple negative	hsa-mir-200	0.764873	1
10331	210662	18299	neuroinflammation	hsa-mir-223	0.764873	1
10399	146305	15328	recurrent spontaneous abortion	hsa-mir-25	0.764771	1
10418	8633	5637	squamous cell carcinoma, oral	hsa-mir-30a	0.764771	1
10428	15454	2655	squamous cell carcinoma, oral	hsa-mir-373	0.764771	1
10663	49992	not predicted	adenocarcinoma, esophageal	hsa-mir-193b	0.7645	1
10679	3136	not predicted	carcinoma, renal cell	hsa-mir-125b	0.7645	1
10695	4475	not predicted	carcinoma, renal cell	hsa-mir-26a	0.7645	1
10699	17457	not predicted	squamous cell carcinoma, head and neck	hsa-mir-199b	0.7645	1
10711	35136	not predicted	adenocarcinoma, esophageal	hsa-mir-17	0.7645	1
10716	7929	not predicted	squamous cell carcinoma, head and neck	hsa-mir-203	0.7645	1
10781	5485	not predicted	colorectal carcinoma	hsa-mir-425	0.764335	1
10798	346258	8765	vascular hypertrophy	hsa-mir-206	0.764335	1
10852	8357	24338	carcinoma, colon	hsa-mir-141	0.764335	1
10964	28906	23112	carcinoma, endometrial	hsa-mir-93	0.764335	1
10976	264292	23458	peripheral nerve injury	hsa-mir-429	0.764335	1
11014	8993	13720	adenocarcinoma, pancreatic ductal	hsa-mir-223	0.764335	1
11031	323506	20980	vascular hypertrophy	hsa-mir-200c	0.764335	1
11051	9656	26843	carcinoma, colon	hsa-mir-200a	0.764335	1
11129	6628	not predicted	squamous cell carcinoma, esophageal	hsa-mir-125b	0.764266	1
11141	6301	not predicted	squamous cell carcinoma, esophageal	hsa-mir-141	0.764266	1
11155	4023	not predicted	carcinoma, cervical	hsa-mir-17	0.764266	1
11163	10945	not predicted	squamous cell carcinoma, esophageal	hsa-let-7e	0.764266	1
11225	6357	not predicted	colorectal carcinoma	hsa-mir-383	0.76405	1
11249	24463	not predicted	ischemia-reperfusion injury	hsa-mir-34a	0.76405	1
11275	18752	2888	inflammation	hsa-mir-1-1	0.76405	1
11276	21459	not predicted	inflammation	hsa-mir-1-2	0.76405	1
11294	14481	not predicted	leukemia	hsa-mir-195	0.76405	1
11296	242825	6028	leukemia, myeloid, acute, pediatric	hsa-mir-34b	0.76405	1
11352	123126	18038	recurrent spontaneous abortion	hsa-mir-16	0.763989	1
11356	6053	not predicted	melanoma	hsa-mir-542	0.763989	1
11373	4059	not predicted	melanoma	hsa-mir-196a	0.763989	1
11431	170725	7528	aneurysm	hsa-mir-141	0.763989	1
11441	41027	2174	carcinoma, breast, triple negative	hsa-mir-196a	0.763989	1
11487	29921	not predicted	laryngeal neoplasms	hsa-mir-138	0.763989	1
11534	5752	not predicted	pancreatic neoplasms	hsa-mir-128	0.763989	1
11594	14219	5394	inflammation	hsa-mir-16	0.763989	1
11635	12703	not predicted	carcinoma, cervical	hsa-mir-7	0.763989	1
11663	9493	not predicted	carcinoma, cervical	hsa-mir-138	0.763989	1
11667	11570	not predicted	carcinoma, cervical	hsa-mir-140	0.763989	1
11678	16898	not predicted	carcinoma, cervical	hsa-mir-211	0.763989	1
11681	62473	not predicted	kaposi sarcoma	hsa-let-7	0.763989	1
11725	19730	22080	inflammation	hsa-mir-98	0.763989	1
11781	6719	not predicted	carcinoma, cervical	hsa-mir-96	0.763989	1
11789	19869	13206	inflammation	hsa-mir-124	0.763989	1
11802	33154	not predicted	kaposi sarcoma	hsa-mir-126	0.763989	1
11819	23002	11162	carcinoma, breast, triple negative	hsa-mir-141	0.763989	1
11826	19820	not predicted	carcinoma, cervical	hsa-mir-362	0.763989	1
11901	8055	not predicted	melanoma	hsa-mir-365	0.763989	1
12031	29027	not predicted	gastrointestinal neoplasms	hsa-let-7a	0.763968	1
12039	10064	263	gastrointestinal neoplasms	hsa-mir-155	0.763968	1
12051	8016	272	gastrointestinal neoplasms	hsa-mir-21	0.763968	1
12071	18062	7778	acute coronary syndrome	hsa-mir-21	0.763968	1
12126	25686	13160	carcinoma, colon	hsa-mir-211	0.762667	1
12135	21583	not predicted	carcinoma, renal cell, clear-cell	hsa-mir-218	0.761954	1
12145	11513	not predicted	carcinoma, renal cell, clear-cell	hsa-mir-34a	0.761954	1
12160	12200	not predicted	heart failure	hsa-mir-365	0.761954	1
12166	12272	23616	bladder neoplasms	hsa-mir-200	0.761954	1
12182	17015	not predicted	carcinoma, cervical	hsa-mir-187	0.761954	1
12186	8025	9921	bladder neoplasms	hsa-mir-335	0.761954	1
12190	17848	not predicted	carcinoma, cervical	hsa-mir-217	0.761954	1
12191	5178	not predicted	carcinoma, cervical	hsa-mir-210	0.761954	1
12196	11103	not predicted	adenocarcinoma, lung	hsa-mir-96	0.761954	1
12199	17767	not predicted	bladder neoplasms	hsa-mir-425	0.761954	1
12200	7015	21887	bladder neoplasms	hsa-mir-429	0.761954	1
12204	11073	not predicted	bladder neoplasms	hsa-mir-503	0.761954	1
12209	10663	not predicted	leukemia	hsa-mir-210	0.761954	1
12210	8070	not predicted	carcinoma, cervical	hsa-mir-429	0.761954	1
12216	20072	not predicted	adenocarcinoma, lung	hsa-mir-140	0.761954	1
12223	5819	not predicted	pancreatic neoplasms	hsa-mir-506	0.761954	1
12226	19841	not predicted	adenocarcinoma, lung	hsa-mir-215	0.761954	1
12231	31651	not predicted	carcinoma, renal cell, clear-cell	hsa-mir-140	0.761954	1
12305	75110	71	carcinoma, prostate	hsa-mir-21	0.761947	1
12421	6725	not predicted	squamous cell carcinoma, esophageal	hsa-mir-146b	0.761947	1
12435	160299	not predicted	carcinoma, prostate	hsa-mir-199a	0.761947	1
12440	166237	not predicted	carcinoma, prostate	hsa-mir-193a	0.761947	1
12461	16615	not predicted	squamous cell carcinoma, esophageal	hsa-mir-184	0.761947	1
12472	381450	not predicted	carcinoma, prostate	hsa-mir-1207	0.761947	1
12484	31008	not predicted	adenocarcinoma, pancreatic ductal	hsa-mir-184	0.761947	1
12486	13809	18049	adenocarcinoma, pancreatic ductal	hsa-mir-192	0.761947	1
12500	45599	not predicted	carcinoma, gastric	hsa-mir-187	0.761947	1
12516	14053	not predicted	carcinoma, gastric	hsa-mir-143	0.761947	1
12521	17055	not predicted	carcinoma, gastric	hsa-mir-125b	0.761947	1
12524	113522	not predicted	carcinoma, prostate	hsa-mir-183	0.761947	1
12527	182803	not predicted	carcinoma, prostate	hsa-mir-149	0.761947	1
12529	131112	not predicted	carcinoma, prostate	hsa-mir-143	0.761947	1
12534	12240	not predicted	squamous cell carcinoma, esophageal	hsa-mir-373	0.761947	1
12560	112705	1872	chronic inflammation	hsa-mir-146a	0.761947	1
12569	168436	not predicted	carcinoma, prostate	hsa-mir-18a	0.761947	1
12572	97219	not predicted	nervous system diseases [unspecific]	hsa-mir-210	0.761947	1
12583	239418	not predicted	carcinoma, prostate	hsa-mir-212	0.761947	1
12586	122193	not predicted	carcinoma, prostate	hsa-mir-205	0.761947	1
12612	134516	not predicted	carcinoma, prostate	hsa-mir-146a	0.761947	1
12613	156492	not predicted	carcinoma, prostate	hsa-mir-23b	0.761947	1
12632	21865	not predicted	carcinoma, gastric	hsa-mir-375	0.761947	1
12646	200467	not predicted	carcinoma, prostate	hsa-mir-135a	0.761947	1
12673	144755	not predicted	carcinoma, prostate	hsa-mir-375	0.761947	1
12678	209726	6477	chronic inflammation	hsa-mir-338	0.761947	1
12684	6636	not predicted	squamous cell carcinoma, esophageal	hsa-mir-106b	0.761947	1
12697	51432	not predicted	carcinoma, urothelial, upper tract	hsa-mir-199a	0.761947	1
12706	92067	not predicted	carcinoma, prostate	hsa-mir-200b	0.761947	1
12741	21733	3073	carcinoma, colon	hsa-mir-98	0.761714	1
12764	138201	not predicted	malignant neoplasms [unspecific]	hsa-mir-15	0.761654	1
12792	24929	not predicted	stroke	hsa-mir-150	0.761654	1
12831	26554	not predicted	stroke	hsa-mir-146b	0.761654	1
12859	176202	21963	ischemic heart disease	hsa-mir-133a	0.761654	1
13036	78637	16483	myeloma	hsa-mir-16	0.761654	1
13042	22127	not predicted	stroke	hsa-mir-17	0.761654	1
13051	160138	not predicted	ischemic heart disease	hsa-mir-451	0.761654	1
13158	206791	29707	ischemic diseases [unspecific]	hsa-mir-495	0.761654	1
13166	195189	not predicted	ischemic heart disease	hsa-mir-208a	0.761654	1
13191	203798	13016	aneurysm	hsa-mir-429	0.761654	1
13213	293231	not predicted	neuroinflammation	hsa-mir-181b	0.761654	1
13578	16730	26199	inflammation	hsa-mir-26a	0.761654	1
13610	39260	not predicted	carcinoma, hepatocellular, hbv-related	hsa-mir-125b	0.761654	1
13629	371529	not predicted	neuroinflammation	hsa-mir-326	0.761654	1
13645	14154	7378	inflammation	hsa-mir-146b	0.761654	1
13662	76780	not predicted	malignant neoplasms [unspecific]	hsa-mir-451	0.761654	1
13774	61229	not predicted	gastrointestinal neoplasms	hsa-mir-421	0.761563	1
13803	16546	15610	inflammation	hsa-mir-9	0.761553	1
14132	24011	15120	inflammation	hsa-mir-212	0.761553	1
14186	3075	24132	glioblastoma	hsa-mir-30b	0.761553	1
14236	28645	13022	carcinoma, breast, triple negative	hsa-mir-34c	0.761553	1
14258	26269	14454	carcinoma, breast, triple negative	hsa-mir-30a	0.761553	1
14287	46049	18927	allergic asthma	hsa-mir-206	0.761234	1
14307	46266	27100	chronic hepatitis b	hsa-mir-146a	0.761234	1
14318	127796	24081	ischemic diseases [unspecific]	hsa-mir-182	0.761234	1
14335	5279	not predicted	colorectal carcinoma	hsa-mir-452	0.761234	1
14377	64358	26452	carcinoma, endometrioid endometrial	hsa-mir-145	0.761234	1
14415	66237	4374	chronic hepatitis b	hsa-mir-182	0.761234	1
14425	81235	8379	chronic hepatitis b	hsa-mir-224	0.761234	1
14427	69324	8041	chronic hepatitis b	hsa-mir-218	0.761234	1
14449	451636	27448	carcinoma, tounge	hsa-mir-124	0.761234	1
14468	37906	3989	allergic asthma	hsa-mir-106b	0.761234	1
14507	42402	17615	chronic hepatitis c	hsa-mir-223	0.761234	1
14508	78435	17602	chronic hepatitis c	hsa-mir-224	0.761234	1
14516	74332	25192	chronic hepatitis b	hsa-mir-125a	0.761234	1
14942	50978	not predicted	carcinoma, breast, triple negative	hsa-mir-217	0.759952	1
15031	11759	not predicted	pancreatic neoplasms	hsa-mir-552	0.759952	1
15044	18050	not predicted	carcinoma, esophageal	hsa-mir-195	0.759952	1
15151	14635	17792	human immunodeficiency virus infection	hsa-mir-126	0.759938	1
15196	18629	not predicted	esophageal neoplasms	hsa-mir-151a	0.759938	1
15198	3764	12618	heart failure	hsa-mir-124	0.759938	1
15209	117152	not predicted	adenocarcinoma, colon	hsa-mir-26a	0.759938	1
15222	48297	1485	human immunodeficiency virus infection	hsa-mir-7	0.759938	1
15284	25122	not predicted	carcinoma, renal cell, clear-cell	hsa-mir-206	0.759539	1
15301	16557	not predicted	neuroblastoma	hsa-mir-218	0.759539	1
15307	61965	not predicted	pancreatic adenocarcinoma	hsa-mir-145	0.759539	1
15310	51697	not predicted	pancreatic adenocarcinoma	hsa-mir-126	0.759539	1
15314	165046	20406	hereditary breast carcinoma	hsa-mir-16	0.759539	1
15317	33153	not predicted	carcinoma, renal cell, clear-cell	hsa-mir-497	0.759539	1
15319	13088	not predicted	neuroblastoma	hsa-mir-34c	0.759539	1
15324	53695	not predicted	pancreatic adenocarcinoma	hsa-mir-34a	0.759539	1
15331	19553	not predicted	neuroblastoma	hsa-mir-1	0.759539	1
15359	11899	not predicted	carcinoma, renal cell, clear-cell	hsa-mir-126	0.759539	1
15363	9649	120	carcinoma, renal cell, clear-cell	hsa-mir-155	0.759539	1
15499	6040	not predicted	melanoma	hsa-mir-148b	0.759306	1
15563	48502	25757	allergic asthma	hsa-let-7g	0.759306	1
15589	11760	2235	squamous cell carcinoma, oral	hsa-mir-144	0.759306	1
15590	7306	2265	squamous cell carcinoma, oral	hsa-mir-142	0.759306	1
15626	21202	not predicted	neuroblastoma	hsa-mir-128	0.758536	1
15627	21922	not predicted	neuroblastoma	hsa-mir-129	0.758536	1
15628	13418	not predicted	neuroblastoma	hsa-mir-124	0.758536	1
15675	105285	14599	liver fibrosis	hsa-mir-221	0.758536	1
15677	39057	8374	carcinoma, lung, small-cell	hsa-mir-181a	0.758536	1
15733	289762	13128	neuroinflammation	hsa-mir-181a	0.758536	1
15776	294281	5548	neuroinflammation	hsa-mir-124	0.758536	1
15875	18778	not predicted	stroke	hsa-mir-126	0.757607	1
15880	29492	not predicted	stroke	hsa-mir-19a	0.757607	1
15887	24783	not predicted	stroke	hsa-mir-210	0.757607	1
15937	272816	not predicted	peripheral nerve injury	hsa-mir-133b	0.757607	1
15948	212945	6583	porcine reproductive and respiratory syndrome virus infection	hsa-mir-140	0.757607	1
15953	18546	not predicted	lymphoma, large b-cell, diffuse	hsa-mir-126	0.757607	1
15961	26906	not predicted	lymphoma, large b-cell, diffuse	hsa-mir-19a	0.757607	1
15981	274619	18227	acute kidney failure	hsa-mir-126	0.757607	1
15984	358688	20802	acute kidney failure	hsa-mir-107	0.757607	1
16026	271148	18711	acute kidney failure	hsa-mir-34a	0.757607	1
16054	17756	not predicted	squamous cell carcinoma, head and neck	hsa-mir-139	0.757607	1
16100	32047	861	liver diseases [unspecific]	hsa-mir-20a	0.756389	1
16111	9958	not predicted	squamous cell carcinoma, head and neck	hsa-mir-99a	0.75625	1
16120	13820	not predicted	bladder neoplasms	hsa-mir-103	0.755976	1
16154	60110	not predicted	adenocarcinoma, colon	hsa-mir-223	0.755976	1
16171	7286	not predicted	leukemia	hsa-mir-223	0.755976	1
16177	31801	391	cardiovascular diseases [unspecific]	hsa-mir-32	0.755976	1
16189	4010	not predicted	carcinoma, renal cell	hsa-mir-181a	0.755744	1
16211	75065	not predicted	gastrointestinal stromal tumor	hsa-mir-17	0.755744	1
16226	2727	not predicted	carcinoma, renal cell	hsa-mir-15a	0.755744	1
16260	53930	12076	lymphoma, large b-cell	hsa-mir-181a	0.755744	1
16263	129956	13205	traumatic brain injury	hsa-mir-194	0.755744	1
16288	2012	25280	colorectal carcinoma	hsa-mir-132	0.755744	1
16315	2352	24911	glioblastoma	hsa-mir-181a	0.755333	1
16316	17924	not predicted	glioblastoma	hsa-mir-518b	0.755333	1
16458	169648	23850	recurrent spontaneous abortion	hsa-mir-486	0.754592	1
16472	173057	7540	ischemic heart disease	hsa-mir-144	0.754592	1
16479	10335	not predicted	glioblastoma	hsa-mir-505	0.754592	1
16570	42483	8913	carcinoma, breast, triple negative	hsa-mir-29	0.754592	1
16599	8061	not predicted	colorectal carcinoma	hsa-mir-502	0.754592	1
16602	4026	not predicted	colorectal carcinoma	hsa-mir-503	0.754592	1
16625	5698	not predicted	colorectal carcinoma	hsa-mir-34	0.754592	1
16694	81959	24755	myeloma	hsa-mir-181a	0.754592	1
16703	218994	23323	psychiatric disorders	hsa-mir-212	0.754592	1
17016	37336	31015	carcinoma, breast, triple negative	hsa-mir-137	0.754592	1
17039	190807	not predicted	liver fibrosis	hsa-mir-34	0.754592	1
17043	107056	10789	liver fibrosis	hsa-mir-24	0.754592	1
17066	3134	18761	glioblastoma	hsa-mir-429	0.754592	1
17092	29071	15482	carcinoma, breast, triple negative	hsa-mir-429	0.754592	1
17131	112051	27584	recurrent spontaneous abortion	hsa-mir-27a	0.754592	1
17226	345910	1874	neuroinflammation	hsa-mir-98	0.754592	1
17275	9822	not predicted	colorectal carcinoma	hsa-mir-374b	0.754592	1
17315	14136	not predicted	neuroblastoma	hsa-mir-183	0.754177	1
17355	16326	not predicted	squamous cell carcinoma, esophageal	hsa-mir-28	0.754177	1
17371	38388	8600	allergic asthma	hsa-mir-27b	0.754177	1
17373	42912	not predicted	carcinoma, breast	hsa-mir-494	0.754177	1
17384	47490	not predicted	carcinoma, breast	hsa-mir-193b	0.754177	1
17419	89988	not predicted	carcinoma, breast	hsa-mir-650	0.754177	1
17431	27106	19109	carcinoma, breast	hsa-mir-150	0.754177	1
17433	31140	18464	carcinoma, breast	hsa-mir-15a	0.754177	1
17437	42653	21501	carcinoma, breast	hsa-mir-10b	0.754177	1
17438	57868	not predicted	carcinoma, breast	hsa-mir-129	0.754177	1
17439	40214	not predicted	carcinoma, breast	hsa-mir-138	0.754177	1
17444	30870	15795	carcinoma, breast	hsa-mir-93	0.754177	1
17447	50889	24960	myotonic muscular dystrophy	hsa-mir-133a	0.754177	1
17483	42596	11154	carcinoma, breast	hsa-mir-133a	0.754177	1
17505	17647	26463	inflammation	hsa-mir-27b	0.754177	1
17515	19157	21737	carcinoma, breast	hsa-mir-34a	0.754177	1
17516	79509	not predicted	carcinoma, breast	hsa-mir-365	0.754177	1
17521	41460	5525	carcinoma, breast	hsa-mir-27b	0.754177	1
17617	10765	not predicted	adenocarcinoma, lung	hsa-mir-150	0.752917	1
17618	5021	not predicted	colorectal carcinoma	hsa-mir-302a	0.752845	1
17621	16258	not predicted	squamous cell carcinoma, head and neck	hsa-mir-491	0.752845	1
17628	14894	not predicted	colorectal carcinoma	hsa-mir-603	0.752845	1
17637	20471	not predicted	squamous cell carcinoma, head and neck	hsa-mir-211	0.752845	1
17641	26907	35735	colorectal carcinoma	hsa-mir-106	0.752845	1
17643	4962	3080	colorectal carcinoma	hsa-mir-200	0.752845	1
17646	5134	35658	colorectal carcinoma	hsa-mir-217	0.752845	1
17647	21425	not predicted	colorectal carcinoma	hsa-mir-216	0.752845	1
17839	15148	not predicted	adenocarcinoma, lung	hsa-mir-494	0.751839	1
17848	3502	not predicted	colorectal carcinoma	hsa-mir-424	0.751839	1
17855	21782	not predicted	adenocarcinoma, lung	hsa-mir-7	0.751839	1
17857	73468	not predicted	ischemia-reperfusion injury	hsa-mir-148b	0.751839	1
17901	19192	not predicted	adenocarcinoma, lung	hsa-mir-451a	0.751839	1
17907	24921	not predicted	gastrointestinal neoplasms	hsa-mir-192	0.751839	1
17911	33558	not predicted	gastrointestinal neoplasms	hsa-mir-9	0.751839	1
17912	39874	not predicted	gastrointestinal neoplasms	hsa-mir-7	0.751839	1
17932	59390	not predicted	ischemia-reperfusion injury	hsa-mir-497	0.751839	1
17988	8703	not predicted	pancreatic neoplasms	hsa-mir-376a	0.751839	1
18005	37433	not predicted	gastrointestinal neoplasms	hsa-mir-19b	0.751839	1
18009	16700	not predicted	squamous cell carcinoma, esophageal	hsa-mir-30d	0.751839	1
18026	53344	not predicted	gastrointestinal neoplasms	hsa-mir-1246	0.751839	1
18030	44361	not predicted	ischemia-reperfusion injury	hsa-mir-1	0.751839	1
18048	25740	not predicted	adenocarcinoma, lung	hsa-mir-151a	0.751839	1
18145	51013	11330	oral neoplasms	hsa-mir-221	0.751839	1
18157	103221	8684	ischemic heart disease	hsa-mir-146a	0.751778	1
18173	218593	not predicted	ischemic heart disease	hsa-mir-874	0.751778	1
18218	6253	not predicted	pancreatic neoplasms	hsa-mir-34	0.751282	1
18231	87350	not predicted	leukemia, myelogenous, chronic, bcr-abl positive	hsa-mir-34a	0.751282	1
18318	21117	not predicted	carcinoma, gastric	hsa-mir-30a	0.751282	1
18334	47846	not predicted	kidney diseases [unspecific]	hsa-mir-17	0.751282	1
18335	21881	not predicted	carcinoma, gastric	hsa-mir-206	0.751282	1
18347	17189	not predicted	leukemia, lymphocytic, chronic, b-cell	hsa-mir-92a	0.751153	1
18358	442452	20030	non-syndromic orofacial clefts	hsa-mir-146a	0.751153	1
18360	43113	not predicted	inflammation	hsa-mir-455	0.751153	1
18391	23939	not predicted	carcinoma, esophageal	hsa-mir-30b	0.751153	1
18463	89782	6670	ischemic heart disease	hsa-mir-122	0.751153	1
18471	55639	28939	inflammation	hsa-mir-584	0.751153	1
18473	11250	not predicted	leukemia, lymphocytic, chronic, b-cell	hsa-mir-122	0.751153	1
18562	8676	10715	colon neoplasms	hsa-mir-30b	0.751153	1
18585	345439	18725	non-syndromic orofacial clefts	hsa-mir-20a	0.751153	1
18599	21061	not predicted	leukemia, lymphocytic, chronic, b-cell	hsa-mir-29b	0.751153	1
18609	13431	not predicted	leukemia, lymphocytic, chronic, b-cell	hsa-mir-214	0.751153	1
18673	19712	not predicted	colon neoplasms	hsa-mir-455	0.751153	1
18717	199817	4499	ischemic heart disease	hsa-let-7g	0.751153	1
18728	2927	not predicted	pancreatic neoplasms	hsa-mir-29b	0.751153	1
18805	11153	not predicted	leukemia, lymphocytic, chronic, b-cell	hsa-mir-31	0.751153	1
18860	16827	not predicted	carcinoma, cervical	hsa-mir-296	0.751153	1
18896	56826	5079	malignant neoplasms [unspecific]	hsa-mir-29a	0.751153	1
18897	65631	5176	malignant neoplasms [unspecific]	hsa-mir-29b	0.751153	1
18945	305003	3498	squamous cell carcinoma, sinonasal	hsa-mir-200c	0.751153	1
19003	18518	not predicted	leukemia, lymphocytic, chronic, b-cell	hsa-mir-9	0.751153	1
19033	99515	25869	malignant neoplasms [unspecific]	hsa-let-7	0.751153	1
19063	66698	22859	lymphoma, large b-cell	hsa-mir-92a	0.751153	1
19136	8947	3842	colon neoplasms	hsa-mir-92a	0.751153	1
19216	18330	26549	squamous cell carcinoma, lung	hsa-mir-145	0.750625	1
19254	328560	not predicted	colitis, ulcerative	hsa-mir-4284	0.750538	1
19255	187329	14375	peripheral nerve injury	hsa-mir-143	0.750538	1
19432	411368	12409	non-syndromic orofacial clefts	hsa-mir-19a	0.749812	1
19435	15045	14412	inflammation	hsa-mir-181a	0.749812	1
19452	7679	not predicted	atherosclerosis	hsa-mir-29c	0.749812	1
19470	63747	5110	malignant neoplasms [unspecific]	hsa-mir-29c	0.749812	1
19485	10326	not predicted	atherosclerosis	hsa-mir-182	0.749812	1
19496	255646	20726	neuroinflammation	hsa-mir-27b	0.749812	1
19623	71851	15966	human papilloma virus infection	hsa-mir-214	0.748841	1
19632	26384	not predicted	nasopharyngeal neoplasms	hsa-mir-497	0.748841	1
19856	9038	26228	esophageal neoplasms	hsa-mir-10b	0.748841	1
20038	81876	not predicted	adenocarcinoma, pancreatic ductal	hsa-mir-196	0.748841	1
20213	35090	15729	hypertrophy	hsa-mir-133a	0.748841	1
20283	120462	6204	chronic inflammation	hsa-mir-34a	0.748841	1
20415	5079	not predicted	carcinoma, renal cell	hsa-mir-137	0.748628	1
20432	6654	not predicted	glioblastoma	hsa-mir-506	0.748628	1
20450	18950	3379	nasopharyngeal neoplasms	hsa-mir-30a	0.748628	1
20482	19007	5819	inflammation	hsa-mir-24	0.748628	1
20494	58089	not predicted	carcinoma, renal cell, clear-cell	hsa-mir-502	0.748628	1
20558	18917	not predicted	carcinoma, renal cell, clear-cell	hsa-mir-141	0.748628	1
20612	33351	29231	carcinoma, breast, triple negative	hsa-mir-199a	0.748322	1
20666	71476	not predicted	liver injury	hsa-mir-223	0.748322	1
20715	123712	not predicted	liver injury	hsa-let-7b	0.748322	1
20747	27481	not predicted	sepsis	hsa-mir-146b	0.74825	1
20756	28833	not predicted	sepsis	hsa-mir-23a	0.74825	1
20808	55749	not predicted	leukemia, b-cell	hsa-mir-125b	0.747991	1
20814	312648	8075	pediatric glioma	hsa-mir-17	0.747991	1
20869	87861	not predicted	carcinoma, lung	hsa-mir-1	0.747972	1
20873	18653	2636	carcinoma, endometrial	hsa-mir-183	0.747972	1
20881	29260	12490	carcinoma, endometrial	hsa-mir-23b	0.747972	1
20914	37910	not predicted	hematologic neoplasms	hsa-mir-23b	0.747972	1
20957	44330	not predicted	hematologic neoplasms	hsa-mir-497	0.747972	1
20963	83724	not predicted	carcinoma, lung	hsa-mir-25	0.747972	1
20972	53773	not predicted	carcinoma, lung	hsa-mir-223	0.747972	1
20989	95194	not predicted	carcinoma, lung	hsa-mir-183	0.747972	1
20991	77886	not predicted	carcinoma, lung	hsa-mir-15b	0.747972	1
20994	76379	not predicted	carcinoma, lung	hsa-mir-107	0.747972	1
21027	117010	16558	kidney injury	hsa-mir-200c	0.747949	1
21059	17953	not predicted	carcinoma, gastric	hsa-mir-34b	0.747949	1
21061	12477	not predicted	thyroid neoplasms	hsa-mir-183	0.747949	1
21068	15250	not predicted	squamous cell carcinoma, head and neck	hsa-mir-451	0.747384	1
21100	25041	not predicted	carcinoma, gastric	hsa-mir-451	0.747384	1
21129	1805	11641	heart failure	hsa-mir-143	0.747384	1
21143	41894	not predicted	adenocarcinoma, esophageal	hsa-mir-200a	0.747384	1
21163	29117	not predicted	adenocarcinoma, esophageal	hsa-mir-221	0.747384	1
21173	47424	not predicted	adenocarcinoma, esophageal	hsa-mir-25	0.747384	1
21188	64549	not predicted	squamous cell carcinoma, lung	hsa-mir-324	0.747384	1
21190	25547	not predicted	carcinoma, gastric	hsa-mir-335	0.747384	1
21207	27817	not predicted	carcinoma, gastric	hsa-mir-218	0.747384	1
21208	18350	not predicted	carcinoma, gastric	hsa-mir-222	0.747384	1
21222	15969	659	cardiovascular diseases [unspecific]	hsa-mir-23a	0.74723	1
21280	108511	14633	liver fibrosis	hsa-mir-222	0.746963	1
21299	52268	not predicted	myocardial ischemic-reperfusion injury	hsa-mir-221	0.746963	1
21368	35042	not predicted	leukemia-lymphoma, adult t-cell	hsa-mir-223	0.746218	1
21373	11148	not predicted	adenocarcinoma, lung	hsa-mir-30a	0.746218	1
21551	37196	not predicted	pituitary adenoma	hsa-mir-210	0.746218	1
21598	13693	not predicted	adenocarcinoma, lung	hsa-mir-206	0.746218	1
21604	7916	not predicted	adenocarcinoma, lung	hsa-mir-223	0.746218	1
21662	33071	not predicted	kidney neoplasms	hsa-mir-17	0.745926	1
21699	93085	2751	carcinoma, bladder	hsa-mir-429	0.745214	1
21702	93844	not predicted	carcinoma, bladder	hsa-mir-451	0.745214	1
21710	132298	not predicted	squamous cell carcinoma	hsa-mir-142	0.745214	1
21751	112270	11188	carcinoma, bladder	hsa-mir-196a	0.745214	1
21760	71449	20895	carcinoma, bladder	hsa-mir-141	0.745214	1
21785	102720	1359	carcinoma, bladder	hsa-mir-9	0.745214	1
21787	98396	not predicted	carcinoma, bladder	hsa-mir-135b	0.745214	1
21789	126942	not predicted	carcinoma, bladder	hsa-mir-133b	0.745214	1
21793	110310	13988	carcinoma, bladder	hsa-let-7	0.745214	1
21814	81964	17830	carcinoma, bladder	hsa-mir-148a	0.745214	1
21816	65489	16662	carcinoma, bladder	hsa-mir-146b	0.745214	1
21962	13224	not predicted	squamous cell carcinoma, esophageal	hsa-mir-194	0.745083	1
21968	203600	not predicted	neuroendocrine tumors	hsa-mir-30a	0.745083	1
21988	178432	not predicted	neuroendocrine tumors	hsa-mir-210	0.745083	1
22013	12378	not predicted	squamous cell carcinoma, esophageal	hsa-mir-196a	0.745083	1
22022	50032	not predicted	inflammation	hsa-mir-320	0.745083	1
22023	38152	not predicted	inflammation	hsa-mir-328	0.745083	1
22032	22881	9168	adenocarcinoma, pancreatic ductal	hsa-mir-196a	0.745083	1
22064	28928	not predicted	colon neoplasms	hsa-let-7f	0.744402	1
22095	64749	not predicted	human immunodeficiency virus infection	hsa-mir-331	0.744402	1
22127	233405	not predicted	peripheral nerve injury	hsa-mir-138	0.744402	1
22194	5900	not predicted	colon neoplasms	hsa-mir-125b	0.744402	1
22198	9391	24466	heart failure	hsa-mir-1246	0.744402	1
22220	8681	9063	colon neoplasms	hsa-mir-101	0.744402	1
22232	76687	not predicted	allergy	hsa-mir-126	0.743428	1
22236	115937	not predicted	allergy	hsa-mir-210	0.743428	1
22238	20916	not predicted	acute myocardial infarction	hsa-mir-155	0.743428	1
22239	37366	not predicted	acute myocardial infarction	hsa-mir-210	0.743428	1
22258	296807	20874	cardiac fibrosis	hsa-mir-21	0.74338	1
22354	5411	not predicted	colorectal carcinoma	hsa-mir-326	0.743374	1
22490	94099	not predicted	pancreatic adenocarcinoma	hsa-mir-183	0.743374	1
22520	76334	not predicted	pancreatic adenocarcinoma	hsa-mir-143	0.743374	1
22525	111563	not predicted	pancreatic adenocarcinoma	hsa-mir-10b	0.743374	1
22531	14714	not predicted	colon neoplasms	hsa-mir-326	0.743374	1
22536	51515	19112	squamous cell carcinoma, lung	hsa-mir-196a	0.743374	1
22573	6973	not predicted	colorectal carcinoma	hsa-mir-1290	0.743374	1
22721	147540	not predicted	pancreatic adenocarcinoma	hsa-mir-196a	0.743374	1
22748	3787	not predicted	glioblastoma	hsa-mir-191	0.743374	1
22884	6681	not predicted	colorectal carcinoma	hsa-mir-187	0.743374	1
22930	22610	not predicted	carcinoma, esophageal	hsa-mir-138	0.743374	1
22969	9885	2463	colon neoplasms	hsa-mir-196a	0.743374	1
23229	8971	not predicted	colorectal carcinoma	hsa-mir-19	0.742689	1
23279	39594	not predicted	gastrointestinal neoplasms	hsa-mir-101	0.742689	1
23290	23973	not predicted	gastrointestinal neoplasms	hsa-mir-122	0.742689	1
23303	47383	not predicted	gastrointestinal neoplasms	hsa-mir-181	0.742689	1
23313	15889	not predicted	squamous cell carcinoma, oral	hsa-mir-503	0.742689	1
23315	152686	29708	ischemic diseases [unspecific]	hsa-mir-494	0.742689	1
23346	37515	13986	diabetic nephropathy	hsa-mir-27b	0.742689	1
23347	4826	not predicted	lung neoplasms	hsa-mir-495	0.742689	1
23391	169460	not predicted	squamous cell carcinoma	hsa-mir-340	0.742689	1
23432	21025	not predicted	gastrointestinal neoplasms	hsa-mir-17	0.742689	1
23444	26923	not predicted	gastrointestinal neoplasms	hsa-mir-19a	0.742689	1
23462	61269	not predicted	squamous cell carcinoma, oral	hsa-mir-769	0.742689	1
23466	119549	not predicted	squamous cell carcinoma	hsa-mir-205	0.742689	1
23474	168000	28806	ischemic diseases [unspecific]	hsa-mir-199a	0.742689	1
23485	60467	785	diabetic nephropathy	hsa-let-7i	0.742689	1
23487	32593	not predicted	gastrointestinal neoplasms	hsa-mir-212	0.742689	1
23549	6414	not predicted	squamous cell carcinoma, oral	hsa-mir-203	0.742689	1
23554	15675	25069	squamous cell carcinoma, oral	hsa-mir-19b	0.742689	1
23555	7212	25055	squamous cell carcinoma, oral	hsa-mir-19a	0.742689	1
23562	21999	not predicted	squamous cell carcinoma, oral	hsa-mir-181	0.742689	1
23651	34032	not predicted	colorectal carcinoma	hsa-mir-4286	0.742689	1
23665	21916	not predicted	adenocarcinoma, lung	hsa-mir-372	0.74265	1
23667	22310	not predicted	adenocarcinoma, lung	hsa-mir-378	0.74265	1
23680	31751	not predicted	adenocarcinoma, lung	hsa-mir-454	0.74265	1
23685	30961	not predicted	carcinoma, renal cell, clear-cell	hsa-mir-378	0.74265	1
23692	9408	not predicted	neuroblastoma	hsa-mir-222	0.74265	1
23695	20497	not predicted	bladder neoplasms	hsa-mir-92b	0.74265	1
23719	17491	not predicted	adenocarcinoma, lung	hsa-mir-193a	0.74265	1
23720	10205	not predicted	bladder neoplasms	hsa-mir-185	0.74265	1
23731	260744	34730	chronic inflammation	hsa-mir-92b	0.74265	1
23740	8592	not predicted	bladder neoplasms	hsa-mir-204	0.74265	1
23749	19541	not predicted	neuroblastoma	hsa-mir-451	0.74265	1
23768	17245	not predicted	carcinoma, cervical	hsa-mir-153	0.74265	1
23838	28094	not predicted	adenocarcinoma, lung	hsa-mir-153	0.74265	1
23844	13272	not predicted	neuroblastoma	hsa-mir-25	0.74265	1
23847	12301	not predicted	adenocarcinoma, lung	hsa-mir-124	0.74265	1
23861	10931	not predicted	adenocarcinoma, lung	hsa-mir-222	0.74265	1
23901	2752	not predicted	glioblastoma	hsa-mir-204	0.74265	1
23909	18984	not predicted	lymphoma, large b-cell, diffuse	hsa-mir-17	0.742649	1
23916	14084	not predicted	leukemia, lymphocytic, chronic, b-cell	hsa-mir-125a	0.742649	1
23939	9243	not predicted	leukemia	hsa-mir-142	0.742619	1
23969	29741	not predicted	leukemia, lymphocytic, chronic, b-cell	hsa-mir-181	0.741181	1
23989	31163	not predicted	squamous cell carcinoma, lung	hsa-mir-106a	0.741181	1
23998	22722	not predicted	leukemia, lymphocytic, chronic, b-cell	hsa-mir-196a-2	0.741181	1
24002	10025	not predicted	squamous cell carcinoma, esophageal	hsa-mir-127	0.741181	1
24058	10666	not predicted	neuroblastoma	hsa-mir-106a	0.741181	1
24089	10049	not predicted	carcinoma, renal cell	hsa-mir-34	0.740476	1
24124	28995	not predicted	ischemia-reperfusion injury	hsa-mir-29a	0.740196	1
24130	33502	not predicted	ischemia-reperfusion injury	hsa-mir-210	0.740196	1
24131	228000	9683	psychiatric disorders	hsa-mir-132	0.740196	1
24164	4852	23789	heart failure	hsa-let-7a	0.740196	1
24165	90306	not predicted	chronic hepatitis b	hsa-mir-151a	0.740196	1
24170	66774	4123	chronic hepatitis b	hsa-mir-200c	0.740196	1
24233	20741	not predicted	adenocarcinoma, pancreatic ductal	hsa-mir-29b-2	0.740196	1
24241	9510	not predicted	squamous cell carcinoma, esophageal	hsa-mir-483	0.740196	1
24288	39979	not predicted	ischemia-reperfusion injury	hsa-mir-320a	0.740196	1
24324	104332	not predicted	heart diseases [unspecific]	hsa-mir-122	0.740095	1
24392	9444	not predicted	colorectal carcinoma	hsa-mir-532	0.740095	1
24572	83258	21711	rhinosinusitis	hsa-mir-210	0.740095	1
24616	64300	not predicted	adenocarcinoma, pancreatic ductal	hsa-mir-421	0.740095	1
24617	132290	not predicted	coronary artery disease	hsa-mir-4513	0.74	1
24623	85910	not predicted	cervical neoplasms	hsa-mir-145	0.74	1
24647	88435	not predicted	carcinoma, prostate	hsa-mir-145	0.739687	1
24651	52939	not predicted	spinal cord injuries	hsa-mir-223	0.739687	1
24655	142760	not predicted	carcinoma, prostate	hsa-mir-26a	0.739687	1
24665	138474	not predicted	spinal cord injuries	hsa-mir-328	0.739687	1
24728	31901	not predicted	carcinoma, gastric	hsa-mir-483	0.738897	1
24802	29876	not predicted	carcinoma, gastric	hsa-mir-152	0.738897	1
24804	29841	not predicted	carcinoma, gastric	hsa-mir-144	0.738897	1
24816	17197	not predicted	squamous cell carcinoma, esophageal	hsa-mir-370	0.738897	1
24844	81685	18459	lymphoma, large b-cell	hsa-mir-144	0.738897	1
24861	48567	not predicted	carcinoma, gastric	hsa-mir-370	0.738897	1
24938	8731	not predicted	bladder neoplasms	hsa-mir-135b	0.738472	1
24973	13002	not predicted	hepatitis c virus infection	hsa-mir-148a	0.738393	1
24987	62604	not predicted	autoimmune diseases [unspecific]	hsa-mir-34a	0.738393	1
24993	54395	not predicted	squamous cell carcinoma, tongue	hsa-mir-193b	0.738314	1
25017	88074	not predicted	spinal cord injuries	hsa-mir-9	0.738314	1
25064	109267	not predicted	spinal cord injuries	hsa-mir-199a	0.738314	1
25065	53073	not predicted	rectal neoplasms	hsa-mir-133a	0.738314	1
25120	12746	not predicted	atherosclerosis	hsa-let-7e	0.738314	1
25121	14498	not predicted	atherosclerosis	hsa-let-7g	0.738314	1
25139	5909	820	neoplasms [unspecific]	hsa-mir-874	0.738314	1
25153	27449	17049	adenovirus infection	hsa-mir-218	0.738314	1
25164	10826	not predicted	atherosclerosis	hsa-mir-9	0.738314	1
25176	9410	not predicted	colorectal carcinoma	hsa-mir-874	0.738314	1
25203	8228	not predicted	atherosclerosis	hsa-mir-133a	0.738314	1
25210	72047	not predicted	spinal cord injuries	hsa-mir-29a	0.738314	1
25211	155707	17033	lung injury [unspecific]	hsa-mir-26a	0.738314	1
25219	102205	not predicted	spinal cord injuries	hsa-mir-30b	0.738314	1
25230	418587	5575	neuroinflammation	hsa-let-7	0.738314	1
25267	28293	not predicted	squamous cell carcinoma, head and neck	hsa-mir-455	0.738299	1
25328	4539	not predicted	melanoma	hsa-mir-30c-1	0.738299	1
25329	122029	26466	liver fibrosis	hsa-mir-30a	0.738299	1
25331	67582	26389	acute coronary syndrome	hsa-mir-224	0.738299	1
25409	132614	7244	ischemic heart disease	hsa-mir-142	0.738299	1
25436	9692	not predicted	squamous cell carcinoma, head and neck	hsa-mir-34c	0.738299	1
25452	55294	12561	acute coronary syndrome	hsa-mir-375	0.738299	1
25719	32454	14263	adenovirus infection	hsa-mir-128	0.738299	1
25721	20349	14246	adenovirus infection	hsa-mir-124	0.738299	1
25756	127130	11069	liver fibrosis	hsa-mir-130a	0.738299	1
25786	15557	not predicted	carcinoma, gastric	hsa-mir-16	0.738299	1
25822	32260	not predicted	carcinoma, gastric	hsa-mir-186	0.738299	1
25837	21239	not predicted	carcinoma, gastric	hsa-mir-141	0.738299	1
25879	70160	not predicted	carcinoma, gastric	hsa-mir-520b	0.738299	1
25972	25775	not predicted	adenovirus infection	hsa-mir-328	0.738299	1
26066	38290	not predicted	carcinoma, gastric	hsa-mir-328	0.738299	1
26117	22840	not predicted	adenovirus infection	hsa-mir-181b	0.738299	1
26168	57926	not predicted	carcinoma, breast, triple negative	hsa-mir-328	0.738299	1
26186	24382	not predicted	carcinoma, gastric	hsa-mir-204	0.738299	1
26234	8013	25204	adenocarcinoma, pancreatic ductal	hsa-mir-126	0.737321	1
26310	30451	not predicted	kaposi sarcoma	hsa-mir-146a	0.735862	1
26339	53114	not predicted	rhabdomyosarcoma	hsa-mir-133a	0.735862	1
26372	13289	15598	carcinoma, colon	hsa-mir-133a	0.735862	1
26381	21481	25661	carcinoma, colon	hsa-mir-373	0.735862	1
26409	10574	10958	carcinoma, colon	hsa-mir-26a	0.735862	1
26462	22005	not predicted	stroke	hsa-mir-30a	0.735536	1
26479	13572	not predicted	carcinoma, ovarian	hsa-mir-29a	0.734843	1
26548	194252	5351	vascular hypertrophy	hsa-mir-21	0.733571	1
26568	15633	not predicted	colon neoplasms	hsa-mir-33a	0.733571	1
26582	72435	not predicted	intrahepatic cholangiocarcinoma	hsa-mir-25	0.733571	1
26586	9558	not predicted	carcinoma, renal cell	hsa-mir-362	0.733571	1
26594	10709	not predicted	glioblastoma	hsa-mir-744	0.733571	1
26599	56092	29774	inflammation	hsa-mir-744	0.733571	1
26629	63682	14606	ischemic heart disease	hsa-mir-21	0.733571	1
26692	50085	not predicted	gastrointestinal neoplasms	hsa-mir-34	0.733364	1
26773	9664	not predicted	heart failure	hsa-mir-34	0.732839	1
26776	18237	10840	adenocarcinoma, gastric	hsa-mir-31	0.732839	1
27007	380921	18603	vascular hypertrophy	hsa-mir-26a	0.731376	1
27173	154431	not predicted	pediatric glioma	hsa-mir-19b-1	0.731376	1
27302	29322	15987	hypertrophy	hsa-mir-1	0.731376	1
27612	20598	not predicted	heart failure	hsa-mir-105	0.731376	1
27615	7195	not predicted	heart failure	hsa-mir-103	0.731376	1
28057	145192	27618	recurrent spontaneous abortion	hsa-mir-93	0.731376	1
28099	32495	not predicted	lymphoma, large b-cell, diffuse	hsa-mir-92a	0.731376	1
28194	506187	not predicted	cardiac fibrosis	hsa-mir-135a	0.731376	1
28316	6350	23026	heart failure	hsa-mir-92a	0.731376	1
28414	512931	22019	cardiac fibrosis	hsa-mir-130a	0.731376	1
28500	34128	24776	carcinoma, hepatocellular, hbv-related	hsa-mir-200a	0.731376	1
28589	135245	24045	ischemic heart disease	hsa-mir-18a	0.731376	1
28591	350795	24050	pediatric glioma	hsa-mir-19a	0.731376	1
28674	402973	not predicted	vascular hypertrophy	hsa-mir-133	0.731376	1
29208	6957	not predicted	colorectal carcinoma	hsa-mir-455	0.731376	1
29212	29583	not predicted	colorectal carcinoma	hsa-mir-365-2	0.731376	1
29251	56641	not predicted	lymphoma, large b-cell, diffuse	hsa-mir-34	0.731376	1
29291	8284	not predicted	colorectal carcinoma	hsa-mir-431	0.731376	1
29314	119807	not predicted	lymphoma, large b-cell, diffuse	hsa-mir-18	0.731376	1
29538	32422	not predicted	lymphoma, large b-cell, diffuse	hsa-mir-19b-1	0.731376	1
29563	393525	not predicted	neuroinflammation	hsa-mir-608	0.731376	1
29929	311483	not predicted	non-syndromic orofacial clefts	hsa-mir-19b-1	0.731376	1
30025	541063	not predicted	vascular hypertrophy	hsa-mir-208	0.731376	1
30455	18544	not predicted	colorectal carcinoma	hsa-mir-18	0.731376	1
30457	14386	not predicted	colorectal carcinoma	hsa-mir-501	0.731376	1
30623	329048	not predicted	cardiac fibrosis	hsa-mir-30	0.731376	1
30878	35976	not predicted	lymphoma, large b-cell, diffuse	hsa-mir-130a	0.731376	1
30969	269386	16102	peripheral nerve injury	hsa-mir-182	0.731376	1
30993	10534	not predicted	heart failure	hsa-mir-320	0.731376	1
31132	472660	18140	cardiac fibrosis	hsa-mir-200b	0.731376	1
31152	22015	not predicted	esophageal neoplasms	hsa-mir-92b	0.731376	1
31219	112500	not predicted	inflammation	hsa-mir-449c	0.731376	1
31345	65608	not predicted	lymphoma, large b-cell, diffuse	hsa-mir-296	0.731376	1
31358	183503	not predicted	liver fibrosis	hsa-mir-542	0.731376	1
31370	232140	26332	chronic inflammation	hsa-mir-99b	0.731376	1
31636	144031	26713	recurrent spontaneous abortion	hsa-mir-106b	0.731376	1
31643	443204	not predicted	aneurysmal subarachnoid hemorrhage	hsa-mir-502	0.731376	1
31645	5098	26791	heart failure	hsa-mir-29b	0.731376	1
32114	418049	not predicted	non-syndromic orofacial clefts	hsa-mir-18	0.731376	1
32338	93361	not predicted	inflammation	hsa-mir-18	0.731376	1
32474	210306	not predicted	porcine reproductive and respiratory syndrome virus infection	hsa-mir-181	0.731376	1
32679	8928	2841	esophageal neoplasms	hsa-mir-192	0.731376	1
32685	17546	2762	esophageal neoplasms	hsa-mir-194	0.731376	1
32853	45117	not predicted	lymphoma, large b-cell, diffuse	hsa-mir-127	0.731376	1
32878	5307	4002	heart failure	hsa-mir-20b	0.731376	1
32907	19413	not predicted	heart failure	hsa-mir-208	0.731376	1
32937	22335	not predicted	lymphoma, large b-cell, diffuse	hsa-mir-142	0.731376	1
33192	61101	not predicted	lymphoma, large b-cell, diffuse	hsa-mir-198	0.731376	1
33195	9328	not predicted	heart failure	hsa-mir-133	0.731376	1
33239	44392	not predicted	lymphoma, large b-cell, diffuse	hsa-mir-19b	0.731376	1
33882	6942	not predicted	carcinoma, cervical	hsa-mir-205	0.731376	1
34296	390027	15683	cardiac fibrosis	hsa-mir-9	0.731376	1
34467	83204	15267	ischemic diseases [unspecific]	hsa-mir-181a	0.731376	1
34893	470232	25057	chronic inflammatory pain	hsa-mir-16	0.731376	1
35387	110218	not predicted	malignant neoplasms [unspecific]	hsa-mir-186	0.731376	1
35479	148239	not predicted	inflammation	hsa-mir-1270	0.731376	1
35615	7229	not predicted	colorectal carcinoma	hsa-mir-885	0.731376	1
35827	94801	not predicted	carcinoma, breast, triple negative	hsa-mir-940	0.731376	1
35993	9765	6467	esophageal neoplasms	hsa-mir-93	0.731376	1
36029	6558	not predicted	carcinoma, cervical	hsa-mir-181a	0.731376	1
36215	11491	not predicted	heart failure	hsa-mir-454	0.731376	1
36386	137362	4006	liver fibrosis	hsa-mir-200a	0.731376	1
36552	327103	3589	vascular hypertrophy	hsa-mir-133a	0.731376	1
36581	7021	not predicted	heart failure	hsa-mir-383	0.731376	1
36613	97306	not predicted	inflammation	hsa-mir-147	0.731376	1
36620	182186	12338	lung injury [unspecific]	hsa-mir-150	0.731376	1
36744	181116	not predicted	recurrent spontaneous abortion	hsa-mir-127	0.731376	1
36754	66576	31004	carcinoma, breast, triple negative	hsa-mir-136	0.731376	1
36825	7170	not predicted	carcinoma, cervical	hsa-mir-93	0.731376	1
36896	76585	not predicted	inflammation	hsa-mir-105	0.731376	1
37195	418048	not predicted	pediatric glioma	hsa-mir-18	0.731376	1
37689	36214	not predicted	carcinoma, cervical	hsa-mir-421	0.731376	1
37716	86563	20742	myeloma	hsa-mir-27b	0.731376	1
37788	13160	33306	neoplasms [unspecific]	hsa-mir-193	0.731376	1
38069	62407	31993	inflammation	hsa-mir-219	0.731376	1
38371	42583	not predicted	carcinoma, cervical	hsa-mir-519d	0.731376	1
38379	9088	not predicted	colorectal carcinoma	hsa-mir-146	0.731376	1
38452	12024	not predicted	colorectal carcinoma	hsa-mir-125	0.731376	1
38464	383511	26393	aneurysmal subarachnoid hemorrhage	hsa-mir-24	0.731376	1
38504	19544	not predicted	colorectal carcinoma	hsa-mir-130	0.731376	1
38605	399044	not predicted	lung injury [unspecific]	hsa-mir-135a	0.731376	1
38636	193257	27528	lung injury [unspecific]	hsa-mir-223	0.731376	1
38704	502954	28038	cardiac fibrosis	hsa-mir-29b	0.731376	1
38736	104031	26645	early-stage non-small-cell lung carcinoma	hsa-mir-210	0.731376	1
38870	56732	not predicted	esophageal neoplasms	hsa-mir-543	0.731376	1
39247	446449	23769	vascular hypertrophy	hsa-let-7a	0.731376	1
39588	41817	not predicted	carcinoma, cervical	hsa-mir-543	0.731376	1
39863	142987	4087	aneurysm	hsa-mir-200b	0.731376	1
40281	19384	not predicted	glioblastoma	hsa-mir-18	0.731376	1
40497	7763	31597	neoplasms [unspecific]	hsa-mir-219	0.731376	1
40996	53024	not predicted	ischemia-reperfusion injury	hsa-mir-144	0.731151	1
41036	16941	not predicted	hepatitis c virus infection	hsa-mir-215	0.731151	1
41072	54966	2278	traumatic brain injury	hsa-mir-126	0.730888	1
41083	41333	not predicted	acute ischemic stroke	hsa-mir-126	0.730888	1
41108	14555	not predicted	adenocarcinoma, lung	hsa-mir-34c	0.730192	1
41156	21274	not predicted	gastrointestinal neoplasms	hsa-mir-106a	0.730192	1
41162	24743	not predicted	gastrointestinal neoplasms	hsa-mir-34c	0.730192	1
41221	71694	not predicted	carcinoma, breast	hsa-mir-744	0.729958	1
41237	14332	19726	carcinoma, breast	hsa-mir-155	0.729958	1
41240	22740	21251	carcinoma, breast	hsa-mir-126	0.729958	1
41248	33380	22314	carcinoma, breast	hsa-mir-100	0.729958	1
41255	29340	11457	carcinoma, breast	hsa-mir-16	0.729958	1
41257	38017	12009	carcinoma, breast	hsa-mir-25	0.729958	1
41264	30591	16077	carcinoma, breast	hsa-mir-200c	0.729958	1
41266	8595	not predicted	squamous cell carcinoma, head and neck	hsa-mir-206	0.729958	1
41268	29715	27120	adenocarcinoma, pancreatic ductal	hsa-mir-30e	0.729958	1
41270	53953	24043	carcinoma, breast	hsa-mir-30b	0.729958	1
41271	52839	23694	carcinoma, breast	hsa-mir-30e	0.729958	1
41285	57035	8359	carcinoma, breast	hsa-mir-212	0.729958	1
41969	209475	not predicted	neurodegenerative diseases [unspecific]	hsa-mir-19	0.729831	1
41980	6863	675	neoplasms [unspecific]	hsa-mir-493	0.729831	1
42149	21344	18134	carcinoma, colon	hsa-mir-99b	0.729831	1
42232	21401	not predicted	carcinoma, colon	hsa-mir-186	0.729831	1
42246	16885	23115	carcinoma, colon	hsa-mir-196a	0.729831	1
42260	21041	not predicted	carcinoma, colon	hsa-mir-18b	0.729831	1
42274	27049	not predicted	carcinoma, colon	hsa-mir-146	0.729831	1
42276	19004	not predicted	carcinoma, colon	hsa-mir-149	0.729831	1
42291	19655	not predicted	carcinoma, colon	hsa-mir-137	0.729831	1
42292	18038	not predicted	carcinoma, colon	hsa-mir-138	0.729831	1
42307	19637	not predicted	carcinoma, colon	hsa-mir-199b	0.729831	1
42646	85312	not predicted	neurodegenerative diseases [unspecific]	hsa-mir-132	0.729831	1
42655	95358	not predicted	neurodegenerative diseases [unspecific]	hsa-mir-124	0.729831	1
42658	88714	not predicted	neurodegenerative diseases [unspecific]	hsa-mir-181a	0.729831	1
42675	107337	not predicted	neurodegenerative diseases [unspecific]	hsa-mir-144	0.729831	1
42755	46148	not predicted	carcinoma, colon	hsa-mir-300	0.729831	1
42904	32824	26669	carcinoma, colon	hsa-mir-330	0.729831	1
42930	82833	not predicted	neurodegenerative diseases [unspecific]	hsa-mir-203	0.729831	1
42989	31733	not predicted	carcinoma, cervical	hsa-mir-337	0.729831	1
43190	7692	13005	carcinoma, colon	hsa-mir-221	0.729831	1
43238	9601	13764	carcinoma, colon	hsa-mir-205	0.729831	1
43267	7930	9657	carcinoma, colon	hsa-mir-29a	0.729831	1
43269	10593	9646	carcinoma, colon	hsa-mir-29c	0.729831	1
43661	151987	not predicted	neurodegenerative diseases [unspecific]	hsa-mir-7	0.729831	1
43770	31179	not predicted	leukemia-lymphoma, adult t-cell	hsa-mir-150	0.729831	1
43860	19654	not predicted	carcinoma, colon	hsa-mir-423	0.729831	1
44056	39059	not predicted	carcinoma, colon	hsa-mir-216a	0.729831	1
44152	14898	not predicted	leukemia	hsa-mir-92a	0.729333	1
44164	15101	not predicted	hepatitis c virus infection	hsa-mir-503	0.728552	1
44168	11929	not predicted	bladder neoplasms	hsa-mir-181b	0.728552	1
44209	5816	14861	bladder neoplasms	hsa-mir-18a	0.728552	1
44226	8659	12132	bladder neoplasms	hsa-mir-34b	0.728552	1
44250	145509	15490	mesial temporal lobe epilepsy	hsa-mir-145	0.728552	1
44251	248392	15515	mesial temporal lobe epilepsy	hsa-mir-143	0.728552	1
44276	14436	not predicted	squamous cell carcinoma, oral	hsa-mir-181b	0.728552	1
44304	12359	not predicted	hepatitis c virus infection	hsa-mir-27b	0.728552	1
44309	11975	not predicted	hepatitis c virus infection	hsa-mir-26b	0.728552	1
44455	16342	not predicted	heart failure	hsa-mir-92	0.727548	1
44487	10566	not predicted	colon neoplasms	hsa-mir-197	0.727527	1
44512	27617	not predicted	squamous cell carcinoma, esophageal	hsa-mir-675	0.727527	1
44546	18870	not predicted	atherosclerosis	hsa-mir-7-2	0.727527	1
44587	7425	7786	colon neoplasms	hsa-let-7a	0.727527	1
44589	58355	not predicted	spinal cord injuries	hsa-let-7a	0.727527	1
44602	36801	not predicted	atherosclerosis	hsa-mir-575	0.727527	1
44661	8718	9791	colon neoplasms	hsa-mir-335	0.727527	1
44700	167835	not predicted	leukemia, lymphoblastic, acute, childhood	hsa-mir-182	0.727527	1
44816	45286	not predicted	squamous cell carcinoma, laryngeal or hypopharyngeal	hsa-mir-149	0.727527	1
44827	43403	5433	squamous cell carcinoma, laryngeal or hypopharyngeal	hsa-mir-132	0.727527	1
44829	58492	not predicted	squamous cell carcinoma, laryngeal or hypopharyngeal	hsa-mir-138	0.727527	1
44879	12211	11660	adenocarcinoma, pancreatic ductal	hsa-mir-17	0.727527	1
44890	55197	not predicted	lymphoma, large b-cell, diffuse	hsa-mir-197	0.727527	1
44919	34511	not predicted	laryngeal neoplasms	hsa-mir-373	0.727527	1
44965	8325	not predicted	atherosclerosis	hsa-mir-206	0.727527	1
44967	9991	not predicted	atherosclerosis	hsa-mir-205	0.727527	1
44968	7234	16800	colon neoplasms	hsa-mir-181a	0.727527	1
44970	29461	16686	squamous cell carcinoma, laryngeal or hypopharyngeal	hsa-mir-20a	0.727527	1
45009	189813	not predicted	leukemia, lymphoblastic, acute, childhood	hsa-mir-34b	0.727527	1
45015	26015	27669	adenocarcinoma, pancreatic ductal	hsa-mir-24-1	0.727527	1
45041	88007	not predicted	kidney diseases [unspecific]	hsa-let-7d	0.727527	1
45053	57885	5964	squamous cell carcinoma, laryngeal or hypopharyngeal	hsa-mir-373	0.727527	1
45073	97167	not predicted	spinal cord injuries	hsa-mir-191	0.727527	1
45081	80118	not predicted	spinal cord injuries	hsa-mir-182	0.727527	1
45113	32287	not predicted	atherosclerosis	hsa-mir-125	0.727527	1
45206	15145	not predicted	atherosclerosis	hsa-mir-497	0.727527	1
45232	102478	not predicted	spinal cord injuries	hsa-mir-34b	0.727527	1
45242	27652	not predicted	colon neoplasms	hsa-mir-886	0.727527	1
45246	3529	not predicted	colorectal carcinoma	hsa-mir-197	0.727527	1
45259	22945	26738	adenocarcinoma, pancreatic ductal	hsa-let-7d	0.727527	1
45301	15765	not predicted	squamous cell carcinoma, esophageal	hsa-mir-574	0.727527	1
45328	185589	not predicted	spinal cord injuries	hsa-mir-383	0.727527	1
45355	73519	not predicted	kidney diseases [unspecific]	hsa-mir-29	0.727527	1
45369	38672	not predicted	adenocarcinoma, pancreatic ductal	hsa-mir-302a	0.727527	1
45411	53177	13172	renal fibrosis	hsa-mir-155	0.726428	1
45438	78075	24089	carcinoma, bladder	hsa-let-7i	0.726	1
45464	17155	not predicted	neuroblastoma	hsa-mir-29b	0.725966	1
45480	7328	11230	colon neoplasms	hsa-mir-130a	0.725966	1
45494	15642	not predicted	neuroblastoma	hsa-mir-130a	0.725966	1
45558	48795	not predicted	squamous cell carcinoma, tongue	hsa-mir-185	0.725918	1
45606	101441	not predicted	squamous cell carcinoma, tongue	hsa-mir-940	0.725918	1
45666	39861	not predicted	rectal neoplasms	hsa-mir-375	0.724156	1
45716	57088	not predicted	carcinoma, breast	hsa-mir-30c-2	0.724064	1
45723	90211	not predicted	carcinoma, breast	hsa-mir-103a	0.724064	1
45750	42744	9454	myotonic muscular dystrophy	hsa-mir-1	0.724064	1
45753	37633	not predicted	stroke	hsa-mir-19b-1	0.724064	1
45769	32215	4790	carcinoma, breast	hsa-mir-29a	0.724064	1
45772	46265	not predicted	leukemia, b-cell	hsa-mir-126	0.724064	1
45799	350029	not predicted	dengue virus infection	hsa-mir-132	0.724	1
45874	232192	not predicted	uterine leiomyoma	hsa-mir-200c	0.723983	1
45904	249620	not predicted	carcinoma, prostate	hsa-mir-33a	0.723983	1
45919	104592	not predicted	carcinoma, prostate	hsa-mir-200a	0.723983	1
45933	67216	15316	oral neoplasms	hsa-mir-125a	0.72375	1
45936	122394	not predicted	chronic heart failure	hsa-mir-1-2	0.72375	1
45963	48557	not predicted	germ cell tumor	hsa-mir-372	0.722765	1
46029	15378	not predicted	neuroblastoma	hsa-mir-212	0.722281	1
46054	21008	not predicted	neuroblastoma	hsa-mir-424	0.722281	1
46098	27389	not predicted	carcinoma, cervical	hsa-mir-374b	0.722281	1
46112	52682	17470	carcinoma, gallbladder	hsa-mir-19a	0.722281	1
46207	119581	not predicted	carcinoma, pancreatic	hsa-mir-193a	0.721323	1
46224	105957	not predicted	chronic hepatitis b	hsa-mir-15	0.721323	1
46274	100111	not predicted	carcinoma, pancreatic	hsa-mir-99b	0.721323	1
46306	146723	5685	mycobacterium tuberculosis infection	hsa-mir-146b	0.721323	1
46339	107508	not predicted	carcinoma, pancreatic	hsa-mir-138	0.721323	1
46352	110817	not predicted	carcinoma, pancreatic	hsa-mir-144	0.721323	1
46369	88149	not predicted	carcinoma, pancreatic	hsa-mir-15a	0.721323	1
46398	106376	not predicted	carcinoma, pancreatic	hsa-mir-10b	0.721323	1
46444	43334	not predicted	carcinoma, pancreatic	hsa-mir-183	0.721323	1
46449	103021	not predicted	carcinoma, pancreatic	hsa-mir-18a	0.721323	1
46499	72202	not predicted	carcinoma, pancreatic	hsa-mir-210	0.721323	1
46530	81109	not predicted	carcinoma, pancreatic	hsa-mir-27a	0.721323	1
46540	84015	not predicted	carcinoma, pancreatic	hsa-mir-222	0.721323	1
46565	108129	not predicted	carcinoma, pancreatic	hsa-mir-29b	0.721323	1
46612	34817	23865	chronic hepatitis b	hsa-mir-155	0.721323	1
46626	201979	not predicted	carcinoma, pancreatic	hsa-mir-323	0.721323	1
46642	66326	5473	chronic hepatitis b	hsa-mir-15a	0.721323	1
46678	128612	not predicted	carcinoma, pancreatic	hsa-mir-373	0.721323	1
46811	217359	25614	mycobacterium tuberculosis infection	hsa-mir-193a	0.721323	1
46868	248339	not predicted	mycobacterium tuberculosis infection	hsa-mir-32	0.721323	1
46886	110430	6644	mycobacterium tuberculosis infection	hsa-mir-21	0.721323	1
46924	56793	not predicted	lymphoma, large b-cell, diffuse	hsa-mir-378	0.721323	1
47115	210688	27510	mycobacterium tuberculosis infection	hsa-mir-206	0.721323	1
47156	228242	24223	mycobacterium tuberculosis infection	hsa-mir-27b	0.721323	1
47204	38155	not predicted	squamous cell carcinoma, cerevial	hsa-mir-499	0.721323	1
47275	110441	11422	mycobacterium tuberculosis infection	hsa-mir-155	0.721323	1
47276	154602	11607	mycobacterium tuberculosis infection	hsa-mir-150	0.721323	1
47279	148294	not predicted	carcinoma, pancreatic	hsa-mir-378a	0.721323	1
47289	214125	13103	mycobacterium tuberculosis infection	hsa-mir-140	0.721323	1
47337	52602	not predicted	carcinoma, gastric	hsa-mir-630	0.720991	1
47429	206466	20414	viral myocarditis	hsa-mir-20b	0.720991	1
47442	6306	not predicted	colorectal carcinoma	hsa-mir-30c	0.720991	1
47453	6701	not predicted	colorectal carcinoma	hsa-mir-331	0.720991	1
47535	91258	17309	viral myocarditis	hsa-mir-146b	0.720991	1
47556	8350	1190	cardiovascular diseases [unspecific]	hsa-mir-150	0.720991	1
47570	39309	1201	cardiovascular diseases [unspecific]	hsa-mir-146	0.720991	1
47595	14051	1152	cardiovascular diseases [unspecific]	hsa-mir-132	0.720991	1
47653	31137	1256	cardiovascular diseases [unspecific]	hsa-mir-181	0.720991	1
47689	3630	34017	neoplasms [unspecific]	hsa-mir-30c	0.720991	1
47725	42341	1141	cardiovascular diseases [unspecific]	hsa-mir-129	0.720991	1
47753	30520	not predicted	colorectal adenocarcinoma	hsa-mir-92a	0.720991	1
47754	41537	not predicted	carcinoma, gastric	hsa-mir-574	0.720991	1
47766	49820	not predicted	carcinoma, gastric	hsa-mir-502	0.720991	1
47774	51824	not predicted	carcinoma, gastric	hsa-mir-509	0.720991	1
47840	31511	7640	adenocarcinoma, gastric	hsa-let-7	0.720991	1
47961	199247	not predicted	carcinoma, endometrial	hsa-mir-450a	0.720991	1
47982	10997	4390	adenocarcinoma, gastric	hsa-mir-155	0.720991	1
48083	26921	14308	carcinoma, endometrial	hsa-mir-27a	0.720991	1
48132	30362	13194	carcinoma, endometrial	hsa-mir-29b	0.720991	1
48217	300702	not predicted	sickle cell disease	hsa-mir-326	0.720991	1
48230	49104	not predicted	carcinoma, gastric	hsa-mir-495	0.720991	1
48241	18757	not predicted	colon neoplasms	hsa-mir-30c	0.720991	1
48243	12114	not predicted	colon neoplasms	hsa-mir-30d	0.720991	1
48300	8864	not predicted	colorectal carcinoma	hsa-mir-509	0.720991	1
48527	34463	not predicted	gastrointestinal neoplasms	hsa-mir-103	0.720991	1
48567	78397	not predicted	carcinoma, urothelial, upper tract	hsa-mir-30c	0.720991	1
48600	33804	1064	cardiovascular diseases [unspecific]	hsa-mir-330	0.720991	1
48620	44097	not predicted	cardiovascular diseases [unspecific]	hsa-mir-30c	0.720991	1
48689	62774	not predicted	colon neoplasms	hsa-mir-3613	0.720991	1
48737	35052	5797	adenocarcinoma, gastric	hsa-let-7c	0.720991	1
48803	150031	7676	viral myocarditis	hsa-mir-1	0.720991	1
48842	41115	not predicted	colon neoplasms	hsa-mir-18	0.720991	1
48848	24983	2573	adenocarcinoma, gastric	hsa-mir-375	0.720991	1
48894	232412	4468	viral myocarditis	hsa-mir-381	0.720991	1
48910	39139	not predicted	carcinoma, gastric	hsa-mir-449a	0.720991	1
48987	30095	11427	adenocarcinoma, gastric	hsa-mir-30a	0.720991	1
49010	27963	not predicted	colon neoplasms	hsa-mir-545	0.720991	1
49133	21011	not predicted	gastrointestinal neoplasms	hsa-mir-106b	0.720991	1
49149	22500	not predicted	cardiovascular diseases [unspecific]	hsa-mir-499	0.720991	1
49158	32231	not predicted	laryngeal neoplasms	hsa-mir-33a	0.720991	1
49192	45664	not predicted	carcinoma, gastric	hsa-mir-30	0.720991	1
49356	16994	not predicted	carcinoma, gastric	hsa-mir-93	0.720991	1
49438	30887	25872	carcinoma, endometrial	hsa-mir-24	0.720991	1
49531	33536	not predicted	carcinoma, gastric	hsa-mir-129	0.720991	1
49554	30237	not predicted	carcinoma, gastric	hsa-mir-320a	0.720991	1
49577	53785	not predicted	carcinoma, endometrial	hsa-mir-542	0.720991	1
49598	37678	21874	carcinoma, endometrial	hsa-let-7	0.720991	1
49603	105408	not predicted	carcinoma, gastric	hsa-mir-1228	0.720991	1
49613	36705	not predicted	gastrointestinal neoplasms	hsa-mir-24	0.720991	1
49616	89015	not predicted	gastrointestinal neoplasms	hsa-mir-18	0.720991	1
49618	24271	not predicted	gastrointestinal neoplasms	hsa-mir-16	0.720991	1
49623	22164	not predicted	cardiovascular diseases [unspecific]	hsa-mir-451a	0.720991	1
49626	27819	not predicted	gastrointestinal neoplasms	hsa-mir-93	0.720991	1
49679	24812	503	cardiovascular diseases [unspecific]	hsa-mir-181b	0.720991	1
49704	60375	not predicted	carcinoma, gastric	hsa-mir-520d	0.720991	1
50002	36965	not predicted	gastrointestinal neoplasms	hsa-mir-218	0.720991	1
50009	73865	not predicted	adenocarcinoma, pancreatic ductal	hsa-mir-216	0.720991	1
50038	29579	not predicted	colon neoplasms	hsa-mir-374a	0.720991	1
50060	21384	9419	adenocarcinoma, pancreatic ductal	hsa-mir-200	0.720991	1
50165	22506	18355	adenocarcinoma, pancreatic ductal	hsa-let-7	0.720991	1
50186	126510	not predicted	kidney diseases [unspecific]	hsa-mir-200	0.720991	1
50212	49270	20893	viral myocarditis	hsa-mir-21	0.720991	1
50416	53974	not predicted	adenocarcinoma, gastric	hsa-mir-449a	0.720991	1
50442	48872	not predicted	carcinoma, gastric	hsa-mir-383	0.720991	1
50470	16962	27054	adenocarcinoma, pancreatic ductal	hsa-mir-34c	0.720991	1
50488	54855	not predicted	carcinoma, gastric	hsa-mir-331	0.720991	1
50562	26065	not predicted	carcinoma, gastric	hsa-mir-148a	0.720991	1
50604	71963	not predicted	adenocarcinoma, pancreatic ductal	hsa-mir-501	0.720991	1
50682	117829	not predicted	kidney diseases [unspecific]	hsa-mir-30	0.720991	1
50710	22703	not predicted	gastrointestinal neoplasms	hsa-mir-146b	0.720991	1
50728	66581	not predicted	muscle diseases [unspecific]	hsa-mir-24	0.720991	1
50775	20009	not predicted	cardiovascular diseases [unspecific]	hsa-mir-24	0.720991	1
50777	60580	not predicted	muscle diseases [unspecific]	hsa-mir-214	0.720991	1
50778	21732	not predicted	cardiovascular diseases [unspecific]	hsa-mir-29	0.720991	1
50823	185472	3701	sickle cell disease	hsa-mir-199a-2	0.720991	1
50851	36248	not predicted	gastrointestinal neoplasms	hsa-mir-451	0.720991	1
50890	28119	not predicted	carcinoma, gastric	hsa-mir-29b	0.720991	1
50893	57588	703	cardiovascular diseases [unspecific]	hsa-mir-18	0.720991	1
51104	50841	1205	liver diseases [unspecific]	hsa-mir-19b	0.720482	1
51181	117659	not predicted	heart diseases [unspecific]	hsa-mir-150	0.720059	1
51191	13866	not predicted	muscle atrophy	hsa-mir-18a	0.720059	1
51216	40631	6116	carcinoma, bladder	hsa-mir-21	0.720059	1
51218	18499	not predicted	hepatoblastoma	hsa-mir-143	0.720059	1
51222	52735	16635	carcinoma, bladder	hsa-mir-34a	0.720059	1
51233	9624	125	hepatoblastoma	hsa-mir-21	0.720059	1
51272	30082	not predicted	myocardial infarction	hsa-mir-134	0.72	1
51273	24682	not predicted	myocardial infarction	hsa-mir-133	0.72	1
51275	57827	not predicted	myocardial infarction	hsa-mir-208	0.72	1
51276	54132	not predicted	acute myocardial infarction	hsa-mir-29	0.72	1
51285	15501	not predicted	myocardial infarction	hsa-mir-486	0.72	1
51402	53855	not predicted	kidney diseases [unspecific]	hsa-mir-125b	0.719929	1
51486	21098	not predicted	carcinoma, esophageal	hsa-mir-148a	0.71987	1
51504	10679	not predicted	neuroblastoma	hsa-mir-132	0.717896	1
51550	33626	not predicted	neuroblastoma	hsa-mir-675	0.717896	1
51556	15805	not predicted	gastrointestinal neoplasms	hsa-mir-223	0.717896	1
51564	333849	not predicted	carcinoma, thyroid, anaplastic	hsa-mir-146b	0.717896	1
51565	319805	not predicted	carcinoma, thyroid, anaplastic	hsa-mir-146a	0.717896	1
51582	36987	19929	carcinoma, breast	hsa-mir-132	0.717576	1
51584	24356	18101	carcinoma, breast	hsa-mir-19a	0.717576	1
51680	10641	not predicted	melanoma	hsa-mir-484	0.716249	1
51693	13931	not predicted	hepatitis c virus infection	hsa-mir-93	0.715966	1
51791	7137	not predicted	hepatitis c virus infection	hsa-mir-150	0.715966	1
51795	55746	not predicted	lymphoma, mantle-cell	hsa-mir-223	0.715966	1
51809	12059	not predicted	hepatitis c virus infection	hsa-mir-124	0.715966	1
51829	90784	not predicted	carcinoma, laryngeal	hsa-mir-23a	0.715966	1
51832	84653	not predicted	carcinoma, laryngeal	hsa-mir-27a	0.715966	1
51852	40708	11400	oral neoplasms	hsa-mir-223	0.715966	1
51854	56792	not predicted	stroke	hsa-mir-185	0.715746	1
51879	467855	not predicted	carcinoma, thyroid, anaplastic	hsa-mir-26a	0.715746	1
51888	8765	not predicted	hepatitis c virus infection	hsa-mir-19a	0.715746	1
51892	417372	not predicted	carcinoma, thyroid, anaplastic	hsa-mir-19a	0.715746	1
51905	6981	not predicted	hepatitis c virus infection	hsa-mir-222	0.715746	1
51949	61092	19286	carcinoma, bladder	hsa-mir-100	0.715555	1
51950	90255	not predicted	carcinoma, bladder	hsa-mir-138	0.715555	1
51951	52313	16684	carcinoma, bladder	hsa-mir-146a	0.715555	1
52014	6142	not predicted	atherosclerosis	hsa-mir-122	0.714492	1
52030	29234	not predicted	atherosclerosis	hsa-mir-365	0.714492	1
52035	48843	not predicted	lymphoma, large-cell, anaplastic	hsa-mir-150	0.714286	1
52063	148645	not predicted	carcinoma, endometrioid endometrial	hsa-mir-135b	0.71405	1
52066	24796	not predicted	squamous cell carcinoma, oral	hsa-mir-455	0.71405	1
52095	55671	not predicted	squamous cell carcinoma, tongue	hsa-mir-149	0.71405	1
52108	11287	18869	colon neoplasms	hsa-mir-194	0.71405	1
52134	59794	not predicted	squamous cell carcinoma, tongue	hsa-mir-137	0.71405	1
52137	50600	not predicted	squamous cell carcinoma, tongue	hsa-mir-138	0.71405	1
52227	8302	20687	squamous cell carcinoma, oral	hsa-mir-200a	0.71405	1
52260	79953	15997	viral myocarditis	hsa-mir-223	0.71405	1
52273	83010	15826	kidney injury	hsa-mir-210	0.71405	1
52284	225534	not predicted	viral myocarditis	hsa-mir-208	0.71405	1
52401	27715	16655	squamous cell carcinoma, tongue	hsa-mir-182	0.71405	1
52471	22530	not predicted	cardiovascular diseases [unspecific]	hsa-mir-133	0.71405	1
52541	351011	28116	hereditary breast carcinoma	hsa-mir-15b	0.71405	1
52542	200274	28150	hereditary breast carcinoma	hsa-mir-15a	0.71405	1
52583	241575	26800	hereditary breast carcinoma	hsa-mir-195	0.71405	1
52611	350102	27080	hereditary breast carcinoma	hsa-mir-141	0.71405	1
52629	82618	not predicted	carcinoma, gallbladder	hsa-mir-33a	0.71405	1
52746	50251	21981	carcinoma, gallbladder	hsa-mir-30a	0.71405	1
52861	118463	not predicted	nervous system diseases [unspecific]	hsa-mir-7	0.71405	1
53047	21417	2692	squamous cell carcinoma, oral	hsa-mir-372	0.71405	1
53058	24531	not predicted	squamous cell carcinoma, oral	hsa-mir-377	0.71405	1
53168	48549	3034	adenocarcinoma, gastric	hsa-mir-194	0.71405	1
53309	95509	776	liver diseases [unspecific]	hsa-let-7f	0.71405	1
53403	512060	13924	kideny transplant rejection	hsa-mir-486	0.71405	1
53426	57765	not predicted	squamous cell carcinoma, tongue	hsa-mir-33a	0.71405	1
53595	160885	not predicted	neurodegenerative diseases [unspecific]	hsa-mir-34	0.71405	1
53608	334853	not predicted	hereditary breast carcinoma	hsa-mir-30d	0.71405	1
53610	164557	19395	hereditary breast carcinoma	hsa-mir-30b	0.71405	1
53661	46759	not predicted	squamous cell carcinoma, oral	hsa-let-7f	0.71405	1
53701	277333	18683	hereditary breast carcinoma	hsa-mir-30e	0.71405	1
53739	33401	not predicted	gastrointestinal neoplasms	hsa-mir-19b-1	0.71405	1
53780	60081	20129	squamous cell carcinoma, tongue	hsa-mir-373	0.71405	1
53919	85273	not predicted	nervous system diseases [unspecific]	hsa-mir-124	0.71405	1
54031	48885	25962	carcinoma, endometrioid endometrial	hsa-mir-141	0.71405	1
54303	112852	not predicted	gastrointestinal neoplasms	hsa-mir-130	0.71405	1
54335	43939	not predicted	gastrointestinal neoplasms	hsa-mir-194	0.71405	1
54423	70905	23369	carcinoma, endometrioid endometrial	hsa-mir-200c	0.71405	1
54474	42486	not predicted	squamous cell carcinoma, esophageal	hsa-mir-135	0.71405	1
54511	297555	not predicted	nervous system diseases [unspecific]	hsa-let-7f	0.71405	1
54518	100437	not predicted	nervous system diseases [unspecific]	hsa-let-7b	0.71405	1
54596	333610	6678	kideny transplant rejection	hsa-mir-21	0.71405	1
54627	150622	not predicted	squamous cell carcinoma, tongue	hsa-mir-488	0.71405	1
54644	27751	338	liver diseases [unspecific]	hsa-mir-17	0.71405	1
54658	59369	2746	adenocarcinoma, gastric	hsa-mir-372	0.71405	1
54806	120799	not predicted	rhinosinusitis	hsa-mir-32	0.71405	1
54876	105013	14032	hereditary breast carcinoma	hsa-mir-29a	0.71405	1
54890	274792	14642	hereditary breast carcinoma	hsa-mir-29c	0.71405	1
54892	227757	14665	hereditary breast carcinoma	hsa-mir-29b	0.71405	1
55035	28134	8229	adenocarcinoma, pancreatic ductal	hsa-mir-98	0.71405	1
55176	34323	not predicted	squamous cell carcinoma, esophageal	hsa-mir-193	0.71405	1
55195	428450	10499	neuropsychiatric disorders [unspecific]	hsa-mir-132	0.71405	1
55402	45302	15093	squamous cell carcinoma, tongue	hsa-let-7a	0.71405	1
55678	225359	27792	hereditary breast carcinoma	hsa-mir-200b	0.71405	1
55681	251055	27781	hereditary breast carcinoma	hsa-mir-200a	0.71405	1
55685	298299	27695	hereditary breast carcinoma	hsa-mir-200c	0.71405	1
55691	27483	not predicted	liver diseases [unspecific]	hsa-mir-192	0.71405	1
55785	426897	22653	kideny transplant rejection	hsa-mir-125a	0.71405	1
55881	52146	not predicted	leukemia, b-cell	hsa-mir-92a	0.71405	1
55890	426764	22174	kideny transplant rejection	hsa-mir-142	0.71405	1
55933	405062	24785	kideny transplant rejection	hsa-mir-150	0.71405	1
56081	29296	not predicted	squamous cell carcinoma, esophageal	hsa-mir-33b	0.71405	1
56212	74903	not predicted	nervous system diseases [unspecific]	hsa-mir-26a	0.71405	1
56327	174267	not predicted	carcinoma, endometrioid endometrial	hsa-mir-186	0.71405	1
56448	122727	12232	carcinoma, endometrioid endometrial	hsa-mir-23a	0.71405	1
56510	35794	not predicted	gastrointestinal neoplasms	hsa-mir-215	0.71405	1
56525	138333	13225	kidney injury	hsa-let-7c	0.71405	1
56575	128533	8893	carcinoma, endometrioid endometrial	hsa-mir-200	0.71405	1
56621	345519	not predicted	neuropsychiatric disorders [unspecific]	hsa-mir-365	0.71405	1
56699	163440	not predicted	carcinoma, gallbladder	hsa-mir-663a	0.71405	1
56800	48816	19688	squamous cell carcinoma, tongue	hsa-mir-24	0.71405	1
56859	67661	not predicted	kidney diseases [unspecific]	hsa-mir-204	0.71405	1
56946	50280	not predicted	muscle diseases [unspecific]	hsa-mir-122	0.71405	1
56969	73329	not predicted	muscle diseases [unspecific]	hsa-mir-133	0.71405	1
57067	18074	16759	squamous cell carcinoma, oral	hsa-mir-200	0.71405	1
57079	73564	16865	carcinoma, gallbladder	hsa-mir-194	0.71405	1
57096	19785	16620	squamous cell carcinoma, oral	hsa-mir-211	0.71405	1
57104	10415	not predicted	squamous cell carcinoma, oral	hsa-mir-204	0.71405	1
57129	64595	34917	carcinoma, breast, triple negative	hsa-mir-490	0.71405	1
57135	15004	not predicted	squamous cell carcinoma, esophageal	hsa-mir-449a	0.71405	1
57155	12998	not predicted	squamous cell carcinoma, oral	hsa-mir-191	0.71405	1
57178	102617	not predicted	kidney diseases [unspecific]	hsa-mir-186	0.71405	1
57292	416608	27465	kideny transplant rejection	hsa-mir-200b	0.71405	1
57392	219693	not predicted	kidney injury	hsa-mir-30	0.71405	1
57532	481464	6275	kideny transplant rejection	hsa-mir-192	0.71405	1
57648	12504	not predicted	squamous cell carcinoma, oral	hsa-mir-149	0.71405	1
57650	226501	not predicted	kidney diseases [unspecific]	hsa-mir-130	0.71405	1
57652	26340	not predicted	squamous cell carcinoma, oral	hsa-mir-146	0.71405	1
57684	18532	not predicted	squamous cell carcinoma, oral	hsa-mir-129	0.71405	1
57771	72360	407	liver diseases [unspecific]	hsa-mir-340	0.71405	1
57867	90172	11414	kidney injury	hsa-mir-192	0.71405	1
57904	220579	not predicted	leukemia, b-cell	hsa-mir-18	0.71405	1
57915	131787	12179	kidney injury	hsa-mir-182	0.71405	1
57962	73115	14097	kidney injury	hsa-mir-126	0.71405	1
57966	25503	not predicted	squamous cell carcinoma, esophageal	hsa-mir-181d	0.71405	1
58019	92252	13504	kidney injury	hsa-mir-150	0.71405	1
58068	24834	not predicted	gastrointestinal neoplasms	hsa-mir-486	0.71405	1
58198	81427	not predicted	leukemia, b-cell	hsa-mir-19b	0.71405	1
58294	22685	not predicted	ischemia-reperfusion injury	hsa-mir-145	0.713504	1
58330	136885	not predicted	muscle diseases [unspecific]	hsa-mir-608	0.713504	1
58389	31774	27859	squamous cell carcinoma, lung	hsa-mir-375	0.713504	1
58435	32079	18481	carcinoma, breast	hsa-mir-15b	0.712754	1
58437	39204	20998	carcinoma, breast	hsa-mir-101	0.712754	1
58441	39256	9081	carcinoma, breast	hsa-mir-130a	0.712754	1
58448	44669	23915	carcinoma, breast	hsa-mir-30a	0.712754	1
58449	46896	7875	carcinoma, breast	hsa-mir-23b	0.712754	1
58450	212550	13703	mycobacterium tuberculosis infection	hsa-mir-101	0.712754	1
58469	294400	not predicted	neurilemmoma	hsa-mir-29a	0.712381	1
58578	560037	not predicted	chronic pain	hsa-mir-320a	0.711225	1
59162	381697	1986	hypoxic-ischemic encephalopathy	hsa-let-7e	0.711225	1
59166	312556	2084	hypoxic-ischemic encephalopathy	hsa-let-7a	0.711225	1
59220	22108	not predicted	squamous cell carcinoma, esophageal	hsa-mir-1288	0.711225	1
59237	565368	not predicted	chronic pain	hsa-mir-132	0.711225	1
59564	220110	21503	hypoxic-ischemic encephalopathy	hsa-mir-182	0.711225	1
59671	35960	not predicted	colorectal carcinoma	hsa-mir-1288	0.711225	1
59801	181267	not predicted	chronic inflammation	hsa-mir-99a	0.711225	1
60005	77350	not predicted	squamous cell carcinoma, lung	hsa-mir-650	0.711225	1
60017	30022	4659	squamous cell carcinoma, lung	hsa-mir-181a	0.711225	1
60142	319227	1855	hypoxic-ischemic encephalopathy	hsa-mir-23a	0.711225	1
60303	28410	not predicted	glioblastoma	hsa-mir-520f	0.711225	1
60663	41097	26538	squamous cell carcinoma, lung	hsa-mir-144	0.711225	1
61068	40082	4109	squamous cell carcinoma, lung	hsa-let-7a	0.711225	1
61138	335391	3584	hypoxic-ischemic encephalopathy	hsa-mir-17	0.711225	1
61860	244106	not predicted	mycobacterium tuberculosis infection	hsa-mir-296	0.711225	1
62212	52566	not predicted	squamous cell carcinoma, lung	hsa-mir-296	0.711225	1
62233	40655	14782	squamous cell carcinoma, lung	hsa-mir-224	0.711225	1
62290	254926	9392	habitual abortion	hsa-mir-372	0.711225	1
62690	106353	not predicted	myocardial ischemic-reperfusion injury	hsa-mir-128	0.711038	1
62862	71835	not predicted	myocardial ischemic-reperfusion injury	hsa-mir-195	0.711038	1
63319	59940	not predicted	myocardial ischemic-reperfusion injury	hsa-mir-92a	0.711038	1
63599	43954	not predicted	esophageal neoplasms	hsa-mir-151	0.711038	1
63707	63354	not predicted	spinal cord injuries	hsa-mir-16	0.711038	1
63756	201073	not predicted	spinal cord injuries	hsa-mir-103a	0.711038	1
64499	72927	not predicted	colon neoplasms	hsa-mir-627	0.711038	1
64593	244415	not predicted	spinal cord injuries	hsa-mir-519d	0.711038	1
64599	60407	not predicted	spinal cord injuries	hsa-mir-125b	0.711038	1
64741	47588	not predicted	spinal cord injuries	hsa-mir-146a	0.711038	1
64789	64769	not predicted	spinal cord injuries	hsa-mir-195	0.711038	1
64857	41354	83	spinal cord injuries	hsa-mir-155	0.711038	1
64869	100028	not predicted	spinal cord injuries	hsa-mir-140	0.711038	1
64879	67228	not predicted	spinal cord injuries	hsa-mir-210	0.711038	1
64928	291753	11932	peripheral nerve injury	hsa-mir-338	0.711038	1
65246	60900	not predicted	spinal cord injuries	hsa-mir-23a	0.711038	1
65340	102671	not predicted	spinal cord injuries	hsa-mir-34c	0.711038	1
65500	76603	not predicted	myocardial ischemic-reperfusion injury	hsa-let-7b	0.711038	1
65542	33798	not predicted	nasopharyngeal neoplasms	hsa-mir-184	0.711038	1
65773	96447	not predicted	spinal cord injuries	hsa-mir-494	0.711038	1
66001	3401	not predicted	carcinoma, renal cell	hsa-mir-19b-1	0.710963	1
66058	122760	not predicted	leukemia-lymphoma, precursor b-cell lymphoblastic	hsa-mir-125b	0.710963	1
66085	84798	25420	renal fibrosis	hsa-mir-29b	0.710667	1
66091	67385	28104	human papilloma virus infection	hsa-mir-150	0.710535	1
66099	33922	19588	human papilloma virus infection	hsa-mir-146a	0.710535	1
66159	66635	not predicted	carcinoma, pancreatic	hsa-mir-203	0.710231	1
66163	11582	not predicted	carcinoma, colon	hsa-mir-99a	0.710231	1
66181	64814	not predicted	carcinoma, pancreatic	hsa-mir-429	0.710231	1
66232	25272	276	muscular dystrophy	hsa-mir-155	0.71	1
66269	231422	not predicted	heart diseases [unspecific]	hsa-mir-184	0.70905	1
66327	27376	not predicted	ischemia-reperfusion injury	hsa-mir-122	0.70905	1
66443	51906	not predicted	ischemia-reperfusion injury	hsa-mir-148a	0.70905	1
66611	176402	not predicted	heart diseases [unspecific]	hsa-mir-342	0.70905	1
66614	101668	not predicted	heart diseases [unspecific]	hsa-mir-133a	0.70905	1
66770	118215	not predicted	heart diseases [unspecific]	hsa-mir-499	0.70905	1
66772	70265	not predicted	ischemia-reperfusion injury	hsa-mir-423	0.70905	1
66848	45330	not predicted	sepsis	hsa-mir-181b	0.70905	1
66998	28534	not predicted	sepsis	hsa-mir-132	0.70905	1
66999	41655	not predicted	sepsis	hsa-mir-138	0.70905	1
67186	33361	not predicted	sepsis	hsa-mir-30e	0.70905	1
67237	47437	not predicted	ischemia-reperfusion injury	hsa-mir-133a	0.70905	1
67311	36013	not predicted	sepsis	hsa-mir-1	0.70905	1
67338	12680	not predicted	carcinoma, colon	hsa-mir-199a	0.708833	1
67396	56020	not predicted	muscular dystrophy	hsa-mir-195	0.708333	1
67410	28238	not predicted	kidney neoplasms	hsa-mir-214	0.708306	1
67454	20499	not predicted	carcinoma, oral	hsa-mir-34a	0.708306	1
67562	26615	not predicted	carcinoma, oral	hsa-mir-214	0.708306	1
67602	35478	not predicted	ischemia-reperfusion injury	hsa-mir-203	0.708306	1
67689	52890	not predicted	ischemia-reperfusion injury	hsa-mir-320	0.708306	1
67846	9330	not predicted	atherosclerosis	hsa-mir-23a	0.708306	1
68053	7649	not predicted	atherosclerosis	hsa-mir-16	0.708306	1
68138	18205	150	kidney neoplasms	hsa-mir-155	0.708306	1
68157	102893	not predicted	sarcoma [unspecific]	hsa-mir-206	0.708254	1
68220	21501	not predicted	leukemia, myeloid, chronic	hsa-mir-142	0.707185	1
68229	30333	not predicted	leukemia, myeloid, chronic	hsa-mir-125b	0.707185	1
68258	6825	19447	bladder neoplasms	hsa-mir-125a	0.707176	1
68263	209185	not predicted	liver injury	hsa-mir-320	0.707176	1
68457	89700	not predicted	lymphoma, mantle-cell	hsa-mir-199a	0.706884	1
68479	29370	19248	squamous cell carcinoma, cerevial	hsa-mir-31	0.706665	1
68527	34767	not predicted	bladder neoplasms	hsa-mir-874	0.706665	1
68575	79913	not predicted	adenocarcinoma, esophageal	hsa-mir-196a	0.706665	1
68581	54125	not predicted	ischemia-reperfusion injury	hsa-mir-194	0.706665	1
68589	38692	not predicted	adenocarcinoma, esophageal	hsa-mir-106b	0.706665	1
68604	4527	not predicted	colorectal carcinoma	hsa-mir-370	0.706665	1
68630	25327	not predicted	ischemia-reperfusion injury	hsa-mir-150	0.706665	1
68829	100272	not predicted	nasopharyngeal neoplasms	hsa-mir-663b	0.706665	1
68950	51676	not predicted	adenocarcinoma, esophageal	hsa-mir-451a	0.706665	1
68962	11480	not predicted	bladder neoplasms	hsa-mir-138	0.706665	1
68974	20628	not predicted	bladder neoplasms	hsa-mir-129	0.706665	1
69138	23563	not predicted	colorectal carcinoma	hsa-mir-522	0.706665	1
69158	5555	16153	bladder neoplasms	hsa-mir-15a	0.706665	1
69246	40429	not predicted	adenocarcinoma, esophageal	hsa-mir-125a	0.706665	1
69435	40740	not predicted	cardiovascular diseases [unspecific]	hsa-mir-425	0.706665	1
69486	9841	4321	bladder neoplasms	hsa-mir-133a	0.706665	1
69576	58527	not predicted	ischemia	hsa-mir-92a	0.706665	1
69639	7380	10522	bladder neoplasms	hsa-mir-30a	0.706665	1
69669	54667	not predicted	adenocarcinoma, esophageal	hsa-mir-101	0.706665	1
69763	68898	not predicted	adenocarcinoma, esophageal	hsa-mir-194	0.706665	1
69830	56183	17204	squamous cell carcinoma, laryngeal or hypopharyngeal	hsa-mir-218	0.706665	1
69840	25074	not predicted	ischemia-reperfusion injury	hsa-mir-17	0.706665	1
70043	36069	1654	squamous cell carcinoma, cerevial	hsa-mir-205	0.706665	1
70052	99528	not predicted	squamous cell carcinoma, laryngeal or hypopharyngeal	hsa-mir-300	0.706665	1
70070	31995	not predicted	adenocarcinoma, esophageal	hsa-mir-31	0.706665	1
70265	100139	not predicted	adenocarcinoma, esophageal	hsa-mir-331	0.706665	1
70515	281059	30052	liver fibrosis	hsa-mir-942	0.706665	1
70676	16215	35956	colorectal carcinoma	hsa-mir-369	0.706522	1
70795	264067	not predicted	leukemia, lymphoblastic, acute, childhood	hsa-mir-25	0.705867	1
70833	76785	not predicted	brain neoplasms	hsa-mir-19a	0.7058	1
70850	63819	15	brain neoplasms	hsa-mir-17	0.7058	1
70863	39646	not predicted	diabetic nephropathy	hsa-mir-10a	0.705772	1
70892	23799	1113	diabetic nephropathy	hsa-mir-34a	0.705772	1
70897	23204	8727	human immunodeficiency virus infection	hsa-mir-93	0.705772	1
70914	36970	543	diabetic nephropathy	hsa-mir-125b	0.705772	1
70958	16717	not predicted	carcinoma, renal cell, clear-cell	hsa-mir-19a	0.705592	1
71006	184498	14733	mesial temporal lobe epilepsy	hsa-mir-124	0.705592	1
71009	31688	not predicted	neuroblastoma	hsa-mir-504	0.705592	1
71013	17758	not predicted	carcinoma, renal cell, clear-cell	hsa-mir-200a	0.705592	1
71047	17684	not predicted	carcinoma, renal cell, clear-cell	hsa-mir-195	0.705592	1
71048	38441	not predicted	carcinoma, renal cell, clear-cell	hsa-mir-184	0.705592	1
71049	23512	not predicted	carcinoma, renal cell, clear-cell	hsa-mir-101	0.705592	1
71055	31417	not predicted	adenocarcinoma, lung	hsa-mir-452	0.705481	1
71087	11587	not predicted	adenocarcinoma, lung	hsa-mir-26a	0.705481	1
71428	196474	not predicted	carcinoma, thyroid, anaplastic	hsa-mir-125b	0.704961	1
71446	390365	not predicted	carcinoma, thyroid, anaplastic	hsa-mir-205	0.704961	1
71451	101038	not predicted	autoimmune diseases [unspecific]	hsa-mir-181a	0.704961	1
71818	202736	not predicted	heart diseases [unspecific]	hsa-mir-208	0.704641	1
71845	239127	26198	adenocarcinoma, prostate	hsa-mir-372	0.704641	1
71864	104869	not predicted	heart diseases [unspecific]	hsa-mir-320a	0.704641	1
71910	233399	16931	mesial temporal lobe epilepsy	hsa-mir-183	0.704641	1
71926	229573	23190	diabetic vasculopathy	hsa-mir-24	0.704641	1
71972	40375	35766	squamous cell carcinoma, oral	hsa-mir-1275	0.704641	1
71983	62987	not predicted	adenocarcinoma, gastric	hsa-mir-302b	0.704641	1
72027	34004	not predicted	atherosclerosis	hsa-mir-638	0.704581	1
72058	119197	not predicted	heart diseases [unspecific]	hsa-mir-30a	0.704581	1
72096	17518	not predicted	colorectal carcinoma	hsa-mir-320c-2	0.704581	1
72109	168503	not predicted	liver injury	hsa-mir-1	0.704581	1
72210	26972	not predicted	allergic asthma	hsa-mir-203	0.703851	1
72226	87385	not predicted	liver injury	hsa-mir-150	0.703851	1
72277	56827	not predicted	ischemia-reperfusion injury	hsa-let-7e	0.703851	1
72286	275229	not predicted	liver injury	hsa-mir-1224	0.703851	1
72357	44401	not predicted	leukemia	hsa-mir-1224	0.703851	1
72471	37893	not predicted	ischemia-reperfusion injury	hsa-mir-26a	0.703851	1
72551	18802	not predicted	leukemia	hsa-mir-26a	0.703851	1
72571	10065	not predicted	leukemia	hsa-mir-29a	0.703851	1
72671	44964	16207	bladder neoplasms	hsa-mir-190	0.703851	1
72716	50691	not predicted	bladder neoplasms	hsa-mir-216	0.703851	1
72748	168894	26753	mild cognitive impairment	hsa-mir-192	0.703851	1
72879	73799	not predicted	liver injury	hsa-mir-31	0.703851	1
72925	71793	not predicted	leukemia	hsa-mir-18	0.703851	1
72926	10718	not predicted	leukemia	hsa-mir-16	0.703851	1
73086	116506	not predicted	soft tissue sarcoma	hsa-mir-206	0.703851	1
73242	13470	not predicted	leukemia	hsa-mir-181a	0.703851	1
73322	128546	not predicted	fatty liver, alcoholic	hsa-mir-203	0.703851	1
73507	86488	not predicted	leukemia	hsa-mir-196	0.703851	1
73550	14181	not predicted	leukemia	hsa-mir-10b	0.703851	1
73555	34312	not predicted	leukemia	hsa-mir-128	0.703851	1
73760	95404	not predicted	ischemia-reperfusion injury	hsa-mir-19	0.703648	1
73807	42770	not predicted	squamous cell carcinoma, laryngeal or hypopharyngeal	hsa-mir-125b	0.703648	1
73829	55887	not predicted	liver diseases [unspecific]	hsa-mir-370	0.703648	1
73977	490346	not predicted	carcinoma, thyroid, anaplastic	hsa-mir-19b-1	0.703226	1
74072	129048	not predicted	heart diseases [unspecific]	hsa-mir-133	0.703226	1
74412	298294	not predicted	carcinoma, thyroid, anaplastic	hsa-mir-17	0.703226	1
74513	186503	not predicted	kidney injury	hsa-mir-423	0.703226	1
74560	472063	25262	hemoglobin diseases	hsa-let-7	0.703226	1
74942	35937	not predicted	cardiovascular diseases [unspecific]	hsa-mir-506	0.703226	1
75239	262975	not predicted	heart diseases [unspecific]	hsa-mir-744	0.703226	1
75270	324170	4541	hemoglobin diseases	hsa-mir-146a	0.703226	1
75293	83115	not predicted	spinal cord injuries	hsa-mir-20b	0.703226	1
75296	91029	not predicted	spinal cord injuries	hsa-mir-204	0.703226	1
75383	371082	not predicted	carcinoma, thyroid, anaplastic	hsa-mir-10b	0.703226	1
75501	352917	not predicted	carcinoma, thyroid, anaplastic	hsa-mir-200a	0.703226	1
75698	286445	not predicted	burns	hsa-mir-107	0.703226	1
75729	338253	not predicted	carcinoma, thyroid, anaplastic	hsa-mir-375	0.703226	1
76037	16768	not predicted	colorectal carcinoma	hsa-mir-601	0.702978	1
76079	28515	not predicted	carcinoma, colon	hsa-mir-590	0.702978	1
76084	73869	not predicted	cardiomyopathy	hsa-mir-133a	0.702978	1
76139	30508	not predicted	carcinoma, colon	hsa-mir-302a	0.702902	1
76158	32347	not predicted	tuberculosis, pulmonary	hsa-mir-16	0.702902	1
76176	12572	not predicted	hepatitis c virus infection	hsa-mir-23b	0.702902	1
76248	2668	30562	neoplasms [unspecific]	hsa-mir-491	0.702677	1
76276	37953	not predicted	leukemia	hsa-mir-15	0.702677	1
76285	26346	33218	inflammation	hsa-mir-130b	0.702677	1
76328	8266	not predicted	leukemia	hsa-mir-221	0.702677	1
76337	6355	not predicted	leukemia	hsa-mir-145	0.702677	1
76340	27073	not predicted	leukemia	hsa-mir-181	0.702677	1
76692	98183	not predicted	squamous cell carcinoma, laryngeal or hypopharyngeal	hsa-mir-154	0.701914	1
76718	44987	not predicted	squamous cell carcinoma, skin or unspecific	hsa-mir-145	0.701914	1
76725	150921	not predicted	squamous cell carcinoma, skin or unspecific	hsa-mir-154	0.701914	1
76775	16571	not predicted	carcinoma, renal cell, clear-cell	hsa-mir-200c	0.701914	1
76848	157350	24991	carcinoma, ovarian, clear cell	hsa-mir-126	0.701914	1
77056	79068	not predicted	squamous cell carcinoma, skin or unspecific	hsa-mir-424	0.701914	1
77069	35494	282	squamous cell carcinoma, skin or unspecific	hsa-mir-21	0.701914	1
77159	13209	33523	neoplasms [unspecific]	hsa-mir-320c	0.701696	1
77172	38207	1237	diabetic nephropathy	hsa-mir-15b	0.701696	1
77188	27335	6820	human immunodeficiency virus infection	hsa-let-7i	0.701696	1
77214	55266	not predicted	diabetic nephropathy	hsa-mir-423	0.701696	1
77233	64223	not predicted	diabetic nephropathy	hsa-mir-370	0.701696	1
77239	41249	498	diabetic nephropathy	hsa-mir-342	0.701696	1
77243	23689	4737	human immunodeficiency virus infection	hsa-mir-27a	0.701696	1
77251	250506	not predicted	acute lung injury	hsa-mir-181b	0.701696	1
77258	31141	790	diabetic nephropathy	hsa-mir-27a	0.701696	1
77310	209175	7252	acute lung injury	hsa-mir-16	0.701696	1
77322	30320	1585	human immunodeficiency virus infection	hsa-mir-9	0.701696	1
77338	205065	8051	acute lung injury	hsa-mir-27a	0.701696	1
77349	30054	995	diabetic nephropathy	hsa-mir-16	0.701696	1
77391	28245	not predicted	sepsis	hsa-mir-375	0.701696	1
77412	26405	not predicted	stroke	hsa-mir-20a	0.701562	1
77447	110417	not predicted	stroke, ischemic	hsa-mir-495	0.701201	1
77485	115284	not predicted	stroke, ischemic	hsa-mir-199b	0.701201	1
77539	5967	not predicted	colorectal carcinoma	hsa-mir-449b	0.701173	1
77587	23993	not predicted	leukemia	hsa-mir-196a	0.701173	1
77621	250935	not predicted	carcinoma, prostate	hsa-mir-590	0.701014	1
77668	209018	not predicted	carcinoma, prostate	hsa-mir-92b	0.701014	1
77677	214434	not predicted	carcinoma, prostate	hsa-mir-138	0.701014	1
77684	200265	not predicted	carcinoma, prostate	hsa-mir-19b	0.701014	1
77710	358650	not predicted	carcinoma, prostate	hsa-mir-371	0.701014	1
77725	326935	not predicted	adenocarcinoma, cervical	hsa-mir-363	0.700764	1
77795	10280	not predicted	colon neoplasms	hsa-mir-18b	0.700381	1
77971	119533	not predicted	liver injury	hsa-mir-193b	0.700381	1
78016	123860	not predicted	arteriosclerosis obliterans	hsa-mir-126	0.7	1
78024	23468	not predicted	sepsis	hsa-mir-125b	0.699896	1
78040	141367	7656	acute lung injury	hsa-mir-21	0.699896	1
78052	81886	not predicted	fatty liver, non-alcoholic	hsa-mir-144	0.699896	1
78079	48354	24145	bronchopulmonary dysplasia	hsa-mir-150	0.699538	1
78112	55632	278	carcinoma, salivary adenoid cystic	hsa-mir-155	0.699352	1
78237	376016	not predicted	carcinoma, thyroid, anaplastic	hsa-mir-122	0.699333	1
78284	14329	not predicted	carcinoma, ovarian	hsa-mir-143	0.698438	1
78303	63014	236	cardiomegaly	hsa-mir-21	0.698173	1
78340	72398	249	cardiomegaly	hsa-mir-155	0.698173	1
78492	85241	not predicted	leukemia, myelogenous, chronic, bcr-abl positive	hsa-mir-222	0.69798	1
78504	155730	not predicted	heart diseases [unspecific]	hsa-mir-140	0.69798	1
78633	367839	not predicted	mesial temporal lobe epilepsy	hsa-mir-196b	0.69798	1
78672	6631	1185	neoplasms [unspecific]	hsa-mir-511	0.69798	1
78867	552185	not predicted	mesial temporal lobe epilepsy	hsa-mir-663b	0.69798	1
79328	19882	not predicted	leukemia, lymphocytic, chronic, b-cell	hsa-mir-181b	0.697917	1
79341	36351	not predicted	leukemia, lymphocytic, chronic, b-cell	hsa-mir-324	0.697917	1
79344	23644	not predicted	leukemia, lymphocytic, chronic, b-cell	hsa-mir-29	0.697917	1
79355	94486	not predicted	hand, foot and mouth disease	hsa-mir-21	0.697917	1
79404	116741	26483	graft-versus-host disease	hsa-mir-193a	0.697739	1
79476	96984	7277	graft-versus-host disease	hsa-mir-107	0.697739	1
79518	71227	12384	chronic hepatitis c	hsa-mir-30a	0.697739	1
79519	77244	12373	chronic hepatitis c	hsa-mir-30b	0.697739	1
79541	91847	8297	graft-versus-host disease	hsa-mir-19b	0.697739	1
79554	87331	not predicted	graft-versus-host disease	hsa-mir-191	0.697739	1
79565	63556	19227	graft-versus-host disease	hsa-mir-26b	0.697739	1
79586	45132	not predicted	squamous cell carcinoma, oral	hsa-mir-655	0.697739	1
79642	66545	not predicted	carcinoma, oral	hsa-mir-542	0.697739	1
79767	65184	not predicted	graft-versus-host disease	hsa-mir-503	0.697739	1
79791	40504	24721	graft-versus-host disease	hsa-mir-146a	0.697739	1
79869	71360	18635	chronic hepatitis c	hsa-mir-24	0.697739	1
79969	68944	7818	chronic hepatitis c	hsa-mir-192	0.697739	1
80153	259687	not predicted	leukemia, lymphoblastic, acute, childhood	hsa-mir-196b	0.697256	1
80204	44440	23182	acute coronary syndrome	hsa-mir-125a	0.697256	1
80211	172373	21706	acute lung injury	hsa-mir-146a	0.697256	1
80214	26293	22395	human immunodeficiency virus infection	hsa-mir-92a	0.697256	1
80245	156881	not predicted	ischemic diseases [unspecific]	hsa-mir-487b	0.697256	1
80486	23945	17182	human immunodeficiency virus infection	hsa-mir-34c	0.697256	1
80527	20995	28148	human immunodeficiency virus infection	hsa-mir-106b	0.697256	1
80567	124395	not predicted	liver injury	hsa-let-7	0.697256	1
80609	273978	5436	acute lung injury	hsa-mir-92a	0.697256	1
80641	233742	1864	acute lung injury	hsa-mir-181a	0.697256	1
80695	391565	not predicted	leukemia, lymphoblastic, acute, childhood	hsa-let-7f	0.697256	1
80723	4615	31476	neoplasms [unspecific]	hsa-mir-663	0.697256	1
80813	59495	not predicted	squamous cell carcinoma, laryngeal or hypopharyngeal	hsa-mir-196b	0.697256	1
80843	227141	not predicted	acute lung injury	hsa-mir-196b	0.697256	1
80845	325716	not predicted	mesial temporal lobe epilepsy	hsa-mir-134	0.697256	1
80847	318824	15022	mesial temporal lobe epilepsy	hsa-mir-132	0.697256	1
80913	167317	not predicted	leukemia, lymphoblastic, acute, childhood	hsa-mir-34c	0.697256	1
80989	286407	22079	acute lung injury	hsa-mir-140	0.697256	1
81111	262063	12612	mesial temporal lobe epilepsy	hsa-mir-146a	0.697256	1
81248	28149	not predicted	carcinoma, cervical	hsa-mir-485	0.697256	1
81270	53935	21435	acute coronary syndrome	hsa-mir-92a	0.697256	1
81379	280928	not predicted	acute lung injury	hsa-mir-323	0.697256	1
81452	196021	23400	acute lung injury	hsa-mir-34b	0.697256	1
81524	377431	not predicted	acute lung injury	hsa-mir-503	0.697256	1
81743	264072	not predicted	thrombosis	hsa-mir-495	0.697199	1
81796	399752	not predicted	leiomyosarcoma	hsa-mir-152	0.697199	1
81854	379355	not predicted	leiomyosarcoma	hsa-mir-10a	0.697199	1
81918	535234	not predicted	acute kidney failure	hsa-mir-1224	0.697199	1
82091	103460	23888	adenocarcinoma, prostate	hsa-mir-126	0.697199	1
82523	208387	10680	acute kidney failure	hsa-mir-21	0.697199	1
82524	263629	10721	acute kidney failure	hsa-mir-24	0.697199	1
82581	311347	not predicted	leiomyosarcoma	hsa-mir-125a	0.697199	1
82613	311966	not predicted	leiomyosarcoma	hsa-mir-34c	0.697199	1
82851	385284	27392	acute kidney failure	hsa-mir-146b	0.697199	1
82980	351588	5102	acute kidney failure	hsa-mir-200a	0.697199	1
82981	284795	5248	acute kidney failure	hsa-mir-200b	0.697199	1
82983	350614	5237	acute kidney failure	hsa-mir-200c	0.697199	1
83330	365354	not predicted	acute kidney failure	hsa-mir-216a	0.697199	1
83331	302814	19118	acute kidney failure	hsa-mir-145	0.697199	1
83360	363461	18528	acute kidney failure	hsa-mir-124	0.697199	1
83746	136795	5109	thrombosis	hsa-mir-150	0.697199	1
83795	340171	6353	acute kidney failure	hsa-mir-214	0.697199	1
83803	323438	not predicted	acute kidney failure	hsa-mir-204	0.697199	1
83983	335729	8872	acute kidney failure	hsa-mir-192	0.697199	1
83991	425837	8666	acute kidney failure	hsa-mir-194	0.697199	1
83999	241245	10897	acute kidney failure	hsa-mir-182	0.697199	1
84452	371414	not predicted	acute kidney failure	hsa-mir-494	0.697199	1
84471	149636	not predicted	pheochromocytoma	hsa-mir-210	0.697199	1
84504	443509	6961	acute kidney failure	hsa-mir-1	0.697199	1
84573	428928	not predicted	acute kidney failure	hsa-mir-449a	0.697199	1
84767	59407	not predicted	liver neoplasms	hsa-mir-378	0.695918	1
84780	53109	not predicted	liver neoplasms	hsa-mir-101	0.695918	1
84790	55476	not predicted	liver neoplasms	hsa-mir-218	0.695918	1
84794	38619	not predicted	liver neoplasms	hsa-mir-26a	0.695918	1
84814	5535	not predicted	colorectal carcinoma	hsa-mir-506	0.695642	1
84836	16073	not predicted	squamous cell carcinoma, esophageal	hsa-mir-92b	0.695642	1
84840	12135	not predicted	colorectal carcinoma	hsa-mir-622	0.695642	1
84874	35145	not predicted	squamous cell carcinoma, esophageal	hsa-mir-622	0.695642	1
84899	16137	not predicted	carcinoma, renal cell, clear-cell	hsa-mir-221	0.69533	1
84920	49435	not predicted	carcinoma, lung	hsa-mir-34a	0.69533	1
84941	58298	not predicted	pituitary adenoma	hsa-mir-181b	0.69533	1
84943	56097	not predicted	pituitary adenoma	hsa-mir-181a	0.69533	1
84969	10402	not predicted	carcinoma, renal cell, clear-cell	hsa-mir-146a	0.69533	1
84988	15996	not predicted	lymphoma, b-cell	hsa-mir-181a	0.69533	1
85010	73422	not predicted	carcinoma, lung	hsa-mir-27a	0.69533	1
85015	76016	not predicted	carcinoma, lung	hsa-mir-222	0.69533	1
85018	82140	not predicted	pituitary adenoma	hsa-mir-135a	0.69533	1
85025	18997	not predicted	carcinoma, renal cell, clear-cell	hsa-mir-181a	0.69533	1
85028	28577	not predicted	pituitary adenoma	hsa-mir-34a	0.69533	1
85033	31213	not predicted	carcinoma, renal cell, clear-cell	hsa-let-7d	0.69533	1
85034	23651	not predicted	carcinoma, renal cell, clear-cell	hsa-let-7b	0.69533	1
[truncated: 1,056 more rows]

## Sheet: (HMDD) Max Level 2
Rank_LP-HCLUS	Rank_ncPred	Rank_HOCCLUS	disease	ncRNA	Score LP-HCLUS	Presence_HMDD
7	4096	not predicted	lung neoplasms	hsa-mir-184	0.930355	1
8	3200	not predicted	lung neoplasms	hsa-mir-103	0.930355	1
9	13262	not predicted	lung neoplasms	hsa-mir-105	0.930355	1
10	5803	not predicted	lung neoplasms	hsa-mir-331	0.930355	1
13	5102	not predicted	lung neoplasms	hsa-mir-485	0.930355	1
16	10436	not predicted	psoriasis	hsa-mir-155	0.909259	1
23	2927	not predicted	pancreatic neoplasms	hsa-mir-29b	0.908281	1
30	4990	not predicted	leukemia, myeloid, acute	hsa-mir-148a	0.908281	1
35	320	not predicted	gastric neoplasms	hsa-mir-15a	0.908281	1
50	2278	not predicted	prostate neoplasms	hsa-let-7g	0.89131	1
58	6383	not predicted	carcinoma, renal cell	hsa-mir-29	0.89131	1
68	4347	40180	bladder neoplasms	hsa-mir-223	0.884643	1
79	4464	not predicted	ovarian neoplasms	hsa-mir-363	0.867708	1
82	19081	not predicted	retinoblastoma	hsa-mir-26a	0.85581	1
86	38939	not predicted	pituitary neoplasms	hsa-let-7a	0.85581	1
93	9782	not predicted	multiple sclerosis	hsa-mir-20a	0.85581	1
98	18782	not predicted	retinoblastoma	hsa-let-7a	0.85581	1
103	4479	not predicted	leukemia, myeloid, acute	hsa-mir-16	0.85	1
114	4226	not predicted	carcinoma, hepatocellular	hsa-mir-299	0.848889	1
115	22767	not predicted	prostate neoplasms	hsa-mir-1274a	0.848889	1
133	63354	42509	spinal cord injuries	hsa-mir-16	0.835787	1
136	5551	21253	colon neoplasms	hsa-mir-200a	0.835787	1
141	7298	not predicted	lymphoma	hsa-mir-143	0.835787	1
144	22047	17830	carcinoma, breast, triple negative	hsa-mir-221	0.835787	1
146	26424	17057	carcinoma, breast, triple negative	hsa-mir-204	0.835787	1
148	5295	not predicted	melanoma	hsa-mir-194	0.835787	1
153	23002	6619	carcinoma, breast, triple negative	hsa-mir-141	0.835787	1
154	21809	6576	carcinoma, breast, triple negative	hsa-mir-143	0.835787	1
155	16297	6592	carcinoma, breast, triple negative	hsa-mir-145	0.835787	1
156	4679	41440	colorectal carcinoma	hsa-mir-194	0.835787	1
160	2115	not predicted	colorectal carcinoma	hsa-mir-204	0.835787	1
163	11287	33733	colon neoplasms	hsa-mir-194	0.835787	1
164	7460	37483	colon neoplasms	hsa-mir-224	0.835787	1
165	6986	not predicted	colon neoplasms	hsa-mir-204	0.835787	1
166	1990	not predicted	pancreatic neoplasms	hsa-mir-22	0.835787	1
172	5905	24530	colon neoplasms	hsa-mir-375	0.835787	1
175	20156	12734	carcinoma, breast, triple negative	hsa-mir-31	0.835787	1
180	5374	not predicted	prostate neoplasms	hsa-mir-194	0.835787	1
181	104548	not predicted	spinal cord injuries	hsa-mir-194	0.835787	1
184	46268	not predicted	spinal cord injuries	hsa-mir-145	0.835787	1
188	91029	not predicted	spinal cord injuries	hsa-mir-204	0.835787	1
191	21548	8160	carcinoma, breast, triple negative	hsa-mir-200a	0.835787	1
217	87689	10409	neuronal apoptosis-related diseases	hsa-mir-155	0.833438	1
230	7142	not predicted	prostate neoplasms	hsa-mir-484	0.831042	1
231	13270	not predicted	systemic lupus erythematosus	hsa-mir-203	0.831042	1
233	12446	not predicted	systemic lupus erythematosus	hsa-mir-210	0.831042	1
244	4883	37696	colon neoplasms	hsa-mir-210	0.831042	1
267	2551	not predicted	prostate neoplasms	hsa-mir-144	0.829818	1
268	41757	not predicted	pulmonary hypertension	hsa-let-7c	0.829818	1
274	2152	not predicted	carcinoma, hepatocellular	hsa-mir-135a	0.829359	1
291	1621	not predicted	breast neoplasms	hsa-mir-372	0.829359	1
309	6350	37367	heart failure	hsa-mir-92a	0.827667	1
322	1391	1423	neoplasms [unspecific]	hsa-mir-135b	0.827667	1
340	23696	not predicted	asthma	hsa-mir-16	0.827564	1
355	4968	not predicted	endometriosis	hsa-mir-221	0.822	1
377	13767	not predicted	squamous cell carcinoma, head and neck	hsa-let-7d	0.820612	1
394	69049	not predicted	parkinson disease	hsa-mir-543	0.819474	1
398	21244	not predicted	hypertension	hsa-mir-126	0.819474	1
399	35922	not predicted	hypertension	hsa-mir-132	0.819474	1
403	2950	not predicted	gastric neoplasms	hsa-mir-153	0.819474	1
405	6746	not predicted	parkinson disease	hsa-mir-21	0.819474	1
407	14136	not predicted	neuroblastoma	hsa-mir-183	0.818816	1
409	13450	not predicted	neuroblastoma	hsa-mir-182	0.818816	1
414	16470	not predicted	neuroblastoma	hsa-mir-34b	0.818816	1
435	8757	not predicted	alzheimer disease	hsa-mir-26a	0.818816	1
452	72082	not predicted	myasthenia gravis	hsa-mir-139	0.818792	1
480	51740	not predicted	myasthenia gravis	hsa-mir-210	0.818792	1
491	1040	not predicted	lung neoplasms	hsa-mir-141	0.818792	1
494	30406	20249	squamous cell carcinoma, lung	hsa-mir-192	0.818792	1
507	733	not predicted	carcinoma, hepatocellular	hsa-let-7	0.818792	1
535	4326	not predicted	lung neoplasms	hsa-mir-129	0.816786	1
540	843	not predicted	ovarian neoplasms	hsa-mir-142	0.816786	1
544	6535	not predicted	glioma	hsa-mir-129	0.816786	1
554	37178	50	glomerulonephritis	hsa-mir-21	0.816458	1
585	13470	not predicted	leukemia	hsa-mir-181a	0.815185	1
592	6701	not predicted	colorectal carcinoma	hsa-mir-331	0.815185	1
597	27336	not predicted	hematologic neoplasms	hsa-mir-125b	0.815185	1
598	7449	not predicted	leukemia, myeloid, acute	hsa-let-7	0.815185	1
602	3768	33788	colorectal carcinoma	hsa-mir-99b	0.815185	1
604	9360	not predicted	multiple myeloma	hsa-mir-125b	0.815185	1
607	1930	21606	colorectal carcinoma	hsa-mir-181a	0.815185	1
612	28559	not predicted	hematologic neoplasms	hsa-mir-181a	0.815185	1
615	16137	not predicted	carcinoma, renal cell, clear-cell	hsa-mir-221	0.813265	1
616	17380	not predicted	carcinoma, thyroid, papillary	hsa-mir-16	0.813265	1
625	18997	not predicted	carcinoma, renal cell, clear-cell	hsa-mir-181a	0.813265	1
626	9649	42278	carcinoma, renal cell, clear-cell	hsa-mir-155	0.813265	1
628	9624	42311	hepatoblastoma	hsa-mir-21	0.813265	1
634	15745	not predicted	rheumatoid arthritis	hsa-mir-150	0.812	1
635	6080	not predicted	obesity	hsa-mir-155	0.812	1
638	41088	not predicted	polycythemia vera	hsa-mir-223	0.812	1
647	910	not predicted	lung neoplasms	hsa-mir-195	0.809286	1
648	3693	38798	heart failure	hsa-mir-93	0.809286	1
672	91005	42778	arteriosclerosis obliterans	hsa-mir-21	0.809167	1
689	2474	not predicted	pancreatic neoplasms	hsa-mir-30b	0.806527	1
716	4999	36788	heart failure	hsa-mir-29	0.806527	1
731	2300	31073	colorectal carcinoma	hsa-mir-30b	0.806527	1
734	1311	31642	colorectal carcinoma	hsa-mir-106b	0.806527	1
740	1258	14482	neoplasms [unspecific]	hsa-mir-30b	0.806527	1
742	86984	not predicted	leukemia, myelogenous, chronic, bcr-abl positive	hsa-mir-221	0.806527	1
765	37395	not predicted	asthma	hsa-mir-93	0.806527	1
788	40838	not predicted	asthma	hsa-mir-224	0.806527	1
807	3398	21	carcinoma, adrenocortical	hsa-mir-21	0.806527	1
822	4071	not predicted	osteosarcoma	hsa-mir-30b	0.806296	1
840	17553	not predicted	schizophrenia	hsa-mir-183	0.806296	1
857	207897	5549	leukemia, myeloid, acute, pediatric	hsa-mir-183	0.806296	1
884	7472	not predicted	glioma	hsa-mir-361	0.805822	1
885	4054	not predicted	leukemia, myeloid, acute	hsa-mir-122	0.805822	1
900	2522	not predicted	glioma	hsa-mir-181a	0.805822	1
918	3046	not predicted	glioma	hsa-mir-24	0.805822	1
921	12556	not predicted	glioma	hsa-mir-154	0.805822	1
927	4339	not predicted	carcinoma, hepatocellular	hsa-mir-539	0.804659	1
932	11977	not predicted	thyroid neoplasms	hsa-mir-195	0.804659	1
951	2231	not predicted	pancreatic neoplasms	hsa-mir-27b	0.803254	1
982	27375	not predicted	atherosclerosis	hsa-mir-663	0.802981	1
984	4608	not predicted	leukemia, myeloid, acute	hsa-mir-22	0.802981	1
987	8405	not predicted	preeclampsia	hsa-mir-22	0.802981	1
998	8228	not predicted	atherosclerosis	hsa-mir-133a	0.802981	1
1009	21689	not predicted	carcinoma, gastric	hsa-mir-22	0.802981	1
1011	24512	not predicted	carcinoma, gastric	hsa-mir-24	0.802981	1
1012	6385	not predicted	atherosclerosis	hsa-mir-20a	0.802981	1
1019	3278	not predicted	melanoma	hsa-mir-29b	0.802857	1
1021	23366	15837	inflammation	hsa-mir-29b	0.802857	1
1025	17325	15746	inflammation	hsa-mir-125a	0.802857	1
1064	6228	28445	colon neoplasms	hsa-mir-93	0.800361	1
1070	7656	not predicted	endometrial neoplasms	hsa-mir-143	0.800361	1
1071	6203	not predicted	endometrial neoplasms	hsa-mir-145	0.800361	1
1073	16460	not predicted	endometrial neoplasms	hsa-mir-137	0.800361	1
1076	8697	31033	colon neoplasms	hsa-mir-1	0.800361	1
1081	22856	not predicted	endometrial neoplasms	hsa-mir-200	0.800361	1
1085	3168	not predicted	melanoma	hsa-mir-144	0.800361	1
1100	52672	9528	hypertrophy	hsa-mir-135b	0.800361	1
1102	2256	37393	glioblastoma	hsa-mir-375	0.800361	1
1104	18946	not predicted	endometrial neoplasms	hsa-mir-29b	0.800361	1
1108	1905	29058	glioblastoma	hsa-mir-27a	0.800361	1
1118	29322	10075	hypertrophy	hsa-mir-1	0.800361	1
1122	10862	37521	colon neoplasms	hsa-mir-218	0.800361	1
1128	9598	22144	colon neoplasms	hsa-mir-29b	0.800361	1
1129	5731	22858	colon neoplasms	hsa-mir-27a	0.800361	1
1134	8779	not predicted	colon neoplasms	hsa-mir-135b	0.800361	1
1143	1703	not predicted	breast neoplasms	hsa-mir-32	0.800361	1
1159	10285	not predicted	alzheimer disease	hsa-mir-29b	0.800361	1
1160	8514	not predicted	alzheimer disease	hsa-mir-206	0.800361	1
1175	126861	31896	congenital deafness	hsa-mir-183	0.800361	1
1198	2261	not predicted	lung neoplasms	hsa-mir-24-1	0.798421	1
1210	5623	not predicted	squamous cell carcinoma, esophageal	hsa-mir-15a	0.798421	1
1212	27106	33883	carcinoma, breast	hsa-mir-150	0.798421	1
1213	31140	33347	carcinoma, breast	hsa-mir-15a	0.798421	1
1215	5271	not predicted	squamous cell carcinoma, esophageal	hsa-mir-210	0.798421	1
1218	24356	32948	carcinoma, breast	hsa-mir-19a	0.798421	1
1227	18499	not predicted	hepatoblastoma	hsa-mir-143	0.798421	1
1228	17287	not predicted	hepatoblastoma	hsa-mir-146a	0.798421	1
1237	38846	21598	carcinoma, breast	hsa-mir-29c	0.798421	1
1241	25006	not predicted	carcinoma, breast	hsa-mir-203	0.798421	1
1242	31956	25498	carcinoma, breast	hsa-mir-205	0.798421	1
1243	30147	24364	carcinoma, breast	hsa-mir-214	0.798421	1
1244	25113	24312	carcinoma, breast	hsa-mir-210	0.798421	1
1245	25425	24461	carcinoma, breast	hsa-mir-223	0.798421	1
1247	54649	not predicted	carcinoma, breast	hsa-mir-101-1	0.798421	1
1250	12047	32961	esophageal neoplasms	hsa-mir-92a	0.798421	1
1262	33432	23095	squamous cell carcinoma, laryngeal or hypopharyngeal	hsa-mir-15a	0.798421	1
1273	24754	not predicted	sepsis	hsa-mir-214	0.798421	1
1293	20253	39144	carcinoma, breast	hsa-mir-146a	0.798421	1
1310	9115	not predicted	osteosarcoma	hsa-mir-326	0.79715	1
1337	26344	not predicted	osteosarcoma	hsa-mir-944	0.79715	1
1344	4459	not predicted	lung neoplasms	hsa-mir-377	0.79715	1
1351	5758	not predicted	lung neoplasms	hsa-mir-202	0.79715	1
1355	3947	not predicted	osteosarcoma	hsa-mir-106a	0.79715	1
1362	5969	not predicted	lung neoplasms	hsa-mir-411	0.79715	1
1371	1530	not predicted	prostate neoplasms	hsa-mir-19b-1	0.796875	1
1381	11153	not predicted	leukemia, lymphocytic, chronic, b-cell	hsa-mir-31	0.796875	1
1396	48424	24942	carcinoma, gallbladder	hsa-mir-20a	0.796875	1
1410	40521	not predicted	leukemia, lymphocytic, chronic, b-cell	hsa-mir-331	0.796875	1
1423	116689	not predicted	intestinal schistosomiasis	hsa-mir-21	0.796458	1
1443	21904	not predicted	colorectal carcinoma	hsa-mir-320e	0.796	1
1447	4526	not predicted	colorectal carcinoma	hsa-mir-134	0.796	1
1450	3502	not predicted	colorectal carcinoma	hsa-mir-424	0.796	1
1461	117010	31937	kidney injury	hsa-mir-200c	0.795	1
1466	293662	35169	mesial temporal lobe epilepsy	hsa-mir-155	0.795	1
1467	145509	30174	mesial temporal lobe epilepsy	hsa-mir-145	0.795	1
1486	7467	not predicted	esophageal neoplasms	hsa-mir-125b	0.795	1
1490	10040	not predicted	hepatitis c virus infection	hsa-mir-200b	0.795	1
1493	14505	not predicted	gastrointestinal neoplasms	hsa-mir-145	0.795	1
1494	10064	42530	gastrointestinal neoplasms	hsa-mir-155	0.795	1
1498	18629	not predicted	esophageal neoplasms	hsa-mir-151a	0.795	1
1499	321685	not predicted	mesial temporal lobe epilepsy	hsa-mir-125b	0.795	1
1504	27454	not predicted	gastrointestinal neoplasms	hsa-mir-25	0.795	1
1506	20919	not predicted	gastrointestinal neoplasms	hsa-mir-20a	0.795	1
1526	272816	not predicted	peripheral nerve injury	hsa-mir-133b	0.794886	1
1549	8052	not predicted	thyroid neoplasms	hsa-mir-150	0.794886	1
1568	191935	29741	peripheral nerve injury	hsa-mir-142	0.794886	1
1571	36215	not predicted	myotonic muscular dystrophy	hsa-mir-133b	0.794886	1
1583	62782	not predicted	scleroderma, systemic	hsa-mir-30b	0.794886	1
1584	42910	not predicted	scleroderma, systemic	hsa-mir-30a	0.794886	1
1598	3724	not predicted	osteosarcoma	hsa-mir-34b	0.794221	1
1601	6697	not predicted	osteosarcoma	hsa-mir-378	0.794221	1
1602	8547	not predicted	osteosarcoma	hsa-mir-381	0.794221	1
1622	2468	not predicted	colorectal carcinoma	hsa-mir-199a	0.794221	1
1630	2425	not predicted	melanoma	hsa-mir-124	0.794221	1
1642	2535	30477	colorectal carcinoma	hsa-mir-101	0.794221	1
1647	4382	not predicted	melanoma	hsa-mir-378	0.794221	1
1649	706	not predicted	lung neoplasms	hsa-mir-122	0.794221	1
1650	3132	28077	colorectal carcinoma	hsa-mir-218	0.794221	1
1669	4887	not predicted	colorectal carcinoma	hsa-mir-30d	0.794221	1
1676	2558	15255	neoplasms [unspecific]	hsa-mir-378	0.794221	1
1699	6329	not predicted	melanoma	hsa-mir-720	0.794221	1
1709	5201	not predicted	gastric neoplasms	hsa-mir-154	0.794221	1
1748	5557	not predicted	colorectal carcinoma	hsa-mir-720	0.794221	1
1773	6929	not predicted	carcinoma, cervical	hsa-mir-22	0.794221	1
1778	18886	not predicted	carcinoma, cervical	hsa-mir-381	0.794221	1
1814	2055	27244	colorectal carcinoma	hsa-mir-26a	0.793333	1
1818	16593	not predicted	schizophrenia	hsa-mir-9	0.793333	1
1835	4509	not predicted	leukemia, myeloid, acute	hsa-mir-182	0.79225	1
1857	2790	not predicted	pancreatic neoplasms	hsa-mir-9	0.79225	1
1874	27456	not predicted	preeclampsia	hsa-mir-495	0.791717	1
1894	1483	not predicted	prostate neoplasms	hsa-mir-206	0.791717	1
1905	198501	34221	hereditary breast carcinoma	hsa-mir-30a	0.791296	1
1906	165046	35043	hereditary breast carcinoma	hsa-mir-16	0.791296	1
1908	274792	29982	hereditary breast carcinoma	hsa-mir-29c	0.791296	1
1910	8000	31195	squamous cell carcinoma, oral	hsa-mir-16	0.791296	1
1911	7137	not predicted	hepatitis c virus infection	hsa-mir-150	0.791296	1
1916	7306	18844	squamous cell carcinoma, oral	hsa-mir-142	0.791296	1
1918	10566	not predicted	colon neoplasms	hsa-mir-197	0.791296	1
1922	8633	22382	squamous cell carcinoma, oral	hsa-mir-30a	0.791296	1
1925	13627	not predicted	multiple sclerosis	hsa-mir-30a	0.791296	1
1926	3011	42487	osteosarcoma	hsa-mir-16	0.791296	1
1931	49143	not predicted	scleroderma, systemic	hsa-mir-16	0.791296	1
1938	14473	not predicted	squamous cell carcinoma, esophageal	hsa-mir-7	0.790389	1
1945	20584	not predicted	parkinson disease	hsa-mir-182	0.790389	1
1949	8482	not predicted	squamous cell carcinoma, esophageal	hsa-mir-107	0.790389	1
1951	9296	not predicted	squamous cell carcinoma, esophageal	hsa-mir-10a	0.790389	1
1967	10658	not predicted	squamous cell carcinoma, esophageal	hsa-mir-424	0.790389	1
1970	9869	not predicted	squamous cell carcinoma, head and neck	hsa-mir-200a	0.790389	1
1984	11018	not predicted	squamous cell carcinoma, head and neck	hsa-mir-182	0.790389	1
2003	4956	not predicted	multiple myeloma	hsa-mir-146a	0.787451	1
2025	103221	4749	ischemic heart disease	hsa-mir-146a	0.787451	1
2026	69001	not predicted	rectal neoplasms	hsa-mir-663a	0.787451	1
2069	106879	35864	neuroinflammation	hsa-mir-146a	0.787451	1
2079	132614	4221	ischemic heart disease	hsa-mir-142	0.787451	1
2135	93906	not predicted	myasthenia gravis	hsa-mir-7	0.785926	1
2155	63682	8980	ischemic heart disease	hsa-mir-21	0.785926	1
2170	89782	3643	ischemic heart disease	hsa-mir-122	0.785926	1
2181	1536	not predicted	ovarian neoplasms	hsa-mir-15b	0.785926	1
2190	290488	19507	carcinoma, tounge	hsa-mir-21	0.785926	1
2202	37963	not predicted	liver neoplasms	hsa-mir-15b	0.785926	1
2207	31479	not predicted	liver neoplasms	hsa-mir-221	0.785926	1
2209	49674	not predicted	liver neoplasms	hsa-mir-224	0.785926	1
2210	35338	not predicted	liver neoplasms	hsa-mir-214	0.785926	1
2212	1423	not predicted	glioma	hsa-mir-150	0.785926	1
2213	2581	not predicted	glioma	hsa-mir-192	0.785926	1
2264	11177	not predicted	carcinoma, gastric	hsa-mir-126	0.784445	1
2265	21239	not predicted	carcinoma, gastric	hsa-mir-141	0.784445	1
2266	11142	not predicted	carcinoma, gastric	hsa-mir-145	0.784445	1
2267	22510	not predicted	carcinoma, gastric	hsa-mir-100	0.784445	1
2278	77253	not predicted	chondrosarcoma	hsa-mir-20a	0.784445	1
2291	20330	not predicted	carcinoma, oral	hsa-mir-145	0.784445	1
2292	20110	not predicted	carcinoma, gastric	hsa-mir-200b	0.784445	1
2294	6355	not predicted	leukemia	hsa-mir-145	0.784445	1
2297	2034	not predicted	glioma	hsa-mir-141	0.784445	1
2305	30020	1889	hypertrophy	hsa-mir-19a	0.783535	1
2312	18507	not predicted	rheumatoid arthritis	hsa-mir-142	0.783535	1
2315	5900	not predicted	colon neoplasms	hsa-mir-125b	0.783535	1
2322	8663	not predicted	thyroid neoplasms	hsa-mir-19a	0.783535	1
2336	11259	not predicted	rheumatoid arthritis	hsa-mir-17	0.783535	1
2347	28167	11052	cardiovascular diseases [unspecific]	hsa-mir-208a	0.78325	1
2349	8350	16789	cardiovascular diseases [unspecific]	hsa-mir-150	0.78325	1
2358	25737	267	hypertrophy	hsa-mir-150	0.78325	1
2373	218994	37653	psychiatric disorders	hsa-mir-212	0.78325	1
2380	3164	not predicted	glioblastoma	hsa-mir-133b	0.78325	1
2382	7000	not predicted	lymphoma	hsa-mir-142	0.78325	1
2393	23476	17332	carcinoma, breast, triple negative	hsa-mir-210	0.78325	1
2446	2867	not predicted	gastric neoplasms	hsa-mir-208a	0.78325	1
2475	35241	15929	carcinoma, breast, triple negative	hsa-let-7a	0.78325	1
2479	37990	2522	hypertrophy	hsa-mir-200a	0.78325	1
2491	14053	not predicted	carcinoma, gastric	hsa-mir-143	0.783214	1
2494	2198	not predicted	prostate neoplasms	hsa-mir-9	0.783214	1
2501	2968	not predicted	osteosarcoma	hsa-mir-106b	0.783214	1
2513	24571	not predicted	carcinoma, gastric	hsa-mir-9	0.783214	1
2524	2105	not predicted	melanoma	hsa-mir-100	0.782978	1
2527	2545	not predicted	melanoma	hsa-mir-132	0.782978	1
2532	155448	27825	recurrent spontaneous abortion	hsa-mir-100	0.782978	1
2543	737	not predicted	melanoma	hsa-mir-223	0.782978	1
2576	46049	33779	allergic asthma	hsa-mir-206	0.782978	1
2577	26972	not predicted	allergic asthma	hsa-mir-203	0.782978	1
2593	11541	not predicted	carcinoma, cervical	hsa-mir-139	0.782978	1
2595	11216	not predicted	carcinoma, cervical	hsa-mir-149	0.782978	1
2605	31008	not predicted	adenocarcinoma, pancreatic ductal	hsa-mir-184	0.782978	1
2634	8993	27052	adenocarcinoma, pancreatic ductal	hsa-mir-223	0.782978	1
2673	91616	not predicted	idiopathic pulmonary fibrosis	hsa-mir-142	0.782936	1
2684	11182	not predicted	atherosclerosis	hsa-mir-92a	0.782936	1
2691	19112	17777	carcinoma, breast, triple negative	hsa-mir-223	0.782936	1
2729	100132	42418	prion diseases	hsa-mir-21	0.78225	1
2735	39979	not predicted	ischemia-reperfusion injury	hsa-mir-320a	0.78225	1
2792	3136	not predicted	carcinoma, renal cell	hsa-mir-125b	0.781944	1
2813	3085	24	endometriosis	hsa-mir-21	0.781944	1
2831	1292	14352	neoplasms [unspecific]	hsa-mir-1-2	0.781944	1
2832	4341	36260	heart failure	hsa-mir-24	0.781944	1
2856	9246	16463	neoplasms [unspecific]	hsa-mir-520f	0.781944	1
2861	3630	14470	neoplasms [unspecific]	hsa-mir-30c	0.781944	1
2865	8969	not predicted	endometriosis	hsa-mir-27b	0.781944	1
2886	9604	not predicted	endometriosis	hsa-mir-15b	0.781944	1
2907	173616	22677	carcinoma, gastrooesophageal	hsa-mir-223	0.781944	1
2935	2517	not predicted	prostate neoplasms	hsa-mir-10a	0.781944	1
2971	8640	42759	myocardial infarction	hsa-mir-145	0.781229	1
2991	7378	not predicted	carcinoma, hepatocellular	hsa-mir-151	0.781229	1
2994	1237	not predicted	carcinoma, hepatocellular	hsa-mir-186	0.781229	1
2996	57827	not predicted	myocardial infarction	hsa-mir-208	0.781229	1
3026	4332	not predicted	pancreatic neoplasms	hsa-mir-103	0.781229	1
3037	2423	not predicted	pancreatic neoplasms	hsa-mir-206	0.781229	1
3071	3818	not predicted	glioblastoma	hsa-mir-138	0.781229	1
3072	2499	39715	glioblastoma	hsa-mir-132	0.781229	1
3073	25183	17834	carcinoma, breast, triple negative	hsa-mir-222	0.781229	1
3078	847	36243	glioblastoma	hsa-mir-126	0.781229	1
3099	28992	7285	carcinoma, breast, triple negative	hsa-mir-10b	0.781229	1
3104	8873	not predicted	myocardial infarction	hsa-mir-17	0.781229	1
3108	33303	6522	carcinoma, breast, triple negative	hsa-mir-152	0.781229	1
3114	63234	11560	myeloma	hsa-mir-20a	0.781229	1
3146	9512	not predicted	melanoma	hsa-mir-320	0.781229	1
3182	73750	2760	myeloma	hsa-mir-150	0.781229	1
3243	21778	not predicted	myocardial infarction	hsa-mir-92a	0.781229	1
3298	112571	4389	ischemic diseases [unspecific]	hsa-mir-222	0.781229	1
3300	95669	4455	ischemic diseases [unspecific]	hsa-mir-221	0.781229	1
3332	131116	5195	ischemic diseases [unspecific]	hsa-mir-26b	0.781229	1
3390	43050	19145	carcinoma, urothelial, upper tract	hsa-mir-10b	0.781229	1
3420	3122	not predicted	melanoma	hsa-mir-92a	0.781229	1
3424	4427	not predicted	gastric neoplasms	hsa-mir-320	0.781229	1
3489	5873	not predicted	gastric neoplasms	hsa-mir-592	0.781229	1
3512	146146	6938	ischemic diseases [unspecific]	hsa-mir-92a	0.781229	1
3537	17110	not predicted	lymphoma	hsa-mir-19b	0.77697	1
3538	2526	not predicted	breast neoplasms	hsa-mir-194	0.77697	1
3554	250110	not predicted	congenital heart diseases	hsa-mir-196a-2	0.776667	1
3564	6964	not predicted	alzheimer disease	hsa-mir-16	0.776544	1
3587	58577	11768	malignant neoplasms [unspecific]	hsa-mir-22	0.776544	1
3597	100459	not predicted	liver cirrhosis	hsa-mir-873	0.776544	1
3603	164657	41388	squamous cell carcinoma, sinonasal	hsa-mir-21	0.776544	1
3609	76780	833	malignant neoplasms [unspecific]	hsa-mir-451	0.776544	1
3611	6264	not predicted	colorectal carcinoma	hsa-mir-302c	0.776136	1
3619	7818	not predicted	preeclampsia	hsa-mir-31	0.776136	1
3625	6759	not predicted	breast neoplasms	hsa-mir-302f	0.776136	1
3652	2282	40193	glioblastoma	hsa-mir-15b	0.776136	1
3658	3134	33637	glioblastoma	hsa-mir-429	0.776136	1
3661	2035	42058	colorectal carcinoma	hsa-mir-192	0.776136	1
3665	1312	20138	colorectal carcinoma	hsa-mir-205	0.776136	1
3666	3077	20182	colorectal carcinoma	hsa-mir-20b	0.776136	1
3689	9511	not predicted	colon neoplasms	hsa-mir-215	0.776136	1
3699	7631	40614	colon neoplasms	hsa-mir-429	0.776136	1
3781	6892	32536	bladder neoplasms	hsa-mir-146b	0.775241	1
3788	4498	not predicted	melanoma	hsa-mir-197	0.775241	1
3849	6204	33727	colon neoplasms	hsa-mir-195	0.775241	1
3851	24802	not predicted	laryngeal neoplasms	hsa-mir-192	0.775241	1
3859	6821	41368	colon neoplasms	hsa-mir-148a	0.775241	1
3879	12114	not predicted	colon neoplasms	hsa-mir-30d	0.775241	1
3881	11044	not predicted	bladder neoplasms	hsa-mir-191	0.775241	1
3888	8261	37685	bladder neoplasms	hsa-mir-206	0.775241	1
3891	11696	not predicted	thyroid neoplasms	hsa-let-7b	0.775241	1
3897	1761	13461	neoplasms [unspecific]	hsa-mir-133a-2	0.775241	1
3898	1904	13361	neoplasms [unspecific]	hsa-mir-133a-1	0.775241	1
3906	12611	not predicted	thyroid neoplasms	hsa-mir-148a	0.775241	1
3948	7774	not predicted	retinoblastoma	hsa-mir-145	0.774546	1
3961	51869	37374	bronchopulmonary dysplasia	hsa-mir-19a	0.774546	1
3968	63853	not predicted	bronchopulmonary dysplasia	hsa-mir-19b-1	0.774546	1
3969	8353	35195	squamous cell carcinoma, oral	hsa-mir-200b	0.774538	1
3970	7602	35227	squamous cell carcinoma, oral	hsa-mir-200c	0.774538	1
3991	81093	not predicted	choriocarcinoma	hsa-mir-200b	0.774538	1
4022	10880	not predicted	diabetes mellitus	hsa-mir-34a	0.774538	1
4038	28747	not predicted	laryngeal neoplasms	hsa-let-7a	0.774538	1
4042	10760	not predicted	bladder neoplasms	hsa-mir-199b	0.774538	1
4049	9986	33464	squamous cell carcinoma, oral	hsa-let-7a	0.774538	1
4062	50917	not predicted	choriocarcinoma	hsa-mir-21	0.774538	1
4065	97795	not predicted	choriocarcinoma	hsa-mir-31	0.774538	1
4101	12563	28476	squamous cell carcinoma, oral	hsa-mir-92a	0.774538	1
4123	15501	not predicted	myocardial infarction	hsa-mir-486	0.773611	1
4125	64482	not predicted	acute myocardial infarction	hsa-mir-99a	0.773611	1
4126	15244	not predicted	myocardial infarction	hsa-mir-22	0.773611	1
4129	14915	42744	myocardial infarction	hsa-mir-133a	0.773611	1
4131	20876	not predicted	myocardial infarction	hsa-mir-99a	0.773611	1
4133	16918	not predicted	diabetes mellitus, type 2	hsa-mir-133a	0.773611	1
4153	44514	not predicted	pulmonary hypertension	hsa-mir-206	0.773452	1
4171	2364	not predicted	melanoma	hsa-mir-181a	0.773452	1
4189	8016	42514	gastrointestinal neoplasms	hsa-mir-21	0.773452	1
4192	3602	22293	heart failure	hsa-mir-181a	0.773452	1
4267	79304	14255	liver fibrosis	hsa-mir-146a	0.773266	1
4279	5024	30645	squamous cell carcinoma, oral	hsa-mir-223	0.773266	1
4286	4837	not predicted	glioblastoma	hsa-mir-378	0.773266	1
4287	14802	not predicted	squamous cell carcinoma, oral	hsa-mir-133b	0.773266	1
4290	418587	21795	neuroinflammation	hsa-let-7	0.773266	1
4328	105285	8983	liver fibrosis	hsa-mir-221	0.773266	1
4332	8851	33460	squamous cell carcinoma, oral	hsa-let-7c	0.773266	1
4339	183503	16710	liver fibrosis	hsa-mir-542	0.773266	1
4341	17649	not predicted	squamous cell carcinoma, oral	hsa-mir-542	0.773266	1
4350	2633	not predicted	ovarian neoplasms	hsa-mir-1	0.773266	1
4365	2339	40567	glioblastoma	hsa-let-7b	0.773266	1
4366	20353	not predicted	asthma	hsa-mir-223	0.773266	1
4387	210662	33219	neuroinflammation	hsa-mir-223	0.773266	1
4412	9450	not predicted	prostate neoplasms	hsa-mir-493	0.772395	1
4413	3868	not predicted	prostate neoplasms	hsa-mir-491	0.772395	1
4424	7932	not predicted	prostate neoplasms	hsa-mir-433	0.772395	1
4427	23768	not predicted	carcinoma, hepatocellular	hsa-mir-1296	0.772395	1
4432	7884	not predicted	prostate neoplasms	hsa-mir-502	0.772395	1
4459	381	not predicted	carcinoma, hepatocellular	hsa-mir-23b	0.772395	1
4463	23761	not predicted	carcinoma, hepatocellular	hsa-mir-613	0.772395	1
4470	15049	not predicted	prostate neoplasms	hsa-mir-942	0.772395	1
4477	13848	not predicted	carcinoma, hepatocellular	hsa-mir-888	0.772395	1
4478	27301	not predicted	prostate neoplasms	hsa-mir-1301	0.772395	1
4502	2588	not predicted	prostate neoplasms	hsa-mir-196a-2	0.772395	1
4504	2851	not predicted	prostate neoplasms	hsa-mir-139	0.772395	1
4515	3330	not predicted	prostate neoplasms	hsa-mir-19b	0.772395	1
4518	23763	not predicted	carcinoma, hepatocellular	hsa-mir-3607	0.772395	1
4519	2746	not predicted	prostate neoplasms	hsa-mir-20b	0.772395	1
4529	6921	not predicted	prostate neoplasms	hsa-mir-365	0.772395	1
4535	6035	not predicted	prostate neoplasms	hsa-mir-320	0.772395	1
4543	4539	not predicted	melanoma	hsa-mir-30c-1	0.772019	1
4555	24728	not predicted	parkinson disease	hsa-let-7d	0.772019	1
4574	24129	not predicted	carcinoma, thyroid, papillary	hsa-mir-375	0.771746	1
4582	18735	42580	kaposi sarcoma	hsa-mir-21	0.771746	1
4583	43010	not predicted	kaposi sarcoma	hsa-mir-31	0.771746	1
4585	51807	not predicted	carcinoma, thyroid, papillary	hsa-mir-409	0.771746	1
4596	13809	32525	adenocarcinoma, pancreatic ductal	hsa-mir-192	0.771746	1
4604	26549	42298	kaposi sarcoma	hsa-mir-155	0.771746	1
4612	869	not predicted	ovarian neoplasms	hsa-mir-222	0.771746	1
4648	5838	not predicted	squamous cell carcinoma, head and neck	hsa-mir-17	0.771389	1
4654	3920	not predicted	glioma	hsa-mir-424	0.771389	1
4665	71719	not predicted	lung fibrosis	hsa-mir-29c	0.771389	1
4673	2812	not predicted	glioma	hsa-let-7b	0.771389	1
4685	62767	not predicted	lung fibrosis	hsa-mir-221	0.771389	1
4695	8569	31289	squamous cell carcinoma, oral	hsa-mir-22	0.771389	1
4715	22369	not predicted	rectal neoplasms	hsa-mir-17	0.771389	1
4721	6481	32720	squamous cell carcinoma, oral	hsa-mir-20a	0.771389	1
4730	13440	not predicted	squamous cell carcinoma, head and neck	hsa-let-7g	0.771389	1
4759	4031	37554	colon neoplasms	hsa-mir-222	0.771389	1
4761	6016	37288	colon neoplasms	hsa-mir-23a	0.771389	1
4792	14714	not predicted	colon neoplasms	hsa-mir-326	0.771389	1
4829	2145	not predicted	carcinoma, renal cell	hsa-mir-20a	0.771389	1
4830	5498	not predicted	carcinoma, renal cell	hsa-mir-218	0.771389	1
4842	53549	37037	squamous cell carcinoma, cerevial	hsa-let-7i	0.771389	1
4873	9311	not predicted	squamous cell carcinoma, head and neck	hsa-mir-23a	0.771389	1
4887	30710	not predicted	osteoarthritis	hsa-mir-27a	0.771163	1
4888	2413	not predicted	glioma	hsa-mir-130a	0.771163	1
4889	4908	not predicted	glioma	hsa-mir-370	0.771163	1
4901	9508	29155	esophageal neoplasms	hsa-mir-27b	0.771163	1
4908	14647	40483	esophageal neoplasms	hsa-mir-373	0.771163	1
4930	181346	not predicted	adenocarcinoma, cervical	hsa-mir-27a	0.771163	1
4937	147726	not predicted	kidney injury	hsa-mir-127	0.771163	1
4948	4527	not predicted	colorectal carcinoma	hsa-mir-370	0.771163	1
4977	24543	43266	colorectal carcinoma	hsa-mir-544a	0.771163	1
4988	107083	39711	kidney injury	hsa-mir-24	0.771163	1
5014	39384	not predicted	lymphoma, large b-cell, diffuse	hsa-mir-96	0.769983	1
5035	26201	not predicted	lymphoma, large b-cell, diffuse	hsa-mir-20a	0.769983	1
5062	4653	not predicted	carcinoma, renal cell	hsa-mir-9	0.769983	1
5082	4046	24258	colorectal carcinoma	hsa-mir-7	0.769983	1
5124	5569	43841	colorectal carcinoma	hsa-mir-153	0.769983	1
5139	1036	28062	colorectal carcinoma	hsa-mir-214	0.769983	1
5168	4590	not predicted	carcinoma, renal cell	hsa-mir-149	0.769983	1
5210	4671	not predicted	carcinoma, renal cell	hsa-mir-30b	0.769983	1
5216	306561	21356	pediatric glioma	hsa-mir-20a	0.769983	1
5312	32367	not predicted	polycystic ovarian syndrome	hsa-mir-146a	0.769798	1
5328	142987	20495	aneurysm	hsa-mir-200b	0.769798	1
5330	46394	7464	carcinoma, breast, triple negative	hsa-mir-373	0.769798	1
5333	68670	not predicted	toxoplasma gondii infection	hsa-mir-106a	0.769798	1
5335	30231	14432	carcinoma, breast, triple negative	hsa-mir-9	0.769798	1
5338	24068	not predicted	cholangiocarcinoma	hsa-mir-106b	0.769798	1
5347	112705	531	chronic inflammation	hsa-mir-146a	0.769798	1
5348	110009	1926	chronic inflammation	hsa-mir-155	0.769798	1
5349	12491	29157	adenocarcinoma, pancreatic ductal	hsa-mir-214	0.769798	1
5350	42654	not predicted	ischemia-reperfusion injury	hsa-mir-106a	0.769798	1
5361	19033	9664	cardiovascular diseases [unspecific]	hsa-mir-19b-1	0.7695	1
5384	18984	not predicted	lymphoma, large b-cell, diffuse	hsa-mir-17	0.769357	1
5385	15960	not predicted	systemic lupus erythematosus	hsa-mir-148a	0.769357	1
5390	22335	not predicted	lymphoma, large b-cell, diffuse	hsa-mir-142	0.769357	1
5406	21113	35055	carcinoma, lung, small-cell	hsa-mir-155	0.769357	1
5422	32867	not predicted	lymphoma, large b-cell, diffuse	hsa-mir-125a	0.769357	1
5424	51022	22516	carcinoma, lung, small-cell	hsa-mir-26a	0.769357	1
5441	5193	not predicted	ovarian neoplasms	hsa-mir-485	0.769286	1
5464	14227	not predicted	atrial fibrillation	hsa-mir-133a	0.769167	1
5481	11060	not predicted	carcinoma, nasopharyngeal	hsa-mir-200c	0.768185	1
5482	12094	not predicted	carcinoma, nasopharyngeal	hsa-mir-200a	0.768185	1
5520	25231	10312	inflammation	hsa-mir-199b	0.768185	1
5539	25808	not predicted	carcinoma, nasopharyngeal	hsa-let-7i	0.768185	1
5544	19184	not predicted	carcinoma, nasopharyngeal	hsa-let-7c	0.768185	1
5547	19512	not predicted	endometrial neoplasms	hsa-mir-101	0.768185	1
5552	3429	32502	bladder neoplasms	hsa-mir-146a	0.768185	1
5555	4094	not predicted	carcinoma, renal cell	hsa-mir-148a	0.768185	1
5557	24847	not predicted	head and neck neoplasms	hsa-mir-504	0.768185	1
5563	40504	38915	graft-versus-host disease	hsa-mir-146a	0.768185	1
5564	3616	not predicted	carcinoma, hepatocellular	hsa-mir-504	0.768185	1
5582	11808	not predicted	endometrial neoplasms	hsa-mir-34c	0.768185	1
5586	15313	9316	inflammation	hsa-mir-203	0.768185	1
5596	101674	22071	graft-versus-host disease	hsa-let-7c	0.768185	1
5680	23847	not predicted	carcinoma, nasopharyngeal	hsa-mir-199b	0.768185	1
5739	33683	not predicted	cholangiocarcinoma	hsa-mir-199b	0.768087	1
5741	11582	not predicted	carcinoma, colon	hsa-mir-99a	0.768087	1
5742	21344	32982	carcinoma, colon	hsa-mir-99b	0.768087	1
5745	19637	not predicted	carcinoma, colon	hsa-mir-199b	0.768087	1
5757	8172	31972	squamous cell carcinoma, oral	hsa-mir-205	0.768087	1
5759	18600	not predicted	cholangiocarcinoma	hsa-mir-210	0.768087	1
5762	9452	42035	squamous cell carcinoma, oral	hsa-mir-182	0.768087	1
5774	4335	not predicted	carcinoma, renal cell	hsa-mir-193b	0.768087	1
5778	19647	not predicted	squamous cell carcinoma, oral	hsa-mir-296	0.768087	1
5792	9601	29285	carcinoma, colon	hsa-mir-205	0.768087	1
5865	40387	not predicted	pulmonary hypertension	hsa-mir-9	0.7675	1
5897	10997	20788	adenocarcinoma, gastric	hsa-mir-155	0.767409	1
5939	1380	not predicted	lung neoplasms	hsa-mir-130a	0.767409	1
5960	61048	43590	squamous cell carcinoma, oral	hsa-mir-1297	0.767409	1
5964	1757	30466	colorectal carcinoma	hsa-mir-100	0.767409	1
5967	10415	not predicted	squamous cell carcinoma, oral	hsa-mir-204	0.767409	1
5968	54935	not predicted	carcinoma, cervical	hsa-mir-1297	0.767409	1
5971	15675	39343	squamous cell carcinoma, oral	hsa-mir-19b	0.767409	1
5972	7212	39333	squamous cell carcinoma, oral	hsa-mir-19a	0.767409	1
5976	9037	42006	squamous cell carcinoma, oral	hsa-mir-183	0.767409	1
5978	1039	41261	colorectal carcinoma	hsa-mir-15a	0.767409	1
5988	8602	20678	squamous cell carcinoma, oral	hsa-mir-100	0.767409	1
5993	2943	29251	colorectal carcinoma	hsa-mir-29b	0.767409	1
6002	2934	31182	colorectal carcinoma	hsa-let-7a	0.767409	1
6005	24018	not predicted	squamous cell carcinoma, oral	hsa-mir-495	0.767409	1
6018	7288	not predicted	colorectal carcinoma	hsa-mir-490	0.767409	1
6033	8075	27053	squamous cell carcinoma, oral	hsa-mir-27b	0.767409	1
6038	4026	not predicted	colorectal carcinoma	hsa-mir-503	0.767409	1
6040	1781	30921	colorectal carcinoma	hsa-mir-125a	0.767409	1
6041	6692	not predicted	colorectal carcinoma	hsa-mir-590	0.767409	1
6042	21246	43465	colorectal carcinoma	hsa-mir-1297	0.767409	1
6050	15889	not predicted	squamous cell carcinoma, oral	hsa-mir-503	0.767409	1
6058	12703	not predicted	carcinoma, cervical	hsa-mir-7	0.767409	1
6059	61334	not predicted	autoimmune diseases [unspecific]	hsa-mir-126	0.767409	1
6063	41103	42358	autoimmune diseases [unspecific]	hsa-mir-155	0.767409	1
6070	4826	not predicted	lung neoplasms	hsa-mir-495	0.767409	1
6076	5236	not predicted	carcinoma, cervical	hsa-mir-15a	0.767409	1
6090	65156	not predicted	autoimmune diseases [unspecific]	hsa-mir-223	0.767409	1
6091	9640	not predicted	carcinoma, cervical	hsa-mir-29b	0.767409	1
6094	32265	not predicted	diabetes mellitus	hsa-mir-7	0.767409	1
6095	5049	not predicted	carcinoma, cervical	hsa-mir-29a	0.767409	1
6101	71623	not predicted	autoimmune diseases [unspecific]	hsa-mir-29a	0.767409	1
6134	3958	not predicted	glioma	hsa-mir-133a	0.767236	1
6156	99650	not predicted	carcinoma, bladder	hsa-mir-106a	0.767236	1
6157	5502	not predicted	osteosarcoma	hsa-let-7g	0.767236	1
6177	80077	34410	carcinoma, bladder	hsa-mir-375	0.767236	1
6180	949	not predicted	carcinoma, hepatocellular	hsa-mir-181b	0.767236	1
6183	72148	31750	carcinoma, bladder	hsa-mir-34c	0.767236	1
6212	10302	26066	colon neoplasms	hsa-mir-133a	0.767236	1
6237	10161	not predicted	colon neoplasms	hsa-mir-181b	0.767236	1
6239	50889	39239	myotonic muscular dystrophy	hsa-mir-133a	0.767236	1
6248	110682	not predicted	carcinoma, bladder	hsa-mir-320a	0.767236	1
6302	15045	8823	inflammation	hsa-mir-181a	0.766925	1
6303	24149	8800	inflammation	hsa-mir-181b	0.766925	1
6314	10995	7859	inflammation	hsa-mir-150	0.766925	1
6316	37761	8196	inflammation	hsa-mir-128	0.766925	1
6317	2112	not predicted	melanoma	hsa-mir-23a	0.766925	1
6323	10765	not predicted	adenocarcinoma, lung	hsa-mir-150	0.766925	1
6328	11151	not predicted	adenocarcinoma, lung	hsa-mir-18a	0.766925	1
6337	166394	18468	aneurysm	hsa-mir-200a	0.766925	1
6338	147614	18467	aneurysm	hsa-mir-200c	0.766925	1
6339	14016	not predicted	adenocarcinoma, lung	hsa-mir-23a	0.766925	1
6354	21174	not predicted	adenocarcinoma, lung	hsa-mir-181b	0.766925	1
6381	3848	42412	adenocarcinoma, lung	hsa-mir-21	0.766925	1
6387	78216	not predicted	huntington disease	hsa-mir-23a	0.766925	1
6390	50150	not predicted	squamous cell carcinoma, skin or unspecific	hsa-mir-34a	0.766925	1
6397	35494	42555	squamous cell carcinoma, skin or unspecific	hsa-mir-21	0.766925	1
6401	75016	not predicted	squamous cell carcinoma, skin or unspecific	hsa-mir-181a	0.766925	1
6403	40241	not predicted	huntington disease	hsa-mir-34a	0.766925	1
6417	60833	not predicted	diabetes mellitus, type 2	hsa-let-7f	0.766429	1
6422	2330	not predicted	lung neoplasms	hsa-mir-29	0.766429	1
6425	15276	not predicted	diabetes mellitus, type 2	hsa-mir-34c	0.766429	1
6432	21145	not predicted	diabetes mellitus, type 2	hsa-mir-33a	0.766429	1
6433	33471	not predicted	diabetes mellitus, type 2	hsa-mir-33b	0.766429	1
6434	28988	not predicted	diabetes mellitus, type 2	hsa-mir-30d	0.766429	1
6438	13594	not predicted	diabetes mellitus, type 2	hsa-mir-18a	0.766429	1
6441	22235	not predicted	diabetes mellitus, type 2	hsa-mir-423	0.766429	1
6443	2772	not predicted	lung neoplasms	hsa-mir-451a	0.766429	1
6453	11513	not predicted	carcinoma, renal cell, clear-cell	hsa-mir-34a	0.765	1
6461	25783	not predicted	pulmonary hypertension	hsa-mir-34a	0.765	1
6471	16164	not predicted	colorectal carcinoma	hsa-mir-519d	0.765	1
6481	11334	not predicted	diabetes mellitus, type 2	hsa-mir-30a	0.764762	1
6482	9368	not predicted	diabetes mellitus, type 2	hsa-mir-150	0.764762	1
6484	69834	7993	ischemic diseases [unspecific]	hsa-mir-21	0.764762	1
6487	5329	not predicted	atherosclerosis	hsa-mir-150	0.764762	1
6522	47101	not predicted	salivary gland neoplasms	hsa-mir-195	0.762476	1
6536	9159	not predicted	adenocarcinoma, lung	hsa-mir-203	0.762476	1
6538	31292	not predicted	salivary gland neoplasms	hsa-mir-34a	0.762476	1
6551	8759	not predicted	head and neck neoplasms	hsa-mir-196a-2	0.762476	1
6553	71835	not predicted	myocardial ischemic-reperfusion injury	hsa-mir-195	0.762476	1
6571	24360	not predicted	gastrointestinal neoplasms	hsa-mir-195	0.762476	1
6623	26602	10913	inflammation	hsa-mir-1	0.760937	1
6632	5587	not predicted	gastric neoplasms	hsa-mir-19	0.760937	1
6644	11261	6061	cardiovascular diseases [unspecific]	hsa-mir-20a	0.760937	1
6652	71219	not predicted	uveal melanoma	hsa-let-7b	0.760937	1
6659	19286	17328	cardiovascular diseases [unspecific]	hsa-let-7b	0.760937	1
6668	10039	2848	inflammation	hsa-mir-17	0.760937	1
6669	13302	not predicted	esophageal neoplasms	hsa-mir-185	0.760937	1
6687	8577	7613	inflammation	hsa-mir-145	0.760937	1
6688	13939	6846	inflammation	hsa-mir-15a	0.760937	1
6695	13932	9587	inflammation	hsa-mir-20a	0.760937	1
6745	2028	not predicted	gastric neoplasms	hsa-mir-134	0.760937	1
6750	12035	18466	esophageal neoplasms	hsa-let-7a	0.760937	1
6757	36197	11782	inflammation	hsa-mir-135a	0.760937	1
6760	23650	13369	inflammation	hsa-mir-133b	0.760937	1
6761	28277	13377	inflammation	hsa-mir-133a	0.760937	1
6772	22164	13991	cardiovascular diseases [unspecific]	hsa-mir-451a	0.760937	1
6865	108905	not predicted	leukemia, myelogenous, chronic, bcr-abl positive	hsa-mir-181a	0.760846	1
6870	91511	not predicted	liver injury	hsa-mir-221	0.760846	1
6953	25123	not predicted	parkinson disease	hsa-mir-135b	0.759967	1
6978	2244	37631	glioblastoma	hsa-mir-34c	0.759967	1
7006	2954	not predicted	glioblastoma	hsa-mir-193b	0.759967	1
7014	63223	not predicted	rhabdomyosarcoma	hsa-mir-22	0.759967	1
7041	806	not predicted	prostate neoplasms	hsa-mir-29c	0.759967	1
7061	11299	not predicted	retinoblastoma	hsa-mir-34b	0.759375	1
7078	26384	not predicted	nasopharyngeal neoplasms	hsa-mir-497	0.759375	1
7081	7428	not predicted	endometriosis	hsa-mir-214	0.759375	1
7085	61593	not predicted	nasopharyngeal neoplasms	hsa-mir-379	0.759375	1
7109	38949	not predicted	inflammatory bowel diseases	hsa-mir-200b	0.758367	1
7110	38965	not predicted	periodontitis	hsa-mir-155	0.758367	1
7121	30083	42583	ischemia-reperfusion injury	hsa-mir-16	0.758148	1
7137	49666	not predicted	ischemia-reperfusion injury	hsa-let-7b	0.758148	1
7164	38685	not predicted	ischemia-reperfusion injury	hsa-mir-125b	0.758148	1
7170	7649	42550	atherosclerosis	hsa-mir-16	0.758055	1
7176	163845	not predicted	keloid	hsa-mir-21	0.757917	1
7183	2472	not predicted	pancreatic neoplasms	hsa-mir-199a	0.757917	1
7216	50839	not predicted	leukemia, lymphoblastic, acute	hsa-mir-708	0.756588	1
7224	40903	not predicted	leukemia, lymphoblastic, acute	hsa-mir-19b-1	0.756588	1
7225	21542	16382	inflammation	hsa-mir-19b-1	0.756588	1
7238	31137	16867	cardiovascular diseases [unspecific]	hsa-mir-181	0.756588	1
7269	40080	20210	stroke, ischemic	hsa-mir-21	0.756588	1
7280	83158	8904	hypertrophic scar	hsa-mir-222	0.756588	1
7287	13698	not predicted	leukemia, lymphocytic, chronic, b-cell	hsa-mir-181a	0.756588	1
7330	181267	15999	chronic inflammation	hsa-mir-99a	0.756588	1
7342	13280	3475	inflammation	hsa-mir-31	0.756588	1
7355	203798	28513	aneurysm	hsa-mir-429	0.756588	1
7374	23644	not predicted	leukemia, lymphocytic, chronic, b-cell	hsa-mir-29	0.756588	1
7445	12660	7666	inflammation	hsa-mir-142	0.756588	1
7446	23333	7441	inflammation	hsa-mir-149	0.756588	1
7469	136259	30661	wound inflammation	hsa-mir-146a	0.756588	1
7482	52408	not predicted	leukemia, lymphoblastic, acute	hsa-mir-148a	0.756588	1
7494	118272	23907	neuroinflammation	hsa-mir-21	0.756588	1
7501	772	not predicted	gastric neoplasms	hsa-mir-19b-1	0.756588	1
7537	29370	34071	squamous cell carcinoma, cerevial	hsa-mir-31	0.756588	1
7550	80093	32498	stroke, ischemic	hsa-mir-200b	0.756588	1
7553	173768	10416	chronic inflammation	hsa-let-7b	0.756588	1
7569	37275	22120	stroke, ischemic	hsa-mir-155	0.756588	1
7582	29741	not predicted	leukemia, lymphocytic, chronic, b-cell	hsa-mir-181	0.756588	1
7648	11942	not predicted	leukemia, lymphocytic, chronic, b-cell	hsa-mir-125b	0.756588	1
7651	68690	18075	stroke, ischemic	hsa-mir-34a	0.756588	1
7661	289762	28607	neuroinflammation	hsa-mir-181a	0.756588	1
7702	23538	not predicted	leukemia, lymphoblastic, acute	hsa-mir-222	0.756588	1
7734	11954	not predicted	leukemia, lymphoblastic, acute	hsa-mir-21	0.756588	1
7740	32815	not predicted	leukemia, lymphoblastic, acute	hsa-mir-18a	0.756588	1
7797	62373	13621	hypertrophic scar	hsa-mir-155	0.756588	1
7804	120462	2979	chronic inflammation	hsa-mir-34a	0.756588	1
7824	21732	1872	cardiovascular diseases [unspecific]	hsa-mir-29	0.756588	1
7840	382266	not predicted	wound inflammation	hsa-mir-181	0.756588	1
7849	23026	not predicted	leukemia, lymphocytic, chronic, b-cell	hsa-mir-708	0.756588	1
7860	1851	not predicted	ovarian neoplasms	hsa-mir-132	0.755	1
7863	988	not predicted	ovarian neoplasms	hsa-mir-29c	0.755	1
7871	3485	39415	heart failure	hsa-mir-26a	0.755	1
7878	52009	not predicted	aortic stenosis	hsa-mir-200b	0.754924	1
7901	9759	19554	colon neoplasms	hsa-mir-24	0.754924	1
7911	31528	40685	squamous cell carcinoma, lung	hsa-mir-93	0.754924	1
7912	104031	40720	early-stage non-small-cell lung carcinoma	hsa-mir-210	0.754924	1
7920	33783	19627	squamous cell carcinoma, lung	hsa-mir-24	0.754924	1
7946	12969	not predicted	colon neoplasms	hsa-mir-378	0.754924	1
7947	8676	26918	colon neoplasms	hsa-mir-30b	0.754924	1
7948	4338	25867	heart failure	hsa-mir-133a	0.754924	1
7967	13888	not predicted	hepatitis b virus infection	hsa-mir-185	0.754924	1
8004	149636	not predicted	pheochromocytoma	hsa-mir-210	0.754924	1
8009	7213	not predicted	neuroblastoma	hsa-mir-143	0.754652	1
8020	3233	not predicted	melanoma	hsa-let-7a	0.754652	1
8023	3513	not predicted	melanoma	hsa-mir-24-1	0.754652	1
8030	24986	16241	cardiovascular diseases [unspecific]	hsa-mir-19b	0.754652	1
8031	10221	not predicted	head and neck neoplasms	hsa-let-7a	0.754652	1
8037	21393	not predicted	neuroblastoma	hsa-mir-19b	0.754652	1
8040	18787	15302	cardiovascular diseases [unspecific]	hsa-mir-10b	0.754652	1
8058	8990	not predicted	neuroblastoma	hsa-mir-221	0.754652	1
8061	19039	7786	cardiovascular diseases [unspecific]	hsa-mir-27b	0.754652	1
8086	20641	14393	cardiovascular diseases [unspecific]	hsa-mir-30b	0.754652	1
8088	27134	not predicted	carcinoma, gastric	hsa-let-7a	0.754652	1
8107	6040	not predicted	melanoma	hsa-mir-148b	0.754652	1
8112	30643	not predicted	carcinoma, gastric	hsa-mir-19b	0.754652	1
8122	29841	not predicted	carcinoma, gastric	hsa-mir-144	0.754652	1
8154	24193	not predicted	carcinoma, gastric	hsa-mir-133b	0.754652	1
8163	3504	not predicted	neoplasms [unspecific]	hsa-mir-153	0.754652	1
8193	10666	not predicted	neuroblastoma	hsa-mir-106a	0.754652	1
8197	21865	not predicted	carcinoma, gastric	hsa-mir-375	0.754652	1
8204	25547	not predicted	carcinoma, gastric	hsa-mir-335	0.754652	1
8208	10949	not predicted	head and neck neoplasms	hsa-mir-133a	0.754652	1
8222	20060	not predicted	carcinoma, gastric	hsa-mir-27b	0.754652	1
8230	16573	not predicted	carcinoma, gastric	hsa-mir-203	0.754652	1
8231	15466	not predicted	carcinoma, gastric	hsa-mir-221	0.754652	1
8249	15755	39682	carcinoma, endometrial	hsa-mir-155	0.754652	1
8250	59681	not predicted	carcinoma, endometrial	hsa-mir-153	0.754652	1
8286	35293	12302	carcinoma, breast, triple negative	hsa-mir-96	0.754652	1
8298	20068	not predicted	carcinoma, gastric	hsa-mir-181a	0.754652	1
8367	1970	not predicted	gastric neoplasms	hsa-mir-30e	0.754652	1
8392	21106	37478	carcinoma, endometrial	hsa-mir-96	0.754652	1
8456	13361	not predicted	neuroblastoma	hsa-mir-181a	0.754652	1
8470	4423	not predicted	leukemia, myeloid, acute	hsa-mir-195	0.75461	1
8475	6825	34245	bladder neoplasms	hsa-mir-125a	0.75461	1
8495	5555	31575	bladder neoplasms	hsa-mir-15a	0.75461	1
8536	4864	not predicted	osteosarcoma	hsa-mir-224	0.753896	1
8563	60004	not predicted	toxoplasma gondii infection	hsa-mir-93	0.753896	1
8578	6755	not predicted	carcinoma, renal cell	hsa-mir-200	0.753896	1
8604	4152	not predicted	osteosarcoma	hsa-mir-25	0.753896	1
8605	5869	not predicted	osteosarcoma	hsa-mir-29	0.753896	1
8630	5427	19126	adenovirus infection	hsa-mir-155	0.75358	1
8635	20196	not predicted	rheumatoid arthritis	hsa-mir-222	0.75358	1
8637	6981	not predicted	hepatitis c virus infection	hsa-mir-222	0.75358	1
8651	55886	not predicted	chronic heart failure	hsa-mir-146a	0.752619	1
8653	65842	78	biliary atresia	hsa-mir-155	0.752619	1
8677	4327	not predicted	melanoma	hsa-mir-7	0.752551	1
8734	4377	not predicted	colorectal carcinoma	hsa-mir-103	0.752551	1
8747	4775	38573	glioblastoma	hsa-mir-30e	0.752551	1
8765	84175	19531	carcinoma, bladder	hsa-mir-218	0.752551	1
8804	6000	not predicted	colorectal carcinoma	hsa-mir-33b	0.752551	1
8850	7708	not predicted	colorectal carcinoma	hsa-mir-630	0.752551	1
8857	3503	6969	neoplasms [unspecific]	hsa-mir-625	0.752551	1
8879	12685	not predicted	colorectal carcinoma	hsa-mir-886	0.752551	1
8945	1707	not predicted	breast neoplasms	hsa-mir-449a	0.752508	1
8980	70493	15621	myeloma	hsa-mir-214	0.752508	1
9009	15998	not predicted	bladder neoplasms	hsa-mir-449a	0.752508	1
9010	26921	29632	carcinoma, endometrial	hsa-mir-27a	0.752508	1
9025	5138	19088	bladder neoplasms	hsa-mir-29a	0.752508	1
9028	4931	7548	neoplasms [unspecific]	hsa-mir-652	0.752508	1
9057	60580	not predicted	muscle diseases [unspecific]	hsa-mir-214	0.752508	1
9146	23400	not predicted	adenocarcinoma, pancreatic ductal	hsa-mir-181b	0.751407	1
9155	21999	not predicted	squamous cell carcinoma, oral	hsa-mir-181	0.751407	1
9183	14436	not predicted	squamous cell carcinoma, oral	hsa-mir-181b	0.751407	1
9192	31540	not predicted	osteoarthritis	hsa-mir-15a	0.751407	1
9193	60897	not predicted	osteoarthritis	hsa-mir-181	0.751407	1
9218	8034	not predicted	medulloblastoma	hsa-mir-222	0.749575	1
9219	5910	not predicted	medulloblastoma	hsa-mir-221	0.749575	1
9247	25034	not predicted	liver cirrhosis	hsa-mir-23b	0.749	1
9262	8013	39405	adenocarcinoma, pancreatic ductal	hsa-mir-126	0.749	1
9263	29316	not predicted	adenocarcinoma, pancreatic ductal	hsa-mir-133a-1	0.749	1
9264	16509	29842	adenocarcinoma, pancreatic ductal	hsa-mir-23b	0.749	1
9265	8266	not predicted	leukemia	hsa-mir-221	0.749	1
9269	14481	not predicted	leukemia	hsa-mir-195	0.749	1
9294	60397	not predicted	kaposi sarcoma	hsa-mir-24	0.748274	1
9295	31616	not predicted	kaposi sarcoma	hsa-mir-17	0.748274	1
9306	7643	not predicted	alzheimer disease	hsa-let-7b	0.748274	1
9313	4615	8026	neoplasms [unspecific]	hsa-mir-663	0.748274	1
9339	10016	not predicted	ovarian neoplasms	hsa-mir-744	0.748254	1
9420	52682	32383	carcinoma, gallbladder	hsa-mir-19a	0.747619	1
9434	156978	36407	heart diseases [unspecific]	hsa-mir-101	0.746932	1
9452	74833	37312	heart diseases [unspecific]	hsa-mir-34a	0.746932	1
9489	2377	31155	colorectal carcinoma	hsa-let-7g	0.746932	1
9490	2404	30891	colorectal carcinoma	hsa-let-7i	0.746932	1
9532	17701	not predicted	stroke	hsa-mir-34a	0.746932	1
9544	2173	not predicted	gastric neoplasms	hsa-mir-491	0.746932	1
9558	76603	not predicted	myocardial ischemic-reperfusion injury	hsa-let-7b	0.746932	1
9598	21039	not predicted	thyroid neoplasms	hsa-mir-370	0.746143	1
9599	24858	not predicted	thyroid neoplasms	hsa-mir-340	0.746143	1
9606	3268	32831	heart failure	hsa-mir-100	0.746143	1
9607	7827	not predicted	squamous cell carcinoma, head and neck	hsa-mir-200b	0.746143	1
9614	2697	27857	heart failure	hsa-mir-122	0.746143	1
9615	6511	not predicted	heart failure	hsa-mir-134	0.746143	1
9616	5619	24857	heart failure	hsa-mir-19b	0.746143	1
9626	7668	not predicted	squamous cell carcinoma, head and neck	hsa-mir-18a	0.746143	1
9646	74888	not predicted	periodontal diseases	hsa-mir-142	0.746111	1
9660	8911	42193	sepsis	hsa-mir-21	0.745417	1
9686	4279	not predicted	glioma	hsa-mir-491	0.745268	1
9689	12381	not predicted	retinoblastoma	hsa-mir-106b	0.745268	1
9700	18718	not predicted	carcinoma, ovarian	hsa-mir-30a	0.745268	1
9704	26269	9023	carcinoma, breast, triple negative	hsa-mir-30a	0.745268	1
9706	11741	not predicted	retinoblastoma	hsa-mir-16-1	0.745268	1
9707	2668	5745	neoplasms [unspecific]	hsa-mir-491	0.745268	1
9710	19864	not predicted	carcinoma, ovarian	hsa-mir-106a	0.745268	1
9711	18526	not predicted	carcinoma, ovarian	hsa-mir-106b	0.745268	1
9734	17155	not predicted	neuroblastoma	hsa-mir-29b	0.744835	1
9760	19541	not predicted	neuroblastoma	hsa-mir-451	0.744835	1
9763	19553	not predicted	neuroblastoma	hsa-mir-1	0.744835	1
9795	16975	5791	inflammation	hsa-mir-19a	0.744835	1
9802	20317	9208	inflammation	hsa-mir-204	0.744835	1
9821	79889	15391	myeloma	hsa-mir-203	0.744835	1
9888	334677	40141	vascular hypertrophy	hsa-mir-1	0.744835	1
9903	402973	not predicted	vascular hypertrophy	hsa-mir-133	0.744835	1
10017	3527	not predicted	colorectal carcinoma	hsa-mir-181b	0.744835	1
10036	19821	not predicted	lymphoma, burkitt	hsa-mir-21	0.744792	1
10046	17624	not predicted	myocardial infarction	hsa-mir-182	0.744583	1
10053	2457	not predicted	colorectal carcinoma	hsa-mir-193b	0.744574	1
10057	31851	30579	chronic hepatitis b	hsa-mir-21	0.744574	1
10070	46266	41218	chronic hepatitis b	hsa-mir-146a	0.744574	1
10115	64358	40562	carcinoma, endometrioid endometrial	hsa-mir-145	0.744574	1
10152	66237	19740	chronic hepatitis b	hsa-mir-182	0.744574	1
10158	20349	29593	adenovirus infection	hsa-mir-124	0.744574	1
10167	81235	24103	chronic hepatitis b	hsa-mir-224	0.744574	1
10169	69324	24174	chronic hepatitis b	hsa-mir-218	0.744574	1
10184	27449	32124	adenovirus infection	hsa-mir-218	0.744574	1
10206	37906	20423	allergic asthma	hsa-mir-106b	0.744574	1
10311	127796	14743	ischemic diseases [unspecific]	hsa-mir-182	0.744574	1
10327	5279	not predicted	colorectal carcinoma	hsa-mir-452	0.744574	1
10444	451636	41410	carcinoma, tounge	hsa-mir-124	0.744574	1
10451	385069	39060	carcinoma, tounge	hsa-mir-183	0.744574	1
10493	42402	30493	chronic hepatitis c	hsa-mir-223	0.744574	1
10494	78435	30553	chronic hepatitis c	hsa-mir-224	0.744574	1
10502	74332	39366	chronic hepatitis b	hsa-mir-125a	0.744574	1
10562	35426	not predicted	carcinoma, colon	hsa-mir-608	0.744356	1
10603	17278	14984	inflammation	hsa-mir-25	0.744356	1
10624	25317	not predicted	leukemia, lymphocytic, chronic, b-cell	hsa-mir-28	0.744356	1
10641	17022	6899	inflammation	hsa-mir-15b	0.744356	1
10649	455273	not predicted	carcinoma, thyroid, anaplastic	hsa-mir-144	0.744356	1
10658	18673	4989	inflammation	hsa-mir-183	0.744356	1
10666	459965	not predicted	carcinoma, thyroid, anaplastic	hsa-mir-483	0.744356	1
10671	17647	16823	inflammation	hsa-mir-27b	0.744356	1
10676	146218	14261	liver fibrosis	hsa-mir-134	0.744356	1
10679	72761	14558	liver fibrosis	hsa-mir-145	0.744356	1
10694	38872	34030	squamous cell carcinoma, tongue	hsa-mir-15b	0.744356	1
10695	100519	11943	malignant neoplasms [unspecific]	hsa-mir-29	0.744356	1
10717	76571	17474	liver fibrosis	hsa-mir-34a	0.744356	1
10730	8955	not predicted	leukemia, lymphocytic, chronic, b-cell	hsa-mir-143	0.744356	1
10733	9282	not predicted	colorectal carcinoma	hsa-mir-498	0.744356	1
10734	3585	not predicted	colorectal carcinoma	hsa-mir-499	0.744356	1
10735	8995	not predicted	colorectal carcinoma	hsa-mir-489	0.744356	1
10740	108511	8994	liver fibrosis	hsa-mir-222	0.744356	1
10743	139991	6282	liver fibrosis	hsa-mir-27b	0.744356	1
10757	8907	38712	carcinoma, colon	hsa-mir-142	0.744356	1
10765	121261	not predicted	squamous cell carcinoma, tongue	hsa-mir-498	0.744356	1
10848	16088	not predicted	carcinoma, colon	hsa-mir-499	0.744356	1
10850	14402	28329	carcinoma, colon	hsa-mir-483	0.744356	1
10880	64093	not predicted	rhabdomyosarcoma	hsa-mir-9	0.744107	1
10931	5860	not predicted	melanoma	hsa-mir-301a	0.744107	1
10936	4533	not predicted	carcinoma, renal cell	hsa-mir-193a	0.744107	1
10964	3149	14797	neoplasms [unspecific]	hsa-mir-301a	0.744107	1
10975	30456	not predicted	carcinoma, nasopharyngeal	hsa-mir-134	0.743636	1
11019	6301	not predicted	squamous cell carcinoma, esophageal	hsa-mir-141	0.743393	1
11090	5810	not predicted	carcinoma, renal cell	hsa-mir-1	0.742969	1
11140	19785	31627	squamous cell carcinoma, oral	hsa-mir-211	0.742969	1
11141	3402	not predicted	colorectal carcinoma	hsa-mir-138	0.742969	1
11162	30155	13152	hypertrophy	hsa-mir-31	0.742969	1
11178	15386	43758	carcinoma, renal cell	hsa-mir-154	0.742969	1
11180	6062	not predicted	carcinoma, renal cell	hsa-mir-138	0.742969	1
11192	23191	not predicted	medulloblastoma	hsa-mir-211	0.742969	1
11209	21176	not predicted	carcinoma, hepatocellular	hsa-mir-935	0.742969	1
11227	2527	not predicted	carcinoma, renal cell	hsa-mir-183	0.742969	1
11235	21105	28979	adenocarcinoma, pancreatic ductal	hsa-let-7a-3	0.742969	1
11250	85183	9876	malignant neoplasms [unspecific]	hsa-mir-138	0.742969	1
11262	19581	41786	adenocarcinoma, pancreatic ductal	hsa-mir-107	0.742969	1
11282	10978	not predicted	carcinoma, renal cell	hsa-mir-495	0.742969	1
11292	21047	not predicted	leukemia	hsa-mir-138	0.742969	1
11295	16413	not predicted	leukemia	hsa-mir-183	0.742969	1
11296	20911	38283	adenocarcinoma, pancreatic ductal	hsa-mir-1	0.742969	1
11303	15944	not predicted	leukemia	hsa-mir-107	0.742969	1
11330	2065	not predicted	gastric neoplasms	hsa-mir-99b	0.742798	1
11390	4919	not predicted	carcinoma, renal cell	hsa-mir-29b	0.742798	1
11397	22015	not predicted	esophageal neoplasms	hsa-mir-92b	0.742798	1
11399	7821	not predicted	lung neoplasms	hsa-mir-592	0.742798	1
11421	19356	43257	colorectal carcinoma	hsa-mir-939	0.742798	1
11425	3782	not predicted	gastric neoplasms	hsa-mir-590	0.742798	1
11431	15865	not predicted	lung neoplasms	hsa-mir-939	0.742798	1
11453	11553	19626	carcinoma, colon	hsa-mir-93	0.742549	1
11454	6033	not predicted	carcinoma, renal cell	hsa-mir-133a	0.742549	1
11505	46522	not predicted	muscular dystrophy, duchenne	hsa-mir-143	0.742549	1
11512	3401	not predicted	carcinoma, renal cell	hsa-mir-19b-1	0.742549	1
11535	7754	38314	carcinoma, colon	hsa-mir-150	0.742549	1
11543	52299	not predicted	lymphoma, burkitt	hsa-mir-29c	0.742549	1
11547	13289	30206	carcinoma, colon	hsa-mir-133a	0.742549	1
11558	10593	25241	carcinoma, colon	hsa-mir-29c	0.742549	1
11569	10042	not predicted	carcinoma, colon	hsa-mir-19b-1	0.742549	1
11579	17385	not predicted	systemic lupus erythematosus	hsa-mir-34b	0.742	1
11580	8366	not predicted	systemic lupus erythematosus	hsa-mir-34a	0.742	1
11606	45245	1873	hypertrophy	hsa-mir-19b	0.740528	1
11616	13121	not predicted	lymphoma	hsa-let-7d	0.740528	1
11626	15179	not predicted	adenocarcinoma, lung	hsa-let-7c	0.740528	1
11627	14884	not predicted	adenocarcinoma, lung	hsa-let-7b	0.740528	1
11635	10345	not predicted	lymphoma	hsa-mir-10b	0.740528	1
11672	15173	not predicted	adenocarcinoma, lung	hsa-mir-204	0.740528	1
11679	11944	not predicted	adenocarcinoma, lung	hsa-mir-29c	0.740528	1
11690	8980	not predicted	lymphoma	hsa-mir-181a	0.740528	1
11692	21584	not predicted	adenocarcinoma, lung	hsa-mir-497	0.740528	1
11760	14370	not predicted	myocardial infarction	hsa-mir-124	0.739895	1
11761	11857	not predicted	myocardial infarction	hsa-mir-143	0.739895	1
11825	16069	not predicted	myocardial infarction	hsa-let-7b	0.739895	1
11827	4852	22027	heart failure	hsa-let-7a	0.739895	1
11834	3764	27860	heart failure	hsa-mir-124	0.739895	1
11835	1805	27283	heart failure	hsa-mir-143	0.739895	1
11884	24767	12321	hypertrophy	hsa-mir-223	0.739861	1
11940	1094	not predicted	gastric neoplasms	hsa-mir-193a	0.739861	1
11943	21117	not predicted	carcinoma, gastric	hsa-mir-30a	0.739861	1
11962	33198	not predicted	carcinoma, gastric	hsa-mir-423	0.739861	1
12033	15250	not predicted	squamous cell carcinoma, head and neck	hsa-mir-451	0.739489	1
12036	16930	not predicted	squamous cell carcinoma, head and neck	hsa-mir-499	0.739489	1
12066	9692	not predicted	squamous cell carcinoma, head and neck	hsa-mir-34c	0.739489	1
12089	12544	not predicted	squamous cell carcinoma, head and neck	hsa-mir-24	0.739489	1
12113	3609	not predicted	carcinoma, hepatocellular	hsa-mir-520c	0.739489	1
12131	348895	14690	non-syndromic orofacial clefts	hsa-mir-17	0.739489	1
12135	19007	15007	inflammation	hsa-mir-24	0.739489	1
12171	41894	not predicted	adenocarcinoma, esophageal	hsa-mir-200a	0.739489	1
12204	17055	not predicted	carcinoma, gastric	hsa-mir-125b	0.739489	1
12217	8483	not predicted	pancreatic neoplasms	hsa-mir-484	0.739489	1
12255	64549	not predicted	squamous cell carcinoma, lung	hsa-mir-324	0.739489	1
12305	27817	not predicted	carcinoma, gastric	hsa-mir-218	0.739489	1
12306	18350	not predicted	carcinoma, gastric	hsa-mir-222	0.739489	1
12316	49796	13406	hypertrophy	hsa-mir-24	0.739489	1
12357	6628	not predicted	squamous cell carcinoma, esophageal	hsa-mir-125b	0.739489	1
12370	16326	not predicted	squamous cell carcinoma, esophageal	hsa-mir-28	0.739489	1
12390	25041	not predicted	carcinoma, gastric	hsa-mir-451	0.739489	1
12404	345439	13113	non-syndromic orofacial clefts	hsa-mir-20a	0.739489	1
12541	29117	not predicted	adenocarcinoma, esophageal	hsa-mir-221	0.739489	1
12552	55749	not predicted	leukemia, b-cell	hsa-mir-125b	0.739489	1
12555	47424	not predicted	adenocarcinoma, esophageal	hsa-mir-25	0.739489	1
12560	5350	not predicted	heart failure	hsa-mir-499	0.739489	1
12563	35136	not predicted	adenocarcinoma, esophageal	hsa-mir-17	0.739489	1
12572	312648	24204	pediatric glioma	hsa-mir-17	0.739489	1
12610	17122	not predicted	carcinoma, gastric	hsa-mir-200a	0.739489	1
12653	17756	not predicted	squamous cell carcinoma, head and neck	hsa-mir-139	0.739489	1
12736	176202	13696	ischemic heart disease	hsa-mir-133a	0.739255	1
12748	35361	not predicted	systemic lupus erythematosus	hsa-mir-326	0.739255	1
12750	106028	23369	aneurysm	hsa-mir-145	0.739255	1
12901	14219	2859	inflammation	hsa-mir-16	0.739255	1
12916	9841	20634	bladder neoplasms	hsa-mir-133a	0.739255	1
12921	21733	19614	carcinoma, colon	hsa-mir-98	0.739255	1
12959	4209	24537	bladder neoplasms	hsa-mir-17	0.739255	1
13033	19730	13975	inflammation	hsa-mir-98	0.739255	1
13108	26706	5774	inflammation	hsa-mir-19b	0.739255	1
13160	16562	not predicted	systemic lupus erythematosus	hsa-mir-22	0.739255	1
13170	16730	16340	inflammation	hsa-mir-26a	0.739255	1
13182	17079	not predicted	systemic lupus erythematosus	hsa-mir-92a	0.739255	1
13187	16125	41572	carcinoma, colon	hsa-let-7b	0.739255	1
13251	345910	18532	neuroinflammation	hsa-mir-98	0.739255	1
13316	138201	11495	malignant neoplasms [unspecific]	hsa-mir-15	0.739255	1
13333	24929	not predicted	stroke	hsa-mir-150	0.739255	1
13369	26554	not predicted	stroke	hsa-mir-146b	0.739255	1
13391	11929	not predicted	bladder neoplasms	hsa-mir-181b	0.739255	1
13523	78637	9979	myeloma	hsa-mir-16	0.739255	1
13528	22127	not predicted	stroke	hsa-mir-17	0.739255	1
13537	160138	10872	ischemic heart disease	hsa-mir-451	0.739255	1
13565	7738	41403	bladder neoplasms	hsa-mir-26b	0.739255	1
13613	206791	3983	ischemic diseases [unspecific]	hsa-mir-495	0.739255	1
13617	195189	1197	ischemic heart disease	hsa-mir-208a	0.739255	1
13669	293231	not predicted	neuroinflammation	hsa-mir-181b	0.739255	1
13686	29578	not predicted	systemic lupus erythematosus	hsa-mir-7	0.739255	1
13763	21481	39782	carcinoma, colon	hsa-mir-373	0.739255	1
13767	29074	not predicted	carcinoma, colon	hsa-mir-30d	0.739255	1
13785	7015	36323	bladder neoplasms	hsa-mir-429	0.739255	1
13810	68001	3485	malignant neoplasms [unspecific]	hsa-mir-27a	0.739255	1
13913	10574	26666	carcinoma, colon	hsa-mir-26a	0.739255	1
13923	10750	26009	carcinoma, colon	hsa-mir-27a	0.739255	1
13988	39260	14362	carcinoma, hepatocellular, hbv-related	hsa-mir-125b	0.739255	1
13998	371529	not predicted	neuroinflammation	hsa-mir-326	0.739255	1
14008	14154	4116	inflammation	hsa-mir-146b	0.739255	1
14025	19654	not predicted	carcinoma, colon	hsa-mir-423	0.739255	1
14032	30371	not predicted	systemic lupus erythematosus	hsa-mir-1246	0.739255	1
14079	23490	not predicted	systemic lupus erythematosus	hsa-mir-19b	0.739255	1
14089	22748	not predicted	systemic lupus erythematosus	hsa-mir-152	0.739255	1
14112	18744	16320	cardiovascular diseases [unspecific]	hsa-mir-15b	0.739164	1
14116	13498	16253	cardiovascular diseases [unspecific]	hsa-mir-19a	0.739164	1
14196	4249	not predicted	leukemia, myeloid, acute	hsa-mir-34c	0.739164	1
14238	15854	8754	inflammation	hsa-mir-100	0.739164	1
14243	9276	not predicted	atherosclerosis	hsa-mir-125a	0.739164	1
14244	8782	not predicted	atherosclerosis	hsa-mir-125b	0.739164	1
14271	1341	not predicted	breast neoplasms	hsa-mir-378	0.739164	1
14274	2010	27099	colorectal carcinoma	hsa-mir-23b	0.739164	1
14285	12756	not predicted	laryngeal neoplasms	hsa-mir-15a	0.739164	1
14291	6546	40328	colorectal carcinoma	hsa-mir-382	0.739164	1
14300	60629	not predicted	lymphoma, large b-cell	hsa-mir-125b	0.739164	1
14307	85483	not predicted	myocardial ischemic-reperfusion injury	hsa-mir-19b	0.739164	1
14318	92706	6755	liver fibrosis	hsa-mir-29a	0.739164	1
14378	18125	not predicted	laryngeal neoplasms	hsa-mir-34c	0.739164	1
14384	12111	not predicted	atherosclerosis	hsa-mir-23b	0.739164	1
14386	7679	not predicted	atherosclerosis	hsa-mir-29c	0.739164	1
14420	81685	33352	lymphoma, large b-cell	hsa-mir-144	0.739164	1
14516	40661	30320	carcinoma, breast	hsa-mir-193a	0.739133	1
14518	22740	35922	carcinoma, breast	hsa-mir-126	0.739133	1
14584	6675	not predicted	endometriosis	hsa-mir-31	0.738889	1
14585	27124	not predicted	parkinson disease	hsa-let-7a	0.738889	1
14700	43105	17591	carcinoma, breast, triple negative	hsa-mir-200	0.738673	1
14701	50978	not predicted	carcinoma, breast, triple negative	hsa-mir-217	0.738673	1
14748	3305	not predicted	osteosarcoma	hsa-mir-200c	0.738673	1
14784	13659	not predicted	carcinoma, esophageal	hsa-mir-200a	0.738673	1
15007	12941	not predicted	carcinoma, esophageal	hsa-mir-141	0.738673	1
15010	3711	not predicted	osteosarcoma	hsa-mir-96	0.738673	1
15013	11501	not predicted	carcinoma, esophageal	hsa-mir-126	0.738673	1
15051	102792	not predicted	polycythemia vera	hsa-mir-451	0.738571	1
15081	27481	not predicted	sepsis	hsa-mir-146b	0.738521	1
15101	18517	not predicted	cholangiocarcinoma	hsa-mir-150	0.738521	1
15104	148517	40813	recurrent spontaneous abortion	hsa-mir-29a	0.738521	1
15125	15973	not predicted	sepsis	hsa-mir-126	0.738521	1
15127	29010	42750	acute myocardial infarction	hsa-mir-126	0.738521	1
15131	34353	not predicted	sepsis	hsa-mir-499	0.738521	1
15136	46479	not predicted	colitis, ulcerative	hsa-mir-499	0.738521	1
15147	21922	not predicted	neuroblastoma	hsa-mir-129	0.737951	1
15201	47490	not predicted	carcinoma, breast	hsa-mir-193b	0.737951	1
15221	13365	not predicted	squamous cell carcinoma, esophageal	hsa-mir-138	0.737951	1
15241	42653	36127	carcinoma, breast	hsa-mir-10b	0.737951	1
15242	57868	not predicted	carcinoma, breast	hsa-mir-129	0.737951	1
15243	40214	not predicted	carcinoma, breast	hsa-mir-138	0.737951	1
15246	30870	30880	carcinoma, breast	hsa-mir-93	0.737951	1
15301	12359	not predicted	hepatitis c virus infection	hsa-mir-27b	0.737951	1
15310	21438	9339	inflammation	hsa-mir-206	0.737951	1
15343	19157	36304	carcinoma, breast	hsa-mir-34a	0.737951	1
15345	79509	not predicted	carcinoma, breast	hsa-mir-365	0.737951	1
15350	41460	21909	carcinoma, breast	hsa-mir-27b	0.737951	1
15361	6636	not predicted	squamous cell carcinoma, esophageal	hsa-mir-106b	0.737951	1
15402	7912	not predicted	squamous cell carcinoma, esophageal	hsa-mir-93	0.737951	1
15423	13931	not predicted	hepatitis c virus infection	hsa-mir-93	0.737951	1
15460	38388	26549	allergic asthma	hsa-mir-27b	0.737951	1
15461	42912	not predicted	carcinoma, breast	hsa-mir-494	0.737951	1
15465	1081	5772	neoplasms [unspecific]	hsa-mir-494	0.737951	1
15491	152686	3986	ischemic diseases [unspecific]	hsa-mir-494	0.737951	1
15506	89988	not predicted	carcinoma, breast	hsa-mir-650	0.737951	1
15546	70032	38021	carcinoma, breast	hsa-mir-1246	0.737951	1
15568	42596	26856	carcinoma, breast	hsa-mir-133a	0.737951	1
15671	66545	not predicted	carcinoma, oral	hsa-mir-542	0.737095	1
15698	14744	not predicted	leukemia, myeloid, acute	hsa-mir-542	0.737095	1
15730	6980	not predicted	leukemia, myeloid, acute	hsa-mir-92a	0.737095	1
15745	9008	not predicted	lung neoplasms	hsa-mir-301b	0.737095	1
15770	138023	not predicted	ependymoma	hsa-mir-10a	0.737095	1
15787	21025	not predicted	gastrointestinal neoplasms	hsa-mir-17	0.737095	1
15796	4023	not predicted	carcinoma, cervical	hsa-mir-17	0.737095	1
15810	7490	15570	neoplasms [unspecific]	hsa-mir-301b	0.737095	1
15845	50443	not predicted	carcinoma, renal cell, clear-cell	hsa-mir-409	0.737083	1
15915	16832	not predicted	gastrointestinal neoplasms	hsa-mir-143	0.737083	1
15926	78457	not predicted	squamous cell carcinoma, skin or unspecific	hsa-mir-15b	0.737083	1
15929	82983	not predicted	squamous cell carcinoma, skin or unspecific	hsa-mir-186	0.737083	1
15936	52139	not predicted	squamous cell carcinoma, skin or unspecific	hsa-mir-203	0.737083	1
15951	28509	not predicted	carcinoma, renal cell, clear-cell	hsa-mir-144	0.737083	1
15959	5301	not predicted	carcinoma, cervical	hsa-mir-200b	0.737059	1
15984	117659	38388	heart diseases [unspecific]	hsa-mir-150	0.737059	1
16025	29935	not predicted	kidney neoplasms	hsa-mir-200a	0.737059	1
16028	24983	19265	adenocarcinoma, gastric	hsa-mir-375	0.737059	1
16063	14077	not predicted	diabetes mellitus, type 2	hsa-mir-200a	0.737059	1
16090	28774	not predicted	kidney neoplasms	hsa-mir-126	0.737059	1
16101	12891	not predicted	diabetes mellitus, type 2	hsa-mir-195	0.737059	1
16107	9563	not predicted	colorectal carcinoma	hsa-mir-376a	0.737059	1
16132	169648	38125	recurrent spontaneous abortion	hsa-mir-486	0.737059	1
16134	9180	not predicted	leukemia, lymphocytic, chronic, b-cell	hsa-mir-150	0.737059	1
16141	20801	not predicted	leukemia, lymphocytic, chronic, b-cell	hsa-mir-138	0.737059	1
16150	9329	not predicted	endometriosis	hsa-mir-15a	0.737059	1
16166	16938	not predicted	leukemia, lymphocytic, chronic, b-cell	hsa-mir-26a	0.737059	1
16178	2727	not predicted	carcinoma, renal cell	hsa-mir-15a	0.737059	1
16190	9493	not predicted	carcinoma, cervical	hsa-mir-138	0.737059	1
16193	4475	not predicted	carcinoma, renal cell	hsa-mir-26a	0.737059	1
16230	12116	not predicted	carcinoma, cervical	hsa-mir-424	0.737059	1
16276	24687	not predicted	carcinoma, endometrial	hsa-mir-125b	0.737034	1
16283	49992	not predicted	adenocarcinoma, esophageal	hsa-mir-193b	0.737034	1
16339	6404	not predicted	squamous cell carcinoma, head and neck	hsa-mir-31	0.737034	1
16358	5570	not predicted	leukemia, myeloid, acute	hsa-mir-27b	0.737034	1
16409	11425	not predicted	leukemia, myeloid, acute	hsa-mir-425	0.737034	1
16434	6212	not predicted	leukemia, myeloid, acute	hsa-mir-494	0.737034	1
16437	17457	not predicted	squamous cell carcinoma, head and neck	hsa-mir-199b	0.737034	1
16485	323506	35655	vascular hypertrophy	hsa-mir-200c	0.737034	1
16504	9656	40730	carcinoma, colon	hsa-mir-200a	0.737034	1
16510	7453	not predicted	atherosclerosis	hsa-mir-31	0.737034	1
16541	21247	not predicted	adenocarcinoma, pancreatic ductal	hsa-mir-193b	0.737034	1
16549	380921	33493	vascular hypertrophy	hsa-mir-26a	0.737034	1
16559	186484	10242	chronic inflammation	hsa-let-7e	0.737034	1
16602	5485	not predicted	colorectal carcinoma	hsa-mir-425	0.737034	1
16619	346258	24630	vascular hypertrophy	hsa-mir-206	0.737034	1
16658	8357	38767	carcinoma, colon	hsa-mir-141	0.737034	1
16700	12211	27395	adenocarcinoma, pancreatic ductal	hsa-mir-17	0.737034	1
16705	187329	29737	peripheral nerve injury	hsa-mir-143	0.737034	1
16741	11297	not predicted	atherosclerosis	hsa-let-7c	0.737034	1
16742	12746	not predicted	atherosclerosis	hsa-let-7e	0.737034	1
16763	8325	not predicted	atherosclerosis	hsa-mir-206	0.737034	1
16790	28906	37539	carcinoma, endometrial	hsa-mir-93	0.737034	1
16799	264292	37771	peripheral nerve injury	hsa-mir-429	0.737034	1
16818	31995	not predicted	adenocarcinoma, esophageal	hsa-mir-31	0.737034	1
16826	17699	28554	carcinoma, endometrial	hsa-mir-200c	0.737034	1
16861	7929	not predicted	squamous cell carcinoma, head and neck	hsa-mir-203	0.737034	1
16862	8595	not predicted	squamous cell carcinoma, head and neck	hsa-mir-206	0.737034	1
16964	2967	not predicted	prostate neoplasms	hsa-mir-451	0.736818	1
17011	40464	not predicted	leukemia	hsa-mir-663	0.736539	1
17030	17501	not predicted	leukemia	hsa-let-7b	0.736539	1
17051	195273	not predicted	adenocarcinoma, colon	hsa-mir-663	0.736539	1
17052	8556	not predicted	melanoma	hsa-mir-663	0.736539	1
17127	45128	not predicted	carcinoma, breast	hsa-mir-199b	0.735817	1
17132	14332	34523	carcinoma, breast	hsa-mir-155	0.735817	1
17134	19729	35326	carcinoma, breast	hsa-mir-145	0.735817	1
17147	55201	not predicted	respiratory syncytial virus pneumonia	hsa-mir-221	0.735817	1
17151	74009	not predicted	respiratory syncytial virus pneumonia	hsa-let-7c	0.735817	1
17158	37309	21996	carcinoma, breast	hsa-mir-26a	0.735817	1
17159	34846	21858	carcinoma, breast	hsa-mir-27a	0.735817	1
17173	22281	24495	carcinoma, breast	hsa-mir-222	0.735817	1
17242	41833	38074	carcinoma, breast	hsa-mir-148a	0.735817	1
17258	61647	not predicted	carcinoma, breast	hsa-mir-151a	0.735817	1
17372	61862	42198	carcinoma, pancreatic	hsa-mir-155	0.735439	1
17373	110588	not predicted	carcinoma, pancreatic	hsa-mir-124	0.735439	1
17374	85792	not predicted	carcinoma, pancreatic	hsa-mir-195	0.735439	1
17378	109772	not predicted	carcinoma, pancreatic	hsa-mir-224	0.735439	1
17380	4538	not predicted	carcinoma, renal cell	hsa-let-7a	0.735439	1
17381	16176	not predicted	alzheimer disease	hsa-mir-151a	0.735439	1
17383	89415	not predicted	carcinoma, pancreatic	hsa-mir-29c	0.735439	1
17388	59894	22081	squamous cell carcinoma, laryngeal or hypopharyngeal	hsa-let-7a	0.735439	1
17393	64632	not predicted	carcinoma, pancreatic	hsa-mir-34a	0.735439	1
17397	16117	not predicted	adenocarcinoma, lung	hsa-let-7a	0.735439	1
17403	59495	not predicted	squamous cell carcinoma, laryngeal or hypopharyngeal	hsa-mir-196b	0.735439	1
17404	148244	not predicted	carcinoma, pancreatic	hsa-mir-483	0.735439	1
17413	3365	not predicted	melanoma	hsa-mir-130b	0.735439	1
17420	25740	not predicted	adenocarcinoma, lung	hsa-mir-151a	0.735439	1
17423	19202	not predicted	carcinoma, cervical	hsa-mir-1290	0.735439	1
17424	12301	not predicted	adenocarcinoma, lung	hsa-mir-124	0.735439	1
17444	42578	35613	allergic asthma	hsa-mir-23b	0.735439	1
17470	29260	28037	carcinoma, endometrial	hsa-mir-23b	0.735439	1
17476	29940	28881	carcinoma, endometrial	hsa-mir-29c	0.735439	1
17477	37538	24274	allergic asthma	hsa-mir-29c	0.735439	1
17491	101065	not predicted	carcinoma, pancreatic	hsa-let-7a	0.735439	1
17513	8484	not predicted	carcinoma, cervical	hsa-mir-23b	0.735439	1
17523	24652	19680	squamous cell carcinoma, laryngeal or hypopharyngeal	hsa-mir-34a	0.735439	1
17555	20012	not predicted	crohn disease	hsa-mir-143	0.734688	1
17641	444844	not predicted	carcinoma, thyroid, anaplastic	hsa-mir-20a	0.733667	1
17651	15301	18966	human immunodeficiency virus infection	hsa-mir-20a	0.733281	1
17668	10709	not predicted	glioblastoma	hsa-mir-744	0.733281	1
17671	47211	not predicted	leukemia, lymphoblastic, acute	hsa-mir-29b	0.733281	1
17672	25859	not predicted	leukemia, lymphoblastic, acute	hsa-mir-20a	0.733281	1
17673	33009	not predicted	leukemia, lymphoblastic, acute	hsa-mir-16	0.733281	1
17690	35034	35970	carcinoma, breast	hsa-mir-124	0.733077	1
17691	39414	not predicted	rheumatoid arthritis	hsa-mir-218	0.733077	1
17700	196207	not predicted	machado-joseph disease	hsa-mir-9	0.733077	1
17709	8465	not predicted	carcinoma, cervical	hsa-mir-148a	0.733077	1
17722	28459	not predicted	carcinoma, breast	hsa-mir-125b	0.733077	1
17736	8839	not predicted	medulloblastoma	hsa-mir-125b	0.733077	1
17747	38893	24380	carcinoma, breast	hsa-mir-9	0.733077	1
17759	13418	not predicted	neuroblastoma	hsa-mir-124	0.733001	1
17775	21583	not predicted	carcinoma, renal cell, clear-cell	hsa-mir-218	0.733001	1
17776	19095	not predicted	carcinoma, renal cell, clear-cell	hsa-mir-205	0.733001	1
17777	25122	not predicted	carcinoma, renal cell, clear-cell	hsa-mir-206	0.733001	1
17784	14635	33045	human immunodeficiency virus infection	hsa-mir-126	0.733001	1
17814	15655	not predicted	myocardial infarction	hsa-mir-26a	0.733001	1
17821	16557	not predicted	neuroblastoma	hsa-mir-218	0.733001	1
17843	33153	not predicted	carcinoma, renal cell, clear-cell	hsa-mir-497	0.733001	1
17845	13088	not predicted	neuroblastoma	hsa-mir-34c	0.733001	1
17848	23945	31741	human immunodeficiency virus infection	hsa-mir-34c	0.733001	1
17872	20061	19280	human immunodeficiency virus infection	hsa-mir-210	0.733001	1
17884	20047	not predicted	neuroblastoma	hsa-mir-7	0.733001	1
17906	117152	not predicted	adenocarcinoma, colon	hsa-mir-26a	0.733001	1
17909	18330	40646	squamous cell carcinoma, lung	hsa-mir-145	0.733001	1
17910	111567	not predicted	adenocarcinoma, colon	hsa-mir-218	0.733001	1
17931	48297	18159	human immunodeficiency virus infection	hsa-mir-7	0.733001	1
17974	6681	not predicted	colorectal carcinoma	hsa-mir-187	0.733001	1
17977	3529	not predicted	colorectal carcinoma	hsa-mir-197	0.733001	1
18061	9728	not predicted	heart failure	hsa-mir-135a	0.733001	1
18062	61965	not predicted	pancreatic adenocarcinoma	hsa-mir-145	0.733001	1
18067	51697	not predicted	pancreatic adenocarcinoma	hsa-mir-126	0.733001	1
18078	76862	not predicted	pancreatic adenocarcinoma	hsa-mir-205	0.733001	1
18096	90235	42540	adenocarcinoma, colon	hsa-mir-16	0.733001	1
18098	53695	not predicted	pancreatic adenocarcinoma	hsa-mir-34a	0.733001	1
18103	12326	not predicted	myocardial infarction	hsa-mir-1	0.733001	1
18120	5676	not predicted	colorectal carcinoma	hsa-mir-135a	0.733001	1
18155	110218	13828	malignant neoplasms [unspecific]	hsa-mir-186	0.733001	1
18212	11899	not predicted	carcinoma, renal cell, clear-cell	hsa-mir-126	0.733001	1
18229	23651	not predicted	carcinoma, renal cell, clear-cell	hsa-let-7b	0.733001	1
18248	21202	not predicted	neuroblastoma	hsa-mir-128	0.732598	1
18354	29906	not predicted	crohn disease	hsa-mir-149	0.732598	1
18420	65024	not predicted	carcinoma, thyroid	hsa-mir-182	0.732598	1
18434	54882	not predicted	carcinoma, thyroid	hsa-mir-221	0.732598	1
18443	28452	35742	carcinoma, lung, small-cell	hsa-mir-126	0.732598	1
18483	39057	24079	carcinoma, lung, small-cell	hsa-mir-181a	0.732598	1
18495	75420	not predicted	carcinoma, lung	hsa-mir-133b	0.732598	1
18571	294281	21895	neuroinflammation	hsa-mir-124	0.732598	1
18626	76670	not predicted	carcinoma, lung	hsa-mir-149	0.732598	1
18630	74469	not predicted	carcinoma, lung	hsa-mir-124	0.732598	1
18632	158338	not predicted	carcinoma, lung	hsa-mir-128	0.732598	1
18635	76379	not predicted	carcinoma, lung	hsa-mir-107	0.732598	1
18676	3618	35474	colorectal carcinoma	hsa-mir-196a	0.732376	1
18698	22685	not predicted	ischemia-reperfusion injury	hsa-mir-145	0.732376	1
18705	25327	not predicted	ischemia-reperfusion injury	hsa-mir-150	0.732376	1
18710	27376	not predicted	ischemia-reperfusion injury	hsa-mir-122	0.732376	1
18732	170725	23360	aneurysm	hsa-mir-141	0.732376	1
18769	41146	not predicted	ischemia-reperfusion injury	hsa-mir-204	0.732376	1
18788	5752	not predicted	pancreatic neoplasms	hsa-mir-128	0.732376	1
18792	5591	not predicted	pancreatic neoplasms	hsa-mir-134	0.732376	1
18800	24463	not predicted	ischemia-reperfusion injury	hsa-mir-34a	0.732376	1
18870	10718	42390	leukemia	hsa-mir-16	0.732376	1
18871	37953	not predicted	leukemia	hsa-mir-15	0.732376	1
18890	62473	not predicted	kaposi sarcoma	hsa-let-7	0.732376	1
18904	25074	not predicted	ischemia-reperfusion injury	hsa-mir-17	0.732376	1
18950	18752	1025	inflammation	hsa-mir-1-1	0.732376	1
18951	21459	1030	inflammation	hsa-mir-1-2	0.732376	1
18988	19869	8176	inflammation	hsa-mir-124	0.732376	1
18993	30052	5319	carcinoma, breast, triple negative	hsa-mir-195	0.732376	1
19004	17524	6417	inflammation	hsa-mir-192	0.732376	1
19026	23993	not predicted	leukemia	hsa-mir-196a	0.732376	1
19052	8055	not predicted	melanoma	hsa-mir-365	0.732376	1
19068	242825	3231	leukemia, myeloid, acute, pediatric	hsa-mir-34b	0.732376	1
19101	14898	not predicted	leukemia	hsa-mir-92a	0.732376	1
19129	129181	not predicted	arrhythmia	hsa-mir-145	0.732376	1
19173	123126	32515	recurrent spontaneous abortion	hsa-mir-16	0.732376	1
19178	6053	not predicted	melanoma	hsa-mir-542	0.732376	1
19187	6357	not predicted	colorectal carcinoma	hsa-mir-383	0.732376	1
19194	30009	not predicted	cardiomyopathy, hypertrophic	hsa-mir-133	0.732376	1
19198	4059	not predicted	melanoma	hsa-mir-196a	0.732376	1
19253	41027	828	carcinoma, breast, triple negative	hsa-mir-196a	0.732376	1
19282	29921	not predicted	laryngeal neoplasms	hsa-mir-138	0.732376	1
19402	11570	not predicted	carcinoma, cervical	hsa-mir-140	0.732376	1
19422	16898	not predicted	carcinoma, cervical	hsa-mir-211	0.732376	1
19428	4224	not predicted	melanoma	hsa-mir-99b	0.732376	1
19498	6719	not predicted	carcinoma, cervical	hsa-mir-96	0.732376	1
19509	33154	not predicted	kaposi sarcoma	hsa-mir-126	0.732376	1
19522	19820	not predicted	carcinoma, cervical	hsa-mir-362	0.732376	1
19540	7286	not predicted	leukemia	hsa-mir-223	0.732376	1
19600	14181	not predicted	leukemia	hsa-mir-10b	0.732376	1
19602	34312	not predicted	leukemia	hsa-mir-128	0.732376	1
19655	16412	not predicted	carcinoma, thyroid, papillary	hsa-mir-150	0.731693	1
19656	22530	15784	cardiovascular diseases [unspecific]	hsa-mir-133	0.731693	1
19699	45302	31393	squamous cell carcinoma, tongue	hsa-let-7a	0.731693	1
19711	25584	5657	carcinoma, breast, triple negative	hsa-mir-182	0.731693	1
19737	36363	not predicted	astrocytoma	hsa-mir-183	0.731693	1
19744	27715	31649	squamous cell carcinoma, tongue	hsa-mir-182	0.731693	1
19772	2915	not predicted	colorectal carcinoma	hsa-mir-130b	0.731693	1
19791	10826	not predicted	atherosclerosis	hsa-mir-9	0.731693	1
19807	10326	not predicted	atherosclerosis	hsa-mir-182	0.731693	1
19865	7621	not predicted	atrial fibrillation	hsa-mir-146a	0.731634	1
19894	14790	not predicted	esophageal neoplasms	hsa-mir-451	0.73131	1
19905	7808	not predicted	squamous cell carcinoma, head and neck	hsa-mir-15a	0.73131	1
19923	16701	36190	carcinoma, colon	hsa-mir-193a	0.73125	1
19926	12680	not predicted	carcinoma, colon	hsa-mir-199a	0.73125	1
19929	133320	not predicted	adenocarcinoma, colon	hsa-mir-193a	0.73125	1
19988	19655	not predicted	carcinoma, colon	hsa-mir-137	0.73125	1
20000	3726	not predicted	heart failure	hsa-mir-199a	0.73125	1
20001	10490	not predicted	multiple myeloma	hsa-mir-106b	0.73125	1
20043	16546	9373	inflammation	hsa-mir-9	0.731177	1
20222	24011	9152	inflammation	hsa-mir-212	0.731177	1
20239	28666	not predicted	hypertension	hsa-mir-16	0.731177	1
20246	3075	38577	glioblastoma	hsa-mir-30b	0.731177	1
20270	21707	864	inflammation	hsa-mir-30b	0.731177	1
20282	28645	7834	carcinoma, breast, triple negative	hsa-mir-34c	0.731177	1
20363	55639	963	inflammation	hsa-mir-584	0.731177	1
20366	61486	not predicted	hypertension	hsa-mir-212	0.731177	1
20375	24245	116	hypertension	hsa-mir-29a	0.731177	1
20427	33558	not predicted	gastrointestinal neoplasms	hsa-mir-9	0.731177	1
20428	39874	not predicted	gastrointestinal neoplasms	hsa-mir-7	0.731177	1
20507	24743	not predicted	gastrointestinal neoplasms	hsa-mir-34c	0.731177	1
20511	24271	42512	gastrointestinal neoplasms	hsa-mir-16	0.731177	1
20512	26923	not predicted	gastrointestinal neoplasms	hsa-mir-19a	0.731177	1
20551	32593	not predicted	gastrointestinal neoplasms	hsa-mir-212	0.731177	1
20572	20471	not predicted	squamous cell carcinoma, head and neck	hsa-mir-211	0.731177	1
20627	61229	not predicted	gastrointestinal neoplasms	hsa-mir-421	0.731177	1
20676	51137	not predicted	pulmonary hypertension	hsa-mir-138	0.731029	1
20702	233405	not predicted	peripheral nerve injury	hsa-mir-138	0.731029	1
20752	7186	not predicted	lymphoma	hsa-mir-222	0.730629	1
20761	14225	not predicted	cholangiocarcinoma	hsa-mir-222	0.730629	1
20774	27894	20973	nasopharyngeal neoplasms	hsa-mir-342	0.730629	1
20780	18525	not predicted	astrocytoma	hsa-mir-34a	0.730629	1
20793	184404	not predicted	prion diseases	hsa-mir-222	0.730629	1
20803	28294	47	lupus nephritis	hsa-mir-21	0.73	1
20819	11143	not predicted	bladder neoplasms	hsa-mir-133b	0.729889	1
20820	21737	not predicted	parkinson disease	hsa-mir-26a	0.729889	1
20822	22193	not predicted	parkinson disease	hsa-mir-106a	0.729889	1
20851	5331	29793	bladder neoplasms	hsa-mir-122	0.729889	1
20854	7380	26268	bladder neoplasms	hsa-mir-30a	0.729889	1
20927	16136	not predicted	systemic lupus erythematosus	hsa-mir-25	0.729416	1
20960	2814	40581	glioblastoma	hsa-let-7g	0.729416	1
20972	36358	not predicted	systemic lupus erythematosus	hsa-mir-128	0.729416	1
20974	145128	18563	chronic hepatitis c	hsa-mir-128	0.729416	1
21083	30390	not predicted	carcinoma, esophageal	hsa-mir-20b	0.729177	1
21131	59369	19152	adenocarcinoma, gastric	hsa-mir-372	0.729177	1
21230	11759	not predicted	pancreatic neoplasms	hsa-mir-552	0.729177	1
21278	22282	not predicted	diabetes mellitus, type 2	hsa-mir-19b	0.729177	1
21281	15029	not predicted	diabetes mellitus, type 2	hsa-mir-192	0.729177	1
21288	32685	not predicted	diabetes mellitus, type 2	hsa-mir-128	0.729177	1
21290	41821	not predicted	diabetes mellitus, type 2	hsa-mir-133	0.729177	1
21300	11550	not predicted	diabetes mellitus, type 2	hsa-mir-214	0.729177	1
21301	28977	not predicted	diabetes mellitus, type 2	hsa-mir-217	0.729177	1
21345	106353	not predicted	myocardial ischemic-reperfusion injury	hsa-mir-128	0.729177	1
21595	8956	not predicted	diabetes mellitus, type 2	hsa-mir-17	0.729177	1
21655	18050	not predicted	carcinoma, esophageal	hsa-mir-195	0.729177	1
21722	17189	not predicted	leukemia, lymphocytic, chronic, b-cell	hsa-mir-92a	0.729074	1
21732	442452	12918	non-syndromic orofacial clefts	hsa-mir-146a	0.729074	1
21753	23939	not predicted	carcinoma, esophageal	hsa-mir-30b	0.729074	1
22089	305003	19988	squamous cell carcinoma, sinonasal	hsa-mir-200c	0.729074	1
22143	99515	16419	malignant neoplasms [unspecific]	hsa-let-7	0.729074	1
22146	23100	not predicted	carcinoma, esophageal	hsa-mir-9	0.729074	1
22156	66698	37453	lymphoma, large b-cell	hsa-mir-92a	0.729074	1
22254	43113	10106	inflammation	hsa-mir-455	0.729074	1
22317	11250	not predicted	leukemia, lymphocytic, chronic, b-cell	hsa-mir-122	0.729074	1
22377	21061	not predicted	leukemia, lymphocytic, chronic, b-cell	hsa-mir-29b	0.729074	1
22383	13431	not predicted	leukemia, lymphocytic, chronic, b-cell	hsa-mir-214	0.729074	1
22429	19712	not predicted	colon neoplasms	hsa-mir-455	0.729074	1
22446	199817	2303	ischemic heart disease	hsa-let-7g	0.729074	1
22490	5178	not predicted	carcinoma, cervical	hsa-mir-210	0.729074	1
22539	16827	not predicted	carcinoma, cervical	hsa-mir-296	0.729074	1
22568	56826	2926	malignant neoplasms [unspecific]	hsa-mir-29a	0.729074	1
22569	65631	2892	malignant neoplasms [unspecific]	hsa-mir-29b	0.729074	1
22650	18518	not predicted	leukemia, lymphocytic, chronic, b-cell	hsa-mir-9	0.729074	1
22752	8947	20268	colon neoplasms	hsa-mir-92a	0.729074	1
22786	163033	29151	lung injury [unspecific]	hsa-mir-146a	0.729074	1
22821	20533	not predicted	mesothelioma	hsa-mir-205	0.729062	1
22829	4020	not predicted	carcinoma, renal cell	hsa-mir-192	0.729062	1
22864	28921	not predicted	esophageal neoplasms	hsa-mir-502	0.728333	1
22921	34817	22001	chronic hepatitis b	hsa-mir-155	0.728203	1
22928	6526	19541	colon neoplasms	hsa-mir-25	0.728203	1
22946	39780	12620	diabetic nephropathy	hsa-mir-25	0.728203	1
22963	25310	not predicted	squamous cell carcinoma, esophageal	hsa-mir-630	0.728203	1
22964	19705	not predicted	squamous cell carcinoma, esophageal	hsa-mir-638	0.728203	1
22976	13371	not predicted	squamous cell carcinoma, esophageal	hsa-mir-98	0.728203	1
22977	15897	not predicted	stroke	hsa-mir-146a	0.728203	1
22985	10440	42414	stroke	hsa-mir-21	0.728203	1
22988	15234	not predicted	squamous cell carcinoma, esophageal	hsa-mir-99b	0.728203	1
23005	60467	8546	diabetic nephropathy	hsa-let-7i	0.728203	1
23031	50729	not predicted	osteoporosis	hsa-mir-21	0.728125	1
23032	37124	not predicted	colitis, ulcerative	hsa-mir-31	0.727639	1
23043	33563	not predicted	tuberculosis, pulmonary	hsa-mir-200c	0.727639	1
23049	41790	not predicted	inflammatory bowel diseases	hsa-mir-221	0.727639	1
23055	16250	not predicted	hematologic neoplasms	hsa-mir-223	0.727	1
23072	21950	not predicted	astrocytoma	hsa-mir-223	0.727	1
23090	48955	not predicted	tuberculosis, pulmonary	hsa-mir-30b	0.727	1
23098	8235	not predicted	atrial fibrillation	hsa-mir-17	0.727	1
23100	17162	not predicted	thyroid neoplasms	hsa-mir-9	0.726667	1
23111	16769	not predicted	thyroid neoplasms	hsa-mir-29b	0.726667	1
23118	39685	not predicted	stroke	hsa-mir-9	0.726667	1
23127	9243	not predicted	leukemia	hsa-mir-142	0.726667	1
23142	23369	31478	adenocarcinoma, pancreatic ductal	hsa-mir-133a	0.726588	1
23157	36240	not predicted	head and neck neoplasms	hsa-let-7f	0.726588	1
23209	9616	11580	neoplasms [unspecific]	hsa-let-7f	0.726588	1
23216	64749	not predicted	human immunodeficiency virus infection	hsa-mir-331	0.726588	1
23262	17546	19301	esophageal neoplasms	hsa-mir-194	0.726588	1
23275	976	not predicted	carcinoma, hepatocellular	hsa-mir-328	0.726588	1
23296	13224	not predicted	squamous cell carcinoma, esophageal	hsa-mir-194	0.726588	1
23301	8062	not predicted	squamous cell carcinoma, esophageal	hsa-mir-26a	0.726588	1
23302	6655	not predicted	squamous cell carcinoma, esophageal	hsa-mir-26b	0.726588	1
23344	9765	22632	esophageal neoplasms	hsa-mir-93	0.726588	1
23362	37336	6910	carcinoma, breast, triple negative	hsa-mir-137	0.726588	1
23367	19290	6475	inflammation	hsa-mir-182	0.726588	1
23380	29071	9403	carcinoma, breast, triple negative	hsa-mir-429	0.726588	1
23386	64595	16835	carcinoma, breast, triple negative	hsa-mir-490	0.726588	1
23398	9391	38718	heart failure	hsa-mir-1246	0.726588	1
23410	79917	4566	myeloma	hsa-mir-15a	0.726588	1
23414	50032	728	inflammation	hsa-mir-320	0.726588	1
23415	38152	not predicted	inflammation	hsa-mir-328	0.726588	1
23430	57926	not predicted	carcinoma, breast, triple negative	hsa-mir-328	0.726588	1
23445	22881	25010	adenocarcinoma, pancreatic ductal	hsa-mir-196a	0.726588	1
23448	8681	24885	colon neoplasms	hsa-mir-101	0.726588	1
23454	19175	not predicted	adenocarcinoma, pancreatic ductal	hsa-mir-199a	0.726588	1
23511	28928	not predicted	colon neoplasms	hsa-let-7f	0.726588	1
23522	33351	2166	carcinoma, breast, triple negative	hsa-mir-199a	0.726588	1
23561	8718	25727	colon neoplasms	hsa-mir-335	0.726588	1
23563	13479	not predicted	colon neoplasms	hsa-mir-328	0.726588	1
23585	269386	31530	peripheral nerve injury	hsa-mir-182	0.726588	1
23587	10534	not predicted	heart failure	hsa-mir-320	0.726588	1
23686	23204	24596	human immunodeficiency virus infection	hsa-mir-93	0.726588	1
23701	203600	not predicted	neuroendocrine tumors	hsa-mir-30a	0.726588	1
23722	9991	not predicted	atherosclerosis	hsa-mir-205	0.726588	1
23738	3676	not predicted	osteosarcoma	hsa-mir-125b	0.726588	1
23759	178432	not predicted	neuroendocrine tumors	hsa-mir-210	0.726588	1
23795	6142	not predicted	atherosclerosis	hsa-mir-122	0.726588	1
23822	20741	not predicted	adenocarcinoma, pancreatic ductal	hsa-mir-29b-2	0.726588	1
23847	15145	not predicted	atherosclerosis	hsa-mir-497	0.726588	1
23850	12378	not predicted	squamous cell carcinoma, esophageal	hsa-mir-196a	0.726588	1
23859	29715	41143	adenocarcinoma, pancreatic ductal	hsa-mir-30e	0.726588	1
23886	10612	not predicted	colon neoplasms	hsa-mir-196b	0.726588	1
23887	9885	18793	colon neoplasms	hsa-mir-196a	0.726588	1
23895	18118	not predicted	atherosclerosis	hsa-mir-328	0.726588	1
23970	68295	not predicted	diabetic retinopathy	hsa-mir-145	0.726218	1
24167	5098	40824	heart failure	hsa-mir-29b	0.725634	1
24176	40002	42366	liver injury	hsa-mir-21	0.725634	1
24185	71476	not predicted	liver injury	hsa-mir-223	0.725634	1
24240	123712	not predicted	liver injury	hsa-let-7b	0.725634	1
24296	44952	not predicted	carcinoma, colon	hsa-mir-675	0.725416	1
24317	10075	not predicted	lymphoma	hsa-mir-27b	0.725416	1
24350	13225	32148	carcinoma, colon	hsa-mir-101	0.725416	1
24356	27751	931	liver diseases [unspecific]	hsa-mir-17	0.725416	1
24364	470232	39335	chronic inflammatory pain	hsa-mir-16	0.725416	1
24375	150357	9716	malignant neoplasms [unspecific]	hsa-mir-30c	0.725416	1
24389	3756	not predicted	colorectal carcinoma	hsa-mir-196b	0.725036	1
24418	17420	not predicted	carcinoma, nasopharyngeal	hsa-mir-23b	0.725036	1
24420	11901	not predicted	carcinoma, nasopharyngeal	hsa-mir-222	0.725036	1
24431	8279	not predicted	squamous cell carcinoma, esophageal	hsa-mir-23b	0.725036	1
24443	28545	43083	squamous cell carcinoma, esophageal	hsa-mir-337	0.725036	1
24451	33976	not predicted	squamous cell carcinoma, esophageal	hsa-mir-498	0.725036	1
24460	4825	not predicted	glioblastoma	hsa-mir-296	0.725036	1
24475	44735	46	ankylosing spondylitis	hsa-mir-155	0.725036	1
24480	142289	not predicted	ankylosing spondylitis	hsa-mir-10b	0.725036	1
24492	17098	not predicted	colorectal carcinoma	hsa-mir-612	0.725036	1
24493	7628	not predicted	colorectal carcinoma	hsa-mir-650	0.725036	1
24511	7041	not predicted	heart failure	hsa-mir-181c	0.725036	1
24525	180666	14354	hypertrophic scar	hsa-mir-137	0.725036	1
24536	11235	not predicted	squamous cell carcinoma, esophageal	hsa-mir-181b	0.725036	1
24637	99318	30822	traumatic brain injury	hsa-mir-27b	0.724886	1
24696	15015	13343	cardiovascular diseases [unspecific]	hsa-mir-106b	0.723713	1
24702	60110	not predicted	adenocarcinoma, colon	hsa-mir-223	0.723713	1
24706	45647	42536	polycystic ovarian syndrome	hsa-mir-16	0.723713	1
24735	13820	not predicted	bladder neoplasms	hsa-mir-103	0.723713	1
24770	32047	10263	liver diseases [unspecific]	hsa-mir-20a	0.723713	1
24771	29461	31674	squamous cell carcinoma, laryngeal or hypopharyngeal	hsa-mir-20a	0.723713	1
24799	31801	2364	cardiovascular diseases [unspecific]	hsa-mir-32	0.723713	1
24803	13060	7343	cardiovascular diseases [unspecific]	hsa-mir-16	0.723713	1
24918	6007	not predicted	lung neoplasms	hsa-mir-320	0.72364	1
24944	12030	not predicted	multiple sclerosis	hsa-mir-132	0.72364	1
24984	13042	not predicted	carcinoma, cervical	hsa-mir-197	0.72364	1
25051	218593	17965	ischemic heart disease	hsa-mir-874	0.72364	1
25085	9107	not predicted	preeclampsia	hsa-mir-125b	0.722917	1
25108	7873	not predicted	preeclampsia	hsa-mir-195	0.722917	1
25129	7190	not predicted	squamous cell carcinoma, esophageal	hsa-mir-23a	0.72244	1
25131	11617	not predicted	atherosclerosis	hsa-mir-99a	0.72244	1
25165	9330	not predicted	atherosclerosis	hsa-mir-23a	0.72244	1
25166	11107	not predicted	hepatitis b virus infection	hsa-mir-204	0.72244	1
25195	33264	not predicted	leukemia, myeloid, chronic	hsa-mir-199a	0.722125	1
25214	26001	not predicted	leukemia, myeloid, chronic	hsa-mir-26a	0.722125	1
25239	18370	not predicted	leukemia, myeloid, chronic	hsa-mir-34a	0.722125	1
25251	7702	not predicted	preeclampsia	hsa-mir-122	0.722125	1
25289	57273	not predicted	influenza	hsa-mir-31	0.721692	1
25292	7842	not predicted	melanoma	hsa-mir-509	0.721692	1
25295	27268	67	influenza	hsa-mir-155	0.721692	1
25301	19727	not predicted	parkinson disease	hsa-mir-16	0.721692	1
25316	15291	not predicted	diabetes mellitus	hsa-mir-122	0.721667	1
25320	79826	19769	chronic hepatitis c	hsa-mir-130a	0.721667	1
25394	5021	not predicted	colorectal carcinoma	hsa-mir-302a	0.721602	1
25400	34004	not predicted	atherosclerosis	hsa-mir-638	0.721602	1
25529	18870	not predicted	atherosclerosis	hsa-mir-7-2	0.721602	1
25680	36801	not predicted	atherosclerosis	hsa-mir-575	0.721602	1
25911	8971	not predicted	colorectal carcinoma	hsa-mir-19	0.721602	1
26033	65608	not predicted	lymphoma, large b-cell, diffuse	hsa-mir-296	0.721602	1
26133	81959	15299	myeloma	hsa-mir-181a	0.721602	1
26149	30508	not predicted	carcinoma, colon	hsa-mir-302a	0.721602	1
26183	46205	22445	squamous cell carcinoma, laryngeal or hypopharyngeal	hsa-mir-181a	0.721602	1
26294	18546	not predicted	lymphoma, large b-cell, diffuse	hsa-mir-126	0.721602	1
26346	7789	27912	colon neoplasms	hsa-mir-96	0.721602	1
26366	55197	not predicted	lymphoma, large b-cell, diffuse	hsa-mir-197	0.721602	1
26367	7481	not predicted	atherosclerosis	hsa-mir-106b	0.721602	1
26375	13005	29517	carcinoma, colon	hsa-mir-24	0.721602	1
26376	44392	not predicted	lymphoma, large b-cell, diffuse	hsa-mir-19b	0.721602	1
26440	16615	not predicted	squamous cell carcinoma, esophageal	hsa-mir-184	0.721602	1
26508	44888	not predicted	lymphoma, large b-cell, diffuse	hsa-mir-451	0.721602	1
26714	88007	not predicted	kidney diseases [unspecific]	hsa-let-7d	0.721602	1
26765	1720	not predicted	breast neoplasms	hsa-mir-128	0.721602	1
26772	1079	not predicted	breast neoplasms	hsa-mir-138	0.721602	1
26777	12240	not predicted	squamous cell carcinoma, esophageal	hsa-mir-373	0.721602	1
26914	107056	4976	liver fibrosis	hsa-mir-24	0.721602	1
27028	35090	10168	hypertrophy	hsa-mir-133a	0.721602	1
27130	12024	not predicted	colorectal carcinoma	hsa-mir-125	0.721602	1
27133	383511	40330	aneurysmal subarachnoid hemorrhage	hsa-mir-24	0.721602	1
27141	2012	39533	colorectal carcinoma	hsa-mir-132	0.721602	1
27248	16342	not predicted	heart failure	hsa-mir-92	0.721602	1
27332	15765	not predicted	squamous cell carcinoma, esophageal	hsa-mir-574	0.721602	1
27518	39059	not predicted	carcinoma, colon	hsa-mir-216a	0.721602	1
27555	38672	not predicted	adenocarcinoma, pancreatic ductal	hsa-mir-302a	0.721602	1
27754	27617	not predicted	squamous cell carcinoma, esophageal	hsa-mir-675	0.721602	1
27757	20598	not predicted	heart failure	hsa-mir-105	0.721602	1
27758	7195	not predicted	heart failure	hsa-mir-103	0.721602	1
27829	32495	not predicted	lymphoma, large b-cell, diffuse	hsa-mir-92a	0.721602	1
27931	135245	14754	ischemic heart disease	hsa-mir-18a	0.721602	1
27985	7425	23784	colon neoplasms	hsa-let-7a	0.721602	1
27990	58355	not predicted	spinal cord injuries	hsa-let-7a	0.721602	1
28044	6038	not predicted	breast neoplasms	hsa-mir-570	0.721602	1
28133	42483	5392	carcinoma, breast, triple negative	hsa-mir-29	0.721602	1
28202	7424	not predicted	colorectal carcinoma	hsa-mir-505	0.721602	1
28317	167835	not predicted	leukemia, lymphoblastic, acute, childhood	hsa-mir-182	0.721602	1
28447	13628	not predicted	colorectal carcinoma	hsa-mir-519c	0.721602	1
28491	19004	not predicted	carcinoma, colon	hsa-mir-149	0.721602	1
28498	18038	not predicted	carcinoma, colon	hsa-mir-138	0.721602	1
28547	45286	not predicted	squamous cell carcinoma, laryngeal or hypopharyngeal	hsa-mir-149	0.721602	1
28563	43403	21393	squamous cell carcinoma, laryngeal or hypopharyngeal	hsa-mir-132	0.721602	1
28565	58492	not predicted	squamous cell carcinoma, laryngeal or hypopharyngeal	hsa-mir-138	0.721602	1
28573	6725	not predicted	squamous cell carcinoma, esophageal	hsa-mir-146b	0.721602	1
28676	19413	not predicted	heart failure	hsa-mir-208	0.721602	1
28748	9328	not predicted	heart failure	hsa-mir-133	0.721602	1
28839	34511	not predicted	laryngeal neoplasms	hsa-mir-373	0.721602	1
28961	83204	10907	ischemic diseases [unspecific]	hsa-mir-181a	0.721602	1
29001	7234	32913	colon neoplasms	hsa-mir-181a	0.721602	1
29088	189813	not predicted	leukemia, lymphoblastic, acute, childhood	hsa-mir-34b	0.721602	1
29108	26015	41550	adenocarcinoma, pancreatic ductal	hsa-mir-24-1	0.721602	1
29129	32824	40836	carcinoma, colon	hsa-mir-330	0.721602	1
29201	57885	22309	squamous cell carcinoma, laryngeal or hypopharyngeal	hsa-mir-373	0.721602	1
29215	94801	2779	carcinoma, breast, triple negative	hsa-mir-940	0.721602	1
29273	97167	not predicted	spinal cord injuries	hsa-mir-191	0.721602	1
29290	80118	not predicted	spinal cord injuries	hsa-mir-182	0.721602	1
29294	52709	not predicted	spinal cord injuries	hsa-mir-126	0.721602	1
29366	7021	not predicted	heart failure	hsa-mir-383	0.721602	1
29381	32287	not predicted	atherosclerosis	hsa-mir-125	0.721602	1
29434	25686	28588	carcinoma, colon	hsa-mir-211	0.721602	1
29705	102478	not predicted	spinal cord injuries	hsa-mir-34b	0.721602	1
29729	27652	not predicted	colon neoplasms	hsa-mir-886	0.721602	1
29769	22945	41302	adenocarcinoma, pancreatic ductal	hsa-let-7d	0.721602	1
29783	10945	not predicted	squamous cell carcinoma, esophageal	hsa-let-7e	0.721602	1
29987	185589	not predicted	spinal cord injuries	hsa-mir-383	0.721602	1
30074	47846	not predicted	kidney diseases [unspecific]	hsa-mir-17	0.721602	1
30092	73519	not predicted	kidney diseases [unspecific]	hsa-mir-29	0.721602	1
30186	30961	not predicted	carcinoma, renal cell, clear-cell	hsa-mir-378	0.721261	1
30191	9408	not predicted	neuroblastoma	hsa-mir-222	0.721261	1
30193	20497	not predicted	bladder neoplasms	hsa-mir-92b	0.721261	1
30202	14504	not predicted	carcinoma, nasopharyngeal	hsa-mir-183	0.721261	1
30219	260744	16076	chronic inflammation	hsa-mir-92b	0.721261	1
30224	11645	not predicted	carcinoma, nasopharyngeal	hsa-mir-27a	0.721261	1
30269	28094	not predicted	adenocarcinoma, lung	hsa-mir-153	0.721261	1
30274	13272	not predicted	neuroblastoma	hsa-mir-25	0.721261	1
30278	20072	not predicted	adenocarcinoma, lung	hsa-mir-140	0.721261	1
30285	19841	not predicted	adenocarcinoma, lung	hsa-mir-215	0.721261	1
30287	10931	not predicted	adenocarcinoma, lung	hsa-mir-222	0.721261	1
30304	2752	not predicted	glioblastoma	hsa-mir-204	0.721261	1
30309	21916	not predicted	adenocarcinoma, lung	hsa-mir-372	0.721261	1
30312	22310	not predicted	adenocarcinoma, lung	hsa-mir-378	0.721261	1
30324	5079	not predicted	carcinoma, renal cell	hsa-mir-137	0.721261	1
30329	31751	not predicted	adenocarcinoma, lung	hsa-mir-454	0.721261	1
30330	15148	not predicted	adenocarcinoma, lung	hsa-mir-494	0.721261	1
30366	17491	not predicted	adenocarcinoma, lung	hsa-mir-193a	0.721261	1
30367	10205	not predicted	bladder neoplasms	hsa-mir-185	0.721261	1
30384	10477	not predicted	glioma	hsa-mir-216b	0.721261	1
30386	8592	not predicted	bladder neoplasms	hsa-mir-204	0.721261	1
30405	17245	not predicted	carcinoma, cervical	hsa-mir-153	0.721261	1
30452	9375	not predicted	carcinoma, renal cell	hsa-mir-455	0.721261	1
30473	19393	not predicted	leukemia	hsa-mir-139	0.721261	1
30487	17684	not predicted	carcinoma, renal cell, clear-cell	hsa-mir-195	0.721261	1
30497	31651	not predicted	carcinoma, renal cell, clear-cell	hsa-mir-140	0.721261	1
30550	19942	84	scleroderma, systemic	hsa-mir-155	0.721111	1
30568	3584	not predicted	melanoma	hsa-mir-424	0.721072	1
30575	19784	not predicted	carcinoma, esophageal	hsa-mir-93	0.721049	1
30581	47351	not predicted	ischemia-reperfusion injury	hsa-mir-20b	0.721049	1
30583	29009	not predicted	ischemia-reperfusion injury	hsa-mir-221	0.721049	1
30603	20371	not predicted	carcinoma, esophageal	hsa-mir-196a	0.721049	1
30604	159376	not predicted	cerebral ischemia	hsa-mir-224	0.721049	1
30644	5620	not predicted	colorectal carcinoma	hsa-mir-198	0.721049	1
30653	5168	not predicted	neoplasms [unspecific]	hsa-mir-202	0.721049	1
30656	14911	not predicted	colorectal carcinoma	hsa-mir-371	0.721049	1
30661	7067	not predicted	carcinoma, renal cell	hsa-mir-196a	0.721049	1
30664	6305	not predicted	colorectal carcinoma	hsa-mir-409	0.721049	1
30667	8038	not predicted	colorectal carcinoma	hsa-mir-484	0.721049	1
30677	158297	not predicted	cerebral ischemia	hsa-mir-24	0.721049	1
30695	9045	not predicted	neoplasms [unspecific]	hsa-mir-760	0.721049	1
30700	4512	not predicted	gastric neoplasms	hsa-mir-484	0.721049	1
30721	126461	not predicted	squamous cell carcinoma	hsa-let-7a	0.720549	1
30763	132298	not predicted	squamous cell carcinoma	hsa-mir-142	0.720549	1
30828	119549	not predicted	squamous cell carcinoma	hsa-mir-205	0.720549	1
30830	88892	not predicted	squamous cell carcinoma	hsa-mir-221	0.720549	1
30831	116467	not predicted	squamous cell carcinoma	hsa-mir-222	0.720549	1
30846	8288	32217	squamous cell carcinoma, oral	hsa-mir-206	0.720549	1
30859	11760	18828	squamous cell carcinoma, oral	hsa-mir-144	0.720549	1
30875	26849	not predicted	leukemia, myeloid, chronic	hsa-mir-222	0.720549	1
30877	23135	not predicted	leukemia, myeloid, chronic	hsa-mir-221	0.720549	1
30885	15829	not predicted	hypertension	hsa-mir-146a	0.720549	1
30896	26895	not predicted	hypertension	hsa-mir-214	0.720549	1
30897	23249	not predicted	hypertension	hsa-mir-222	0.720549	1
30898	24530	not predicted	hypertension	hsa-mir-221	0.720549	1
30901	21501	not predicted	leukemia, myeloid, chronic	hsa-mir-142	0.720549	1
30930	158307	not predicted	squamous cell carcinoma	hsa-mir-193a	0.720549	1
30958	14865	not predicted	leukemia, myeloid, chronic	hsa-mir-146a	0.720549	1
30984	87467	42320	squamous cell carcinoma	hsa-mir-21	0.720549	1
30994	48502	39770	allergic asthma	hsa-let-7g	0.720549	1
31126	146305	30480	recurrent spontaneous abortion	hsa-mir-25	0.720204	1
31148	15454	19202	squamous cell carcinoma, oral	hsa-mir-373	0.720204	1
31162	5816	30432	bladder neoplasms	hsa-mir-18a	0.720204	1
31184	8659	27667	bladder neoplasms	hsa-mir-34b	0.720204	1
31298	33086	10208	liver diseases [unspecific]	hsa-mir-214	0.72	1
31328	37334	not predicted	leukemia, lymphoblastic, acute	hsa-mir-92a	0.719166	1
31359	22695	not predicted	leukemia, lymphoblastic, acute	hsa-mir-223	0.719166	1
31368	53024	not predicted	ischemia-reperfusion injury	hsa-mir-144	0.719111	1
31386	37893	not predicted	ischemia-reperfusion injury	hsa-mir-26a	0.719111	1
31411	95404	not predicted	ischemia-reperfusion injury	hsa-mir-19	0.719111	1
31420	44361	not predicted	ischemia-reperfusion injury	hsa-mir-1	0.719111	1
31432	63300	not predicted	leukemia, promyelocytic, acute	hsa-mir-15b	0.719111	1
31434	46502	not predicted	leukemia, promyelocytic, acute	hsa-mir-142	0.719111	1
31503	16719	not predicted	squamous cell carcinoma, head and neck	hsa-mir-1	0.719111	1
31509	75042	13201	marek disease	hsa-mir-155	0.719111	1
31537	21282	not predicted	atrial fibrillation	hsa-mir-499	0.719079	1
31556	87861	not predicted	carcinoma, lung	hsa-mir-1	0.719079	1
31590	37910	not predicted	hematologic neoplasms	hsa-mir-23b	0.719079	1
31591	32655	not predicted	hematologic neoplasms	hsa-mir-26a	0.719079	1
31621	44330	not predicted	hematologic neoplasms	hsa-mir-497	0.719079	1
31624	83724	not predicted	carcinoma, lung	hsa-mir-25	0.719079	1
31646	36013	not predicted	sepsis	hsa-mir-1	0.719079	1
31667	18653	19179	carcinoma, endometrial	hsa-mir-183	0.719079	1
31718	28833	not predicted	sepsis	hsa-mir-23a	0.719079	1
31719	35940	not predicted	sepsis	hsa-mir-23b	0.719079	1
31758	75220	not predicted	carcinoma, lung	hsa-mir-26a	0.719079	1
31766	53773	not predicted	carcinoma, lung	hsa-mir-223	0.719079	1
31768	15448	not predicted	atrial fibrillation	hsa-mir-27b	0.719079	1
31785	95194	not predicted	carcinoma, lung	hsa-mir-183	0.719079	1
31787	77886	not predicted	carcinoma, lung	hsa-mir-15b	0.719079	1
31809	66714	not predicted	carcinoma, lung	hsa-mir-19a	0.719079	1
31823	83322	not predicted	carcinoma, lung	hsa-mir-486	0.717648	1
31890	165496	not predicted	carcinoma, lung	hsa-mir-383	0.717648	1
31948	5698	not predicted	colorectal carcinoma	hsa-mir-34	0.717648	1
32052	9429	not predicted	lung neoplasms	hsa-mir-92	0.717648	1
32060	1940	not predicted	lung neoplasms	hsa-mir-24	0.717648	1
32062	4439	not predicted	lung neoplasms	hsa-mir-34	0.717648	1
32131	102441	not predicted	carcinoma, lung	hsa-mir-34	0.717648	1
32134	190807	4721	liver fibrosis	hsa-mir-34	0.717648	1
32189	112051	42066	recurrent spontaneous abortion	hsa-mir-27a	0.717648	1
32247	9822	not predicted	colorectal carcinoma	hsa-mir-374b	0.717648	1
32313	2352	39087	glioblastoma	hsa-mir-181a	0.717648	1
32324	173057	4210	ischemic heart disease	hsa-mir-144	0.717648	1
32326	10335	not predicted	glioblastoma	hsa-mir-505	0.717648	1
32373	8061	not predicted	colorectal carcinoma	hsa-mir-502	0.717648	1
32559	59702	not predicted	carcinoma, lung	hsa-mir-29a	0.717648	1
32560	80928	not predicted	carcinoma, lung	hsa-mir-29c	0.717648	1
32568	73422	not predicted	carcinoma, lung	hsa-mir-27a	0.717648	1
32676	7918	40692	carcinoma, colon	hsa-mir-200b	0.717625	1
32678	16646	not predicted	diabetes mellitus, type 2	hsa-mir-206	0.717625	1
32685	14223	27323	carcinoma, colon	hsa-mir-20b	0.717625	1
32721	75110	42217	carcinoma, prostate	hsa-mir-21	0.717594	1
32796	381450	not predicted	carcinoma, prostate	hsa-mir-1207	0.717594	1
32804	45599	not predicted	carcinoma, gastric	hsa-mir-187	0.717594	1
32827	51117	42302	nervous system diseases [unspecific]	hsa-mir-21	0.717594	1
32838	134516	not predicted	carcinoma, prostate	hsa-mir-146a	0.717594	1
32856	200467	not predicted	carcinoma, prostate	hsa-mir-135a	0.717594	1
32875	28119	not predicted	carcinoma, gastric	hsa-mir-29b	0.717594	1
32965	160299	not predicted	carcinoma, prostate	hsa-mir-199a	0.717594	1
32966	166237	not predicted	carcinoma, prostate	hsa-mir-193a	0.717594	1
32999	113522	not predicted	carcinoma, prostate	hsa-mir-183	0.717594	1
33003	182803	not predicted	carcinoma, prostate	hsa-mir-149	0.717594	1
33009	131112	not predicted	carcinoma, prostate	hsa-mir-143	0.717594	1
33028	168436	not predicted	carcinoma, prostate	hsa-mir-18a	0.717594	1
33033	97219	not predicted	nervous system diseases [unspecific]	hsa-mir-210	0.717594	1
33047	239418	not predicted	carcinoma, prostate	hsa-mir-212	0.717594	1
33051	122193	not predicted	carcinoma, prostate	hsa-mir-205	0.717594	1
33064	156492	not predicted	carcinoma, prostate	hsa-mir-23b	0.717594	1
33089	144755	not predicted	carcinoma, prostate	hsa-mir-375	0.717594	1
33092	209726	3573	chronic inflammation	hsa-mir-338	0.717594	1
33096	51432	not predicted	carcinoma, urothelial, upper tract	hsa-mir-199a	0.717594	1
33099	92067	not predicted	carcinoma, prostate	hsa-mir-200b	0.717594	1
33271	9038	40372	esophageal neoplasms	hsa-mir-10b	0.717565	1
33438	9165	38742	esophageal neoplasms	hsa-mir-106b	0.717565	1
33478	3252	not predicted	carcinoma, hepatocellular	hsa-mir-302d	0.717565	1
33515	4010	not predicted	carcinoma, renal cell	hsa-mir-181a	0.717565	1
33527	71851	31035	human papilloma virus infection	hsa-mir-214	0.717565	1
33535	38692	not predicted	adenocarcinoma, esophageal	hsa-mir-106b	0.717565	1
33550	57226	40241	human papilloma virus infection	hsa-mir-15a	0.717565	1
33611	18950	20105	nasopharyngeal neoplasms	hsa-mir-30a	0.717565	1
33754	81876	not predicted	adenocarcinoma, pancreatic ductal	hsa-mir-196	0.717565	1
33793	15996	not predicted	lymphoma, b-cell	hsa-mir-181a	0.717565	1
33807	63747	2941	malignant neoplasms [unspecific]	hsa-mir-29c	0.717565	1
33848	53930	27649	lymphoma, large b-cell	hsa-mir-181a	0.717565	1
33870	14908	not predicted	preeclampsia	hsa-mir-218	0.717565	1
33872	100139	not predicted	adenocarcinoma, esophageal	hsa-mir-331	0.717565	1
33913	14625	not predicted	esophageal neoplasms	hsa-mir-301a	0.717565	1
34002	8048	not predicted	preeclampsia	hsa-mir-106b	0.717565	1
34028	23681	not predicted	osteosarcoma	hsa-mir-488	0.717333	1
34029	7843	not predicted	osteosarcoma	hsa-mir-491	0.717333	1
34056	38674	20652	adenovirus infection	hsa-mir-194	0.71702	1
34061	5320	not predicted	osteosarcoma	hsa-let-7a	0.71702	1
34099	9743	not predicted	carcinoma, renal cell	hsa-mir-194	0.71702	1
34101	8584	43245	carcinoma, renal cell	hsa-mir-217	0.71702	1
34144	11544	42423	leukemia, lymphocytic, chronic, b-cell	hsa-mir-16	0.716773	1
34164	17953	not predicted	carcinoma, gastric	hsa-mir-34b	0.716773	1
34170	12477	not predicted	thyroid neoplasms	hsa-mir-183	0.716773	1
34172	11587	not predicted	adenocarcinoma, lung	hsa-mir-26a	0.716773	1
34174	15616	not predicted	adenocarcinoma, lung	hsa-mir-29b	0.716773	1
34180	16135	not predicted	adenocarcinoma, lung	hsa-mir-33a	0.716773	1
34184	26738	42914	viral infectious disease	hsa-mir-155	0.716773	1
34193	26405	not predicted	stroke	hsa-mir-20a	0.716773	1
34224	52268	not predicted	myocardial ischemic-reperfusion injury	hsa-mir-221	0.716773	1
34247	13344	not predicted	adenocarcinoma, lung	hsa-mir-93	0.716773	1
34248	15557	42421	carcinoma, gastric	hsa-mir-16	0.716773	1
34251	16994	not predicted	carcinoma, gastric	hsa-mir-93	0.716773	1
34264	7692	28503	carcinoma, colon	hsa-mir-221	0.716773	1
34270	7930	25213	carcinoma, colon	hsa-mir-29a	0.716773	1
34343	53932	not predicted	carcinoma, gastric	hsa-mir-532	0.716	1
34349	58830	not predicted	scleroderma, systemic	hsa-mir-193b	0.716	1
34377	28293	not predicted	squamous cell carcinoma, head and neck	hsa-mir-455	0.715804	1
34401	206466	35003	viral myocarditis	hsa-mir-20b	0.715804	1
34406	79953	31064	viral myocarditis	hsa-mir-223	0.715804	1
34524	15628	not predicted	squamous cell carcinoma, head and neck	hsa-mir-196a-2	0.715804	1
34600	13002	not predicted	hepatitis c virus infection	hsa-mir-148a	0.715804	1
34707	32454	29584	adenovirus infection	hsa-mir-128	0.715804	1
34730	127130	6826	liver fibrosis	hsa-mir-130a	0.715804	1
34762	101038	not predicted	autoimmune diseases [unspecific]	hsa-mir-181a	0.715804	1
34773	29876	not predicted	carcinoma, gastric	hsa-mir-152	0.715804	1
34787	32260	not predicted	carcinoma, gastric	hsa-mir-186	0.715804	1
34827	70160	not predicted	carcinoma, gastric	hsa-mir-520b	0.715804	1
34873	12059	not predicted	hepatitis c virus infection	hsa-mir-124	0.715804	1
34903	25775	not predicted	adenovirus infection	hsa-mir-328	0.715804	1
34930	11975	not predicted	hepatitis c virus infection	hsa-mir-26b	0.715804	1
34945	17642	not predicted	carcinoma, adrenocortical	hsa-mir-212	0.715804	1
34954	38290	not predicted	carcinoma, gastric	hsa-mir-328	0.715804	1
34960	26065	not predicted	carcinoma, gastric	hsa-mir-148a	0.715804	1
34976	104801	not predicted	autoimmune diseases [unspecific]	hsa-mir-199a	0.715804	1
35033	24382	not predicted	carcinoma, gastric	hsa-mir-204	0.715804	1
35099	122029	16822	liver fibrosis	hsa-mir-30a	0.715804	1
35100	67582	40335	acute coronary syndrome	hsa-mir-224	0.715804	1
35120	67385	41928	human papilloma virus infection	hsa-mir-150	0.715804	1
35200	55294	28006	acute coronary syndrome	hsa-mir-375	0.715804	1
35349	74595	not predicted	autoimmune diseases [unspecific]	hsa-mir-142	0.715804	1
35370	124424	not predicted	autoimmune diseases [unspecific]	hsa-mir-10a	0.715804	1
35399	12740	not predicted	carcinoma, adrenocortical	hsa-mir-125b	0.715804	1
35500	62604	not predicted	autoimmune diseases [unspecific]	hsa-mir-34a	0.715804	1
35613	21098	not predicted	carcinoma, esophageal	hsa-mir-148a	0.715804	1
35618	22840	not predicted	adenovirus infection	hsa-mir-181b	0.715804	1
35691	58791	not predicted	carcinoma, nasopharyngeal	hsa-mir-346	0.715564	1
36423	48557	not predicted	germ cell tumor	hsa-mir-372	0.715161	1
36735	31511	23752	adenocarcinoma, gastric	hsa-let-7	0.715161	1
36846	56641	not predicted	lymphoma, large b-cell, diffuse	hsa-mir-34	0.715161	1
36882	119807	not predicted	lymphoma, large b-cell, diffuse	hsa-mir-18	0.715161	1
36916	48549	19537	adenocarcinoma, gastric	hsa-mir-194	0.715161	1
36969	32422	not predicted	lymphoma, large b-cell, diffuse	hsa-mir-19b-1	0.715161	1
36984	393525	not predicted	neuroinflammation	hsa-mir-608	0.715161	1
37178	311483	5415	non-syndromic orofacial clefts	hsa-mir-19b-1	0.715161	1
37184	26070	not predicted	rectal neoplasms	hsa-mir-19a	0.715161	1
37197	228000	25452	psychiatric disorders	hsa-mir-132	0.715161	1
37474	18544	not predicted	colorectal carcinoma	hsa-mir-18	0.715161	1
37772	472660	32988	cardiac fibrosis	hsa-mir-200b	0.715161	1
37783	53073	not predicted	rectal neoplasms	hsa-mir-133a	0.715161	1
37794	65144	not predicted	rectal neoplasms	hsa-mir-452	0.715161	1
37799	112500	10652	inflammation	hsa-mir-449c	0.715161	1
37894	232140	15938	chronic inflammation	hsa-mir-99b	0.715161	1
38052	144031	40695	recurrent spontaneous abortion	hsa-mir-106b	0.715161	1
38244	62774	not predicted	colon neoplasms	hsa-mir-3613	0.715161	1
38285	418049	14662	non-syndromic orofacial clefts	hsa-mir-18	0.715161	1
38312	35052	22101	adenocarcinoma, gastric	hsa-let-7c	0.715161	1
38401	93361	2855	inflammation	hsa-mir-18	0.715161	1
38463	210306	4597	porcine reproductive and respiratory syndrome virus infection	hsa-mir-181	0.715161	1
38480	212945	4431	porcine reproductive and respiratory syndrome virus infection	hsa-mir-140	0.715161	1
38536	8928	19374	esophageal neoplasms	hsa-mir-192	0.715161	1
38537	41115	not predicted	colon neoplasms	hsa-mir-18	0.715161	1
38605	45117	not predicted	lymphoma, large b-cell, diffuse	hsa-mir-127	0.715161	1
38633	42569	not predicted	lymphoma, large b-cell, diffuse	hsa-mir-10a	0.715161	1
38757	30095	27076	adenocarcinoma, gastric	hsa-mir-30a	0.715161	1
38783	61101	not predicted	lymphoma, large b-cell, diffuse	hsa-mir-198	0.715161	1
38799	39861	not predicted	rectal neoplasms	hsa-mir-375	0.715161	1
38805	26906	not predicted	lymphoma, large b-cell, diffuse	hsa-mir-19a	0.715161	1
39116	105458	not predicted	rectal neoplasms	hsa-mir-608	0.715161	1
39553	3787	not predicted	glioblastoma	hsa-mir-191	0.715161	1
40395	97306	7621	inflammation	hsa-mir-147	0.715161	1
40445	181116	not predicted	recurrent spontaneous abortion	hsa-mir-127	0.715161	1
40451	66576	6867	carcinoma, breast, triple negative	hsa-mir-136	0.715161	1
40511	76585	8539	inflammation	hsa-mir-105	0.715161	1
40622	29579	not predicted	colon neoplasms	hsa-mir-374a	0.715161	1
40716	147065	not predicted	rectal neoplasms	hsa-mir-18	0.715161	1
40934	86563	13519	myeloma	hsa-mir-27b	0.715161	1
40972	13160	12566	neoplasms [unspecific]	hsa-mir-193	0.715161	1
41091	62407	9594	inflammation	hsa-mir-219	0.715161	1
41219	42583	not predicted	carcinoma, cervical	hsa-mir-519d	0.715161	1
41223	9088	not predicted	colorectal carcinoma	hsa-mir-146	0.715161	1
41251	163426	40097	recurrent spontaneous abortion	hsa-mir-23a	0.715161	1
41289	19544	not predicted	colorectal carcinoma	hsa-mir-130	0.715161	1
41334	53974	not predicted	adenocarcinoma, gastric	hsa-mir-449a	0.715161	1
41396	502954	40918	cardiac fibrosis	hsa-mir-29b	0.715161	1
41484	56732	not predicted	esophageal neoplasms	hsa-mir-543	0.715161	1
41540	9664	not predicted	heart failure	hsa-mir-34	0.715161	1
42045	4962	19621	colorectal carcinoma	hsa-mir-200	0.715161	1
42077	21425	not predicted	colorectal carcinoma	hsa-mir-216	0.715161	1
42185	19384	not predicted	glioblastoma	hsa-mir-18	0.715161	1
42288	7763	8352	neoplasms [unspecific]	hsa-mir-219	0.715161	1
42663	154431	not predicted	pediatric glioma	hsa-mir-19b-1	0.715161	1
42760	5411	not predicted	colorectal carcinoma	hsa-mir-326	0.715161	1
42786	30323	not predicted	rectal neoplasms	hsa-mir-19b-1	0.715161	1
43084	145192	41813	recurrent spontaneous abortion	hsa-mir-93	0.715161	1
43159	506187	not predicted	cardiac fibrosis	hsa-mir-135a	0.715161	1
43287	512931	36688	cardiac fibrosis	hsa-mir-130a	0.715161	1
43304	245874	13917	ischemic diseases [unspecific]	hsa-mir-194	0.715161	1
43332	34128	15304	carcinoma, hepatocellular, hbv-related	hsa-mir-200a	0.715161	1
43374	350795	38352	pediatric glioma	hsa-mir-19a	0.715161	1
43513	194252	21587	vascular hypertrophy	hsa-mir-21	0.715161	1
43728	6957	not predicted	colorectal carcinoma	hsa-mir-455	0.715161	1
43732	29583	not predicted	colorectal carcinoma	hsa-mir-365-2	0.715161	1
43771	8284	not predicted	colorectal carcinoma	hsa-mir-431	0.715161	1
44119	15633	not predicted	colon neoplasms	hsa-mir-33a	0.715161	1
44153	541063	not predicted	vascular hypertrophy	hsa-mir-208	0.715161	1
44229	7328	27017	colon neoplasms	hsa-mir-130a	0.715161	1
44363	14386	not predicted	colorectal carcinoma	hsa-mir-501	0.715161	1
44428	329048	not predicted	cardiac fibrosis	hsa-mir-30	0.715161	1
44445	9444	not predicted	colorectal carcinoma	hsa-mir-532	0.715161	1
44448	296807	35534	cardiac fibrosis	hsa-mir-21	0.715161	1
44545	35976	not predicted	lymphoma, large b-cell, diffuse	hsa-mir-130a	0.715161	1
44933	443204	not predicted	aneurysmal subarachnoid hemorrhage	hsa-mir-502	0.715161	1
44994	9341	37520	colon neoplasms	hsa-mir-483	0.715161	1
45539	5307	20411	heart failure	hsa-mir-20b	0.715161	1
45655	411368	7474	non-syndromic orofacial clefts	hsa-mir-19a	0.715161	1
46058	6942	not predicted	carcinoma, cervical	hsa-mir-205	0.715161	1
46251	390027	31160	cardiac fibrosis	hsa-mir-9	0.715161	1
46757	148239	15514	inflammation	hsa-mir-1270	0.715161	1
46831	7229	not predicted	colorectal carcinoma	hsa-mir-885	0.715161	1
47042	50276	not predicted	ewing sarcoma	hsa-mir-124	0.715161	1
47104	6558	not predicted	carcinoma, cervical	hsa-mir-181a	0.715161	1
47188	11491	not predicted	heart failure	hsa-mir-454	0.715161	1
47260	137362	1917	liver fibrosis	hsa-mir-200a	0.715161	1
47314	168000	1399	ischemic diseases [unspecific]	hsa-mir-199a	0.715161	1
47340	327103	19974	vascular hypertrophy	hsa-mir-133a	0.715161	1
47374	182186	27821	lung injury [unspecific]	hsa-mir-150	0.715161	1
47499	7170	not predicted	carcinoma, cervical	hsa-mir-93	0.715161	1
47681	418048	not predicted	pediatric glioma	hsa-mir-18	0.715161	1
47935	8070	not predicted	carcinoma, cervical	hsa-mir-429	0.715161	1
47944	36214	not predicted	carcinoma, cervical	hsa-mir-421	0.715161	1
47956	255646	35468	neuroinflammation	hsa-mir-27b	0.715161	1
48291	155707	32018	lung injury [unspecific]	hsa-mir-26a	0.715161	1
48371	399044	not predicted	lung injury [unspecific]	hsa-mir-135a	0.715161	1
48388	193257	41471	lung injury [unspecific]	hsa-mir-223	0.715161	1
48675	446449	38061	vascular hypertrophy	hsa-let-7a	0.715161	1
48843	41817	not predicted	carcinoma, cervical	hsa-mir-543	0.715161	1
49385	18237	26546	adenocarcinoma, gastric	hsa-mir-31	0.715161	1
49502	20499	not predicted	carcinoma, oral	hsa-mir-34a	0.714466	1
49587	23799	15532	diabetic nephropathy	hsa-mir-34a	0.714466	1
49590	41249	15110	diabetic nephropathy	hsa-mir-342	0.714466	1
49603	31755	not predicted	rheumatoid arthritis	hsa-mir-139	0.714466	1
49611	37515	8578	diabetic nephropathy	hsa-mir-27b	0.714466	1
49630	169460	not predicted	squamous cell carcinoma	hsa-mir-340	0.714466	1
49632	11963	not predicted	rheumatoid arthritis	hsa-mir-20a	0.714466	1
49637	20484	not predicted	rheumatoid arthritis	hsa-mir-210	0.714466	1
49700	6414	not predicted	squamous cell carcinoma, oral	hsa-mir-203	0.714466	1
49725	14800	18995	squamous cell carcinoma, oral	hsa-mir-139	0.714466	1
49837	109267	not predicted	spinal cord injuries	hsa-mir-199a	0.714466	1
49846	39594	not predicted	gastrointestinal neoplasms	hsa-mir-101	0.714466	1
49852	11223	not predicted	colorectal carcinoma	hsa-mir-124a	0.714466	1
49856	23973	not predicted	gastrointestinal neoplasms	hsa-mir-122	0.714466	1
49864	47383	not predicted	gastrointestinal neoplasms	hsa-mir-181	0.714466	1
49915	37433	not predicted	gastrointestinal neoplasms	hsa-mir-19b	0.714466	1
49920	61269	not predicted	squamous cell carcinoma, oral	hsa-mir-769	0.714466	1
49930	67228	not predicted	spinal cord injuries	hsa-mir-210	0.714466	1
49948	10663	not predicted	leukemia	hsa-mir-210	0.714466	1
49949	50280	not predicted	muscle diseases [unspecific]	hsa-mir-122	0.714466	1
49975	138474	not predicted	spinal cord injuries	hsa-mir-328	0.714466	1
49985	27073	not predicted	leukemia	hsa-mir-181	0.714466	1
49998	36248	not predicted	gastrointestinal neoplasms	hsa-mir-451	0.714466	1
50001	96447	not predicted	spinal cord injuries	hsa-mir-494	0.714466	1
50006	34032	not predicted	colorectal carcinoma	hsa-mir-4286	0.714466	1
50024	104332	37089	heart diseases [unspecific]	hsa-mir-122	0.714363	1
50087	33794	not predicted	chronic obstructive pulmonary disease	hsa-mir-146b	0.714363	1
50134	83258	36755	rhinosinusitis	hsa-mir-210	0.714363	1
50237	10049	not predicted	carcinoma, renal cell	hsa-mir-34	0.714363	1
50271	12886	not predicted	chronic obstructive pulmonary disease	hsa-mir-155	0.714363	1
50275	48272	not predicted	chronic obstructive pulmonary disease	hsa-mir-139	0.714363	1
50277	33316	not predicted	chronic obstructive pulmonary disease	hsa-mir-23a	0.714363	1
50282	24678	not predicted	chronic obstructive pulmonary disease	hsa-mir-210	0.714363	1
50296	64300	not predicted	adenocarcinoma, pancreatic ductal	hsa-mir-421	0.714363	1
50298	13433	not predicted	glioma	hsa-mir-219	0.713969	1
50302	3710	not predicted	glioma	hsa-mir-342	0.713969	1
50325	16268	not predicted	alzheimer disease	hsa-mir-139	0.713969	1
50329	9888	not predicted	alzheimer disease	hsa-mir-101	0.713969	1
50336	17263	not predicted	alzheimer disease	hsa-mir-324	0.713969	1
50348	4571	not predicted	glioma	hsa-mir-138	0.713969	1
50350	11952	not predicted	glioma	hsa-mir-188	0.713969	1
50361	29027	not predicted	gastrointestinal neoplasms	hsa-let-7a	0.713733	1
50425	21011	not predicted	gastrointestinal neoplasms	hsa-mir-106b	0.713733	1
50433	18062	23777	acute coronary syndrome	hsa-mir-21	0.713733	1
50529	9548	not predicted	carcinoma, hepatocellular	hsa-mir-216	0.713724	1
50533	105957	not predicted	chronic hepatitis b	hsa-mir-15	0.713724	1
50631	2830	not predicted	carcinoma, hepatocellular	hsa-mir-146	0.713724	1
50988	209475	not predicted	neurodegenerative diseases [unspecific]	hsa-mir-19	0.713724	1
51065	33401	not predicted	gastrointestinal neoplasms	hsa-mir-19b-1	0.713724	1
51162	3483	not predicted	carcinoma, hepatocellular	hsa-mir-663a	0.713724	1
51194	16885	37542	carcinoma, colon	hsa-mir-196a	0.713724	1
51287	66326	21425	chronic hepatitis b	hsa-mir-15a	0.713724	1
51329	4352	not predicted	carcinoma, hepatocellular	hsa-mir-300	0.713724	1
51360	2921	not predicted	carcinoma, hepatocellular	hsa-mir-33b	0.713724	1
51398	52074	not predicted	adenocarcinoma, lung	hsa-mir-519d	0.713724	1
51415	7928	not predicted	carcinoma, hepatocellular	hsa-mir-298	0.713724	1
51519	85312	not predicted	neurodegenerative diseases [unspecific]	hsa-mir-132	0.713724	1
51530	95358	not predicted	neurodegenerative diseases [unspecific]	hsa-mir-124	0.713724	1
51535	88714	not predicted	neurodegenerative diseases [unspecific]	hsa-mir-181a	0.713724	1
51550	107337	not predicted	neurodegenerative diseases [unspecific]	hsa-mir-144	0.713724	1
51582	1877	not predicted	carcinoma, hepatocellular	hsa-mir-638	0.713724	1
51604	4428	not predicted	pancreatic neoplasms	hsa-mir-378	0.713724	1
51665	67627	32280	chronic hepatitis b	hsa-mir-181a	0.713724	1
51740	82833	not predicted	neurodegenerative diseases [unspecific]	hsa-mir-203	0.713724	1
52024	3170	not predicted	carcinoma, hepatocellular	hsa-mir-885	0.713724	1
52110	20021	not predicted	adenocarcinoma, lung	hsa-mir-149	0.713724	1
52158	18589	not predicted	adenocarcinoma, lung	hsa-mir-138	0.713724	1
52161	17205	not predicted	adenocarcinoma, lung	hsa-mir-144	0.713724	1
52293	151987	not predicted	neurodegenerative diseases [unspecific]	hsa-mir-7	0.713724	1
52378	11415	not predicted	adenocarcinoma, lung	hsa-mir-205	0.713724	1
52380	13693	not predicted	adenocarcinoma, lung	hsa-mir-206	0.713724	1
52403	31179	not predicted	leukemia-lymphoma, adult t-cell	hsa-mir-150	0.713724	1
52404	25023	not predicted	mesothelioma	hsa-mir-132	0.713724	1
52411	7916	not predicted	adenocarcinoma, lung	hsa-mir-223	0.713724	1
52660	19458	not predicted	adenocarcinoma, lung	hsa-mir-342	0.713724	1
52663	14555	not predicted	adenocarcinoma, lung	hsa-mir-34c	0.713724	1
52671	33640	not predicted	adenocarcinoma, lung	hsa-mir-361	0.713724	1
52690	35042	not predicted	leukemia-lymphoma, adult t-cell	hsa-mir-223	0.713724	1
52730	16923	not predicted	adenocarcinoma, lung	hsa-mir-30b	0.713724	1
52732	11148	not predicted	adenocarcinoma, lung	hsa-mir-30a	0.713724	1
52959	42011	not predicted	mesothelioma	hsa-mir-30d	0.713724	1
52974	24973	not predicted	adenocarcinoma, lung	hsa-mir-423	0.713724	1
52981	10359	not predicted	pancreatic neoplasms	hsa-mir-30	0.713724	1
53080	21782	not predicted	adenocarcinoma, lung	hsa-mir-7	0.713724	1
53164	6863	5741	neoplasms [unspecific]	hsa-mir-493	0.713724	1
53181	24925	not predicted	adenocarcinoma, lung	hsa-mir-449a	0.713724	1
53362	21401	not predicted	carcinoma, colon	hsa-mir-186	0.713724	1
53378	21041	not predicted	carcinoma, colon	hsa-mir-18b	0.713724	1
53395	27049	not predicted	carcinoma, colon	hsa-mir-146	0.713724	1
53397	43939	not predicted	gastrointestinal neoplasms	hsa-mir-194	0.713724	1
53405	24921	not predicted	gastrointestinal neoplasms	hsa-mir-192	0.713724	1
53474	56092	3518	inflammation	hsa-mir-744	0.713724	1
53523	66774	20586	chronic hepatitis b	hsa-mir-200c	0.713724	1
53619	21274	not predicted	gastrointestinal neoplasms	hsa-mir-106a	0.713724	1
53687	11103	not predicted	adenocarcinoma, lung	hsa-mir-96	0.713724	1
53728	46148	not predicted	carcinoma, colon	hsa-mir-300	0.713724	1
53893	27819	not predicted	gastrointestinal neoplasms	hsa-mir-93	0.713724	1
53938	31733	not predicted	carcinoma, cervical	hsa-mir-337	0.713724	1
54157	53344	not predicted	gastrointestinal neoplasms	hsa-mir-1246	0.713724	1
54160	35794	not predicted	gastrointestinal neoplasms	hsa-mir-215	0.713724	1
54164	36965	not predicted	gastrointestinal neoplasms	hsa-mir-218	0.713724	1
54174	15805	not predicted	gastrointestinal neoplasms	hsa-mir-223	0.713724	1
54410	53194	not predicted	chronic hepatitis b	hsa-mir-125b	0.713724	1
54587	5827	not predicted	carcinoma, hepatocellular	hsa-mir-103a	0.713724	1
54598	22703	not predicted	gastrointestinal neoplasms	hsa-mir-146b	0.713724	1
54933	6717	not predicted	ovarian neoplasms	hsa-mir-630	0.713601	1
55027	91258	32180	viral myocarditis	hsa-mir-146b	0.713601	1
55055	39309	16694	cardiovascular diseases [unspecific]	hsa-mir-146	0.713601	1
55061	27844	16705	cardiovascular diseases [unspecific]	hsa-mir-140	0.713601	1
55079	14051	15803	cardiovascular diseases [unspecific]	hsa-mir-132	0.713601	1
55132	16380	14004	cardiovascular diseases [unspecific]	hsa-mir-124	0.713601	1
55138	42341	15393	cardiovascular diseases [unspecific]	hsa-mir-129	0.713601	1
55157	30520	not predicted	colorectal adenocarcinoma	hsa-mir-92a	0.713601	1
55383	6627	not predicted	ovarian neoplasms	hsa-mir-489	0.713601	1
55457	8150	not predicted	ovarian neoplasms	hsa-mir-454	0.713601	1
55476	15969	6573	cardiovascular diseases [unspecific]	hsa-mir-23a	0.713601	1
55493	11763	not predicted	ovarian neoplasms	hsa-mir-886	0.713601	1
55662	33804	14242	cardiovascular diseases [unspecific]	hsa-mir-330	0.713601	1
55673	44097	14404	cardiovascular diseases [unspecific]	hsa-mir-30c	0.713601	1
55752	150031	23691	viral myocarditis	hsa-mir-1	0.713601	1
55796	232412	20968	viral myocarditis	hsa-mir-381	0.713601	1
55905	22500	5873	cardiovascular diseases [unspecific]	hsa-mir-499	0.713601	1
55911	34323	not predicted	squamous cell carcinoma, esophageal	hsa-mir-193	0.713601	1
55943	6512	not predicted	pancreatic neoplasms	hsa-mir-30c	0.713601	1
55964	3623	not predicted	ovarian neoplasms	hsa-mir-196b	0.713601	1
56094	8703	not predicted	pancreatic neoplasms	hsa-mir-376a	0.713601	1
56100	33536	not predicted	carcinoma, gastric	hsa-mir-129	0.713601	1
56130	37678	36335	carcinoma, endometrial	hsa-let-7	0.713601	1
56132	105408	not predicted	carcinoma, gastric	hsa-mir-1228	0.713601	1
56192	60375	not predicted	carcinoma, gastric	hsa-mir-520d	0.713601	1
56194	29296	not predicted	squamous cell carcinoma, esophageal	hsa-mir-33b	0.713601	1
56230	16700	not predicted	squamous cell carcinoma, esophageal	hsa-mir-30d	0.713601	1
56236	3033	not predicted	ovarian neoplasms	hsa-mir-92a	0.713601	1
56241	11207	not predicted	ovarian neoplasms	hsa-mir-940	0.713601	1
56266	318995	1514	porcine reproductive and respiratory syndrome virus infection	hsa-mir-30c	0.713601	1
56444	22506	33266	adenocarcinoma, pancreatic ductal	hsa-let-7	0.713601	1
56479	49270	35401	viral myocarditis	hsa-mir-21	0.713601	1
56481	9510	not predicted	squamous cell carcinoma, esophageal	hsa-mir-483	0.713601	1
56603	62987	not predicted	adenocarcinoma, gastric	hsa-mir-302b	0.713601	1
56614	48872	not predicted	carcinoma, gastric	hsa-mir-383	0.713601	1
56637	54855	not predicted	carcinoma, gastric	hsa-mir-331	0.713601	1
56769	66581	not predicted	muscle diseases [unspecific]	hsa-mir-24	0.713601	1
56871	21881	not predicted	carcinoma, gastric	hsa-mir-206	0.713601	1
56910	52602	not predicted	carcinoma, gastric	hsa-mir-630	0.713601	1
56964	6306	not predicted	colorectal carcinoma	hsa-mir-30c	0.713601	1
56972	20749	9618	cardiovascular diseases [unspecific]	hsa-mir-92a	0.713601	1
57114	41537	not predicted	carcinoma, gastric	hsa-mir-574	0.713601	1
57122	49820	not predicted	carcinoma, gastric	hsa-mir-502	0.713601	1
57125	51824	not predicted	carcinoma, gastric	hsa-mir-509	0.713601	1
57158	6253	not predicted	pancreatic neoplasms	hsa-mir-34	0.713601	1
57202	199247	not predicted	carcinoma, endometrial	hsa-mir-450a	0.713601	1
57254	30362	28569	carcinoma, endometrial	hsa-mir-29b	0.713601	1
57296	31901	not predicted	carcinoma, gastric	hsa-mir-483	0.713601	1
57300	300702	not predicted	sickle cell disease	hsa-mir-326	0.713601	1
57310	49104	not predicted	carcinoma, gastric	hsa-mir-495	0.713601	1
57315	18757	not predicted	colon neoplasms	hsa-mir-30c	0.713601	1
57353	8864	not predicted	colorectal carcinoma	hsa-mir-509	0.713601	1
57357	13866	not predicted	muscle atrophy	hsa-mir-18a	0.713601	1
57493	34463	not predicted	gastrointestinal neoplasms	hsa-mir-103	0.713601	1
57505	16225	not predicted	muscle atrophy	hsa-mir-206	0.713601	1
57513	78397	not predicted	carcinoma, urothelial, upper tract	hsa-mir-30c	0.713601	1
57660	15312	not predicted	muscle atrophy	hsa-mir-23a	0.713601	1
57699	39139	not predicted	carcinoma, gastric	hsa-mir-449a	0.713601	1
57753	27963	not predicted	colon neoplasms	hsa-mir-545	0.713601	1
57848	32231	not predicted	laryngeal neoplasms	hsa-mir-33a	0.713601	1
57868	45664	not predicted	carcinoma, gastric	hsa-mir-30	0.713601	1
57940	3517	not predicted	ovarian neoplasms	hsa-mir-19b	0.713601	1
58027	3671	not predicted	ovarian neoplasms	hsa-mir-139	0.713601	1
58040	30887	40246	carcinoma, endometrial	hsa-mir-24	0.713601	1
58097	30237	not predicted	carcinoma, gastric	hsa-mir-320a	0.713601	1
58107	53785	not predicted	carcinoma, endometrial	hsa-mir-542	0.713601	1
58125	50085	not predicted	gastrointestinal neoplasms	hsa-mir-34	0.713601	1
58136	36705	not predicted	gastrointestinal neoplasms	hsa-mir-24	0.713601	1
58137	89015	not predicted	gastrointestinal neoplasms	hsa-mir-18	0.713601	1
58158	24812	3038	cardiovascular diseases [unspecific]	hsa-mir-181b	0.713601	1
58302	13637	not predicted	colorectal adenocarcinoma	hsa-mir-34a	0.713601	1
58333	73865	not predicted	adenocarcinoma, pancreatic ductal	hsa-mir-216	0.713601	1
58353	21384	24279	adenocarcinoma, pancreatic ductal	hsa-mir-200	0.713601	1
58412	126510	not predicted	kidney diseases [unspecific]	hsa-mir-200	0.713601	1
58543	15004	not predicted	squamous cell carcinoma, esophageal	hsa-mir-449a	0.713601	1
58570	7831	not predicted	ovarian neoplasms	hsa-mir-33b	0.713601	1
58584	5637	not predicted	ovarian neoplasms	hsa-mir-381	0.713601	1
58596	16962	41301	adenocarcinoma, pancreatic ductal	hsa-mir-34c	0.713601	1
58607	5517	not predicted	ovarian neoplasms	hsa-mir-30c	0.713601	1
58620	5088	not predicted	ovarian neoplasms	hsa-mir-330	0.713601	1
58625	7761	not predicted	ovarian neoplasms	hsa-mir-320	0.713601	1
58665	71963	not predicted	adenocarcinoma, pancreatic ductal	hsa-mir-501	0.713601	1
58714	117829	not predicted	kidney diseases [unspecific]	hsa-mir-30	0.713601	1
58758	20009	2083	cardiovascular diseases [unspecific]	hsa-mir-24	0.713601	1
58788	185472	20175	sickle cell disease	hsa-mir-199a-2	0.713601	1
58821	1839	not predicted	ovarian neoplasms	hsa-mir-27b	0.713601	1
58824	23848	not predicted	ovarian neoplasms	hsa-mir-1202	0.713601	1
58832	57588	7377	cardiovascular diseases [unspecific]	hsa-mir-18	0.713601	1
58996	37196	not predicted	pituitary adenoma	hsa-mir-210	0.712619	1
59060	19192	not predicted	adenocarcinoma, lung	hsa-mir-451a	0.712619	1
59146	208704	26863	mesial temporal lobe epilepsy	hsa-mir-21	0.712399	1
59199	248392	30248	mesial temporal lobe epilepsy	hsa-mir-143	0.712399	1
59241	19317	not predicted	leukemia	hsa-mir-181b	0.712399	1
59334	94377	not predicted	carcinoma, rectal	hsa-mir-143	0.712399	1
59336	72699	not predicted	carcinoma, rectal	hsa-mir-145	0.712399	1
59345	15101	not predicted	hepatitis c virus infection	hsa-mir-503	0.712399	1
59450	20228	not predicted	hepatitis b virus infection	hsa-mir-194	0.712399	1
59464	11073	not predicted	bladder neoplasms	hsa-mir-503	0.712399	1
59470	9315	18488	squamous cell carcinoma, oral	hsa-mir-181a	0.712399	1
59478	13971	not predicted	leukemia	hsa-mir-23a	0.712399	1
59489	32075	not predicted	hepatitis b virus infection	hsa-mir-520a	0.712399	1
59548	93331	not predicted	metabolic syndrome	hsa-mir-34a	0.711458	1
59587	23689	21024	human immunodeficiency virus infection	hsa-mir-27a	0.711449	1
59618	8207	18713	squamous cell carcinoma, oral	hsa-mir-124	0.711449	1
59647	56256	not predicted	intrahepatic cholangiocarcinoma	hsa-mir-195	0.711282	1
59676	36914	not predicted	cholangiocarcinoma	hsa-mir-194	0.711282	1
59678	35835	not predicted	cholangiocarcinoma	hsa-mir-191	0.711282	1
59708	48162	not predicted	intrahepatic cholangiocarcinoma	hsa-mir-146b	0.711282	1
59752	53114	not predicted	rhabdomyosarcoma	hsa-mir-133a	0.709967	1
59838	18767	not predicted	carcinoma, adrenocortical	hsa-mir-497	0.709967	1
59845	30451	not predicted	kaposi sarcoma	hsa-mir-146a	0.709967	1
59867	44987	not predicted	squamous cell carcinoma, skin or unspecific	hsa-mir-145	0.709967	1
59881	82655	not predicted	squamous cell carcinoma, skin or unspecific	hsa-mir-26a	0.709967	1
59945	101817	42623	pleural mesothelioma	hsa-mir-34b	0.709722	1
59979	69146	22212	stroke, ischemic	hsa-mir-150	0.709214	1
60019	54395	not predicted	squamous cell carcinoma, tongue	hsa-mir-193b	0.708112	1
60031	88074	not predicted	spinal cord injuries	hsa-mir-9	0.708112	1
60110	18179	33469	squamous cell carcinoma, tongue	hsa-mir-155	0.708112	1
60170	14498	not predicted	atherosclerosis	hsa-let-7g	0.708112	1
60175	5909	10958	neoplasms [unspecific]	hsa-mir-874	0.708112	1
60177	56183	31735	squamous cell carcinoma, laryngeal or hypopharyngeal	hsa-mir-218	0.708112	1
60191	9410	not predicted	colorectal carcinoma	hsa-mir-874	0.708112	1
60198	41354	42221	spinal cord injuries	hsa-mir-155	0.708112	1
60200	52939	not predicted	spinal cord injuries	hsa-mir-223	0.708112	1
60213	72047	not predicted	spinal cord injuries	hsa-mir-29a	0.708112	1
60221	102205	not predicted	spinal cord injuries	hsa-mir-30b	0.708112	1
60258	60806	not predicted	glaucoma	hsa-mir-182	0.707546	1
60312	24002	not predicted	cholangiocarcinoma	hsa-mir-19a	0.707546	1
60316	20476	not predicted	cholangiocarcinoma	hsa-mir-20a	0.707546	1
60333	29909	not predicted	cholangiocarcinoma	hsa-mir-483	0.707546	1
60334	34066	not predicted	cholangiocarcinoma	hsa-mir-19b-1	0.707546	1
60416	82108	not predicted	biliary tract neoplasms	hsa-mir-141	0.707407	1
[truncated: 2,120 more rows]

## Sheet: (HMDD) Max Level 3
Rank_LP-HCLUS	Rank_ncPred	Rank_HOCCLUS	disease	ncRNA	Score LP-HCLUS	Presence_HMDD
5	1237	not predicted	carcinoma, hepatocellular	hsa-mir-186	0.794471	1
18	4310	not predicted	leukemia, myeloid, acute	hsa-mir-23a	0.794471	1
29	38934	not predicted	crohn disease	hsa-mir-29b	0.794471	1
31	7052	not predicted	multiple myeloma	hsa-mir-29a	0.794471	1
34	17450	not predicted	crohn disease	hsa-mir-223	0.794471	1
37	24868	not predicted	crohn disease	hsa-mir-203	0.794471	1
38	12091	not predicted	multiple myeloma	hsa-mir-23a	0.794471	1
39	2927	not predicted	pancreatic neoplasms	hsa-mir-29b	0.794471	1
42	381	not predicted	carcinoma, hepatocellular	hsa-mir-23b	0.794471	1
57	4094	not predicted	carcinoma, renal cell	hsa-mir-148a	0.794471	1
70	2278	not predicted	prostate neoplasms	hsa-let-7g	0.794471	1
82	15823	not predicted	multiple myeloma	hsa-let-7e	0.794471	1
83	12105	not predicted	multiple myeloma	hsa-let-7c	0.794471	1
85	12763	not predicted	multiple myeloma	hsa-let-7b	0.794471	1
88	4990	not predicted	leukemia, myeloid, acute	hsa-mir-148a	0.794471	1
104	5079	not predicted	carcinoma, renal cell	hsa-mir-137	0.794471	1
114	4919	not predicted	carcinoma, renal cell	hsa-mir-29b	0.794471	1
116	320	not predicted	gastric neoplasms	hsa-mir-15a	0.794471	1
125	2727	not predicted	carcinoma, renal cell	hsa-mir-15a	0.794471	1
131	2145	not predicted	carcinoma, renal cell	hsa-mir-20a	0.794471	1
134	6383	not predicted	carcinoma, renal cell	hsa-mir-29	0.794471	1
138	3517	not predicted	ovarian neoplasms	hsa-mir-19b	0.794471	1
143	44104	not predicted	asthma	hsa-mir-29b	0.794471	1
146	35114	not predicted	asthma	hsa-mir-23b	0.794471	1
148	20353	not predicted	asthma	hsa-mir-223	0.794471	1
155	3330	not predicted	prostate neoplasms	hsa-mir-19b	0.794471	1
156	35594	not predicted	asthma	hsa-mir-19a	0.794471	1
159	35159	not predicted	asthma	hsa-mir-18a	0.794471	1
160	28471	not predicted	asthma	hsa-mir-15a	0.794471	1
161	19050	not predicted	asthma	hsa-mir-145	0.794471	1
172	2577	not predicted	prostate neoplasms	hsa-mir-29b	0.794471	1
184	869	not predicted	ovarian neoplasms	hsa-mir-222	0.794471	1
194	4956	not predicted	multiple myeloma	hsa-mir-146a	0.768761	1
195	4479	not predicted	leukemia, myeloid, acute	hsa-mir-16	0.768761	1
201	7774	not predicted	retinoblastoma	hsa-mir-145	0.768761	1
204	15390	not predicted	carcinoma, nasopharyngeal	hsa-mir-26a	0.768761	1
207	19081	not predicted	retinoblastoma	hsa-mir-26a	0.768761	1
208	25808	not predicted	carcinoma, nasopharyngeal	hsa-let-7i	0.768761	1
211	17880	not predicted	carcinoma, nasopharyngeal	hsa-let-7a	0.768761	1
216	1940	not predicted	lung neoplasms	hsa-mir-24	0.768761	1
222	38939	not predicted	pituitary neoplasms	hsa-let-7a	0.768761	1
227	14576	not predicted	multiple myeloma	hsa-let-7a	0.768761	1
231	4007	not predicted	leukemia, myeloid, acute	hsa-mir-146b	0.768761	1
240	9782	not predicted	multiple sclerosis	hsa-mir-20a	0.768761	1
241	30321	not predicted	pancreatic neoplasms	hsa-mir-10	0.768761	1
247	16047	not predicted	multiple sclerosis	hsa-mir-24	0.768761	1
260	18782	not predicted	retinoblastoma	hsa-let-7a	0.768761	1
267	7142	not predicted	prostate neoplasms	hsa-mir-484	0.762007	1
268	13270	not predicted	systemic lupus erythematosus	hsa-mir-203	0.762007	1
270	12446	not predicted	systemic lupus erythematosus	hsa-mir-210	0.762007	1
286	5551	5132	colon neoplasms	hsa-mir-200a	0.762007	1
287	4653	not predicted	carcinoma, renal cell	hsa-mir-9	0.762007	1
288	7789	11871	colon neoplasms	hsa-mir-96	0.762007	1
306	16562	not predicted	systemic lupus erythematosus	hsa-mir-22	0.762007	1
312	2198	not predicted	prostate neoplasms	hsa-mir-9	0.762007	1
329	4883	23722	colon neoplasms	hsa-mir-210	0.762007	1
351	87689	17699	neuronal apoptosis-related diseases	hsa-mir-155	0.762007	1
353	48164	not predicted	multiple sclerosis	hsa-mir-484	0.762007	1
384	4512	not predicted	gastric neoplasms	hsa-mir-484	0.762007	1
438	13767	not predicted	squamous cell carcinoma, head and neck	hsa-let-7d	0.760485	1
444	4968	not predicted	endometriosis	hsa-mir-221	0.760485	1
465	21922	not predicted	neuroblastoma	hsa-mir-129	0.755648	1
472	14136	not predicted	neuroblastoma	hsa-mir-183	0.755648	1
474	13450	not predicted	neuroblastoma	hsa-mir-182	0.755648	1
479	4690	not predicted	glioma	hsa-mir-338	0.755648	1
487	16470	not predicted	neuroblastoma	hsa-mir-34b	0.755648	1
492	2423	not predicted	pancreatic neoplasms	hsa-mir-206	0.755648	1
515	13272	not predicted	neuroblastoma	hsa-mir-25	0.755648	1
517	4326	not predicted	lung neoplasms	hsa-mir-129	0.755648	1
523	12477	not predicted	thyroid neoplasms	hsa-mir-183	0.755648	1
535	13537	not predicted	thyroid neoplasms	hsa-mir-224	0.755648	1
566	8514	not predicted	alzheimer disease	hsa-mir-206	0.755648	1
568	843	not predicted	ovarian neoplasms	hsa-mir-142	0.755648	1
569	8757	not predicted	alzheimer disease	hsa-mir-26a	0.755648	1
583	6535	not predicted	glioma	hsa-mir-129	0.755648	1
596	3724	not predicted	osteosarcoma	hsa-mir-34b	0.753768	1
603	6697	not predicted	osteosarcoma	hsa-mir-378	0.753768	1
607	8547	not predicted	osteosarcoma	hsa-mir-381	0.753768	1
647	2468	not predicted	colorectal carcinoma	hsa-mir-199a	0.753768	1
650	2821	not predicted	osteosarcoma	hsa-mir-181a	0.753768	1
654	21904	not predicted	colorectal carcinoma	hsa-mir-320e	0.753768	1
665	976	not predicted	carcinoma, hepatocellular	hsa-mir-328	0.753768	1
673	2425	not predicted	melanoma	hsa-mir-124	0.753768	1
675	3168	not predicted	melanoma	hsa-mir-144	0.753768	1
691	2112	not predicted	melanoma	hsa-mir-23a	0.753768	1
699	2535	14985	colorectal carcinoma	hsa-mir-101	0.753768	1
702	4526	not predicted	colorectal carcinoma	hsa-mir-134	0.753768	1
705	4382	not predicted	melanoma	hsa-mir-378	0.753768	1
707	706	not predicted	lung neoplasms	hsa-mir-122	0.753768	1
713	1341	not predicted	breast neoplasms	hsa-mir-378	0.753768	1
715	3584	not predicted	melanoma	hsa-mir-424	0.753768	1
717	3132	11950	colorectal carcinoma	hsa-mir-218	0.753768	1
739	4887	not predicted	colorectal carcinoma	hsa-mir-30d	0.753768	1
742	5356	not predicted	melanoma	hsa-mir-574	0.753768	1
753	2558	43478	neoplasms [unspecific]	hsa-mir-378	0.753768	1
775	3502	not predicted	colorectal carcinoma	hsa-mir-424	0.753768	1
776	2364	not predicted	melanoma	hsa-mir-181a	0.753768	1
785	6329	not predicted	melanoma	hsa-mir-720	0.753768	1
789	2028	not predicted	gastric neoplasms	hsa-mir-134	0.753768	1
802	5201	not predicted	gastric neoplasms	hsa-mir-154	0.753768	1
820	15312	not predicted	muscle atrophy	hsa-mir-23a	0.753768	1
834	1391	30570	neoplasms [unspecific]	hsa-mir-135b	0.753768	1
854	5557	not predicted	colorectal carcinoma	hsa-mir-720	0.753768	1
885	6558	not predicted	carcinoma, cervical	hsa-mir-181a	0.753768	1
889	6929	not predicted	carcinoma, cervical	hsa-mir-22	0.753768	1
896	18886	not predicted	carcinoma, cervical	hsa-mir-381	0.753768	1
903	12116	not predicted	carcinoma, cervical	hsa-mir-424	0.753768	1
926	1930	4344	colorectal carcinoma	hsa-mir-181a	0.753768	1
943	6825	19385	bladder neoplasms	hsa-mir-125a	0.746546	1
951	8731	not predicted	bladder neoplasms	hsa-mir-135b	0.746546	1
954	3429	17178	bladder neoplasms	hsa-mir-146a	0.746546	1
967	58577	18146	malignant neoplasms [unspecific]	hsa-mir-22	0.746546	1
981	4347	26357	bladder neoplasms	hsa-mir-223	0.746546	1
994	4464	not predicted	ovarian neoplasms	hsa-mir-363	0.746546	1
1007	6990	not predicted	lung neoplasms	hsa-mir-374a	0.744862	1
1027	21462	not predicted	parkinson disease	hsa-mir-141	0.744862	1
1043	72082	not predicted	myasthenia gravis	hsa-mir-139	0.744862	1
1064	2474	not predicted	pancreatic neoplasms	hsa-mir-30b	0.744862	1
1090	51740	not predicted	myasthenia gravis	hsa-mir-210	0.744862	1
1104	1079	not predicted	breast neoplasms	hsa-mir-138	0.744862	1
1106	69049	not predicted	parkinson disease	hsa-mir-543	0.744862	1
1118	4096	not predicted	lung neoplasms	hsa-mir-184	0.744862	1
1120	1040	not predicted	lung neoplasms	hsa-mir-141	0.744862	1
1128	30406	2715	squamous cell carcinoma, lung	hsa-mir-192	0.744862	1
1131	33783	1972	squamous cell carcinoma, lung	hsa-mir-24	0.744862	1
1133	52566	not predicted	squamous cell carcinoma, lung	hsa-mir-296	0.744862	1
1142	21244	46372	hypertension	hsa-mir-126	0.744862	1
1144	35922	not predicted	hypertension	hsa-mir-132	0.744862	1
1166	23249	not predicted	hypertension	hsa-mir-222	0.744862	1
1170	34881	not predicted	hypertension	hsa-mir-27a	0.744862	1
1172	733	not predicted	carcinoma, hepatocellular	hsa-let-7	0.744862	1
1181	2950	not predicted	gastric neoplasms	hsa-mir-153	0.744862	1
1183	72487	not predicted	hypertension	hsa-mir-425	0.744862	1
1193	3845	not predicted	carcinoma, hepatocellular	hsa-mir-374a	0.744862	1
1196	6746	46161	parkinson disease	hsa-mir-21	0.744862	1
1206	5021	not predicted	colorectal carcinoma	hsa-mir-302a	0.741933	1
1207	6264	not predicted	colorectal carcinoma	hsa-mir-302c	0.741933	1
1219	2967	not predicted	prostate neoplasms	hsa-mir-451	0.741933	1
1222	4423	not predicted	leukemia, myeloid, acute	hsa-mir-195	0.741933	1
1233	2065	not predicted	gastric neoplasms	hsa-mir-99b	0.741933	1
1240	7737	not predicted	leukemia, myeloid, acute	hsa-mir-451	0.741933	1
1241	10718	29009	leukemia	hsa-mir-16	0.741933	1
1256	2522	not predicted	glioma	hsa-mir-181a	0.741933	1
1264	13470	not predicted	leukemia	hsa-mir-181a	0.741933	1
1275	910	not predicted	lung neoplasms	hsa-mir-195	0.741933	1
1282	3693	25024	heart failure	hsa-mir-93	0.741933	1
1286	5815	not predicted	glioma	hsa-mir-99b	0.741933	1
1296	6701	not predicted	colorectal carcinoma	hsa-mir-331	0.741933	1
1300	5803	not predicted	lung neoplasms	hsa-mir-331	0.741933	1
1315	27336	not predicted	hematologic neoplasms	hsa-mir-125b	0.741933	1
1346	7449	not predicted	leukemia, myeloid, acute	hsa-let-7	0.741933	1
1349	3602	4997	heart failure	hsa-mir-181a	0.741933	1
1356	7041	not predicted	heart failure	hsa-mir-181c	0.741933	1
1361	3768	18822	colorectal carcinoma	hsa-mir-99b	0.741933	1
1366	9360	not predicted	multiple myeloma	hsa-mir-125b	0.741933	1
1370	14481	not predicted	leukemia	hsa-mir-195	0.741933	1
1378	28559	not predicted	hematologic neoplasms	hsa-mir-181a	0.741933	1
1382	1423	not predicted	glioma	hsa-mir-150	0.741933	1
1389	8302	20526	squamous cell carcinoma, oral	hsa-mir-200a	0.74191	1
1390	7602	20633	squamous cell carcinoma, oral	hsa-mir-200c	0.74191	1
1414	6115	not predicted	osteosarcoma	hsa-mir-215	0.74191	1
1417	14473	not predicted	squamous cell carcinoma, esophageal	hsa-mir-7	0.74191	1
1425	198501	19252	hereditary breast carcinoma	hsa-mir-30a	0.74191	1
1429	165046	20399	hereditary breast carcinoma	hsa-mir-16	0.74191	1
1431	20584	not predicted	parkinson disease	hsa-mir-182	0.74191	1
1443	8482	not predicted	squamous cell carcinoma, esophageal	hsa-mir-107	0.74191	1
1445	9296	not predicted	squamous cell carcinoma, esophageal	hsa-mir-10a	0.74191	1
1452	105013	13567	hereditary breast carcinoma	hsa-mir-29a	0.74191	1
1453	274792	14209	hereditary breast carcinoma	hsa-mir-29c	0.74191	1
1469	8000	15315	squamous cell carcinoma, oral	hsa-mir-16	0.74191	1
1474	7137	31835	hepatitis c virus infection	hsa-mir-150	0.74191	1
1489	16941	38145	hepatitis c virus infection	hsa-mir-215	0.74191	1
1493	10658	not predicted	squamous cell carcinoma, esophageal	hsa-mir-424	0.74191	1
1495	9452	28568	squamous cell carcinoma, oral	hsa-mir-182	0.74191	1
1500	3305	not predicted	osteosarcoma	hsa-mir-200c	0.74191	1
1504	7306	1042	squamous cell carcinoma, oral	hsa-mir-142	0.74191	1
1505	12504	not predicted	squamous cell carcinoma, oral	hsa-mir-149	0.74191	1
1521	10566	not predicted	colon neoplasms	hsa-mir-197	0.74191	1
1527	9869	not predicted	squamous cell carcinoma, head and neck	hsa-mir-200a	0.74191	1
1531	9511	not predicted	colon neoplasms	hsa-mir-215	0.74191	1
1534	8633	4603	squamous cell carcinoma, oral	hsa-mir-30a	0.74191	1
1544	5905	7766	colon neoplasms	hsa-mir-375	0.74191	1
1551	12553	39686	hepatitis c virus infection	hsa-mir-200a	0.74191	1
1554	7631	26814	colon neoplasms	hsa-mir-429	0.74191	1
1563	13627	not predicted	multiple sclerosis	hsa-mir-30a	0.74191	1
1568	251055	25701	hereditary breast carcinoma	hsa-mir-200a	0.74191	1
1569	298299	28119	hereditary breast carcinoma	hsa-mir-200c	0.74191	1
1580	3011	29168	osteosarcoma	hsa-mir-16	0.74191	1
1581	3839	not predicted	osteosarcoma	hsa-mir-107	0.74191	1
1583	4261	not predicted	osteosarcoma	hsa-mir-10b	0.74191	1
1587	11018	not predicted	squamous cell carcinoma, head and neck	hsa-mir-182	0.74191	1
1605	19727	not predicted	parkinson disease	hsa-mir-16	0.74191	1
1608	49143	28783	scleroderma, systemic	hsa-mir-16	0.74191	1
1610	42910	not predicted	scleroderma, systemic	hsa-mir-30a	0.74191	1
1636	44531	not predicted	osteoarthritis	hsa-mir-204	0.737644	1
1642	25805	not predicted	osteoarthritis	hsa-mir-222	0.737644	1
1654	27903	not predicted	osteoarthritis	hsa-mir-26b	0.737644	1
1655	30710	not predicted	osteoarthritis	hsa-mir-27a	0.737644	1
1676	2413	not predicted	glioma	hsa-mir-130a	0.737644	1
1677	3710	not predicted	glioma	hsa-mir-342	0.737644	1
1679	39384	not predicted	lymphoma, large b-cell, diffuse	hsa-mir-96	0.737644	1
1681	4908	not predicted	glioma	hsa-mir-370	0.737644	1
1682	21241	not predicted	osteoarthritis	hsa-mir-34a	0.737644	1
1700	4327	not predicted	melanoma	hsa-mir-7	0.737644	1
1732	26201	not predicted	lymphoma, large b-cell, diffuse	hsa-mir-20a	0.737644	1
1803	45117	not predicted	lymphoma, large b-cell, diffuse	hsa-mir-127	0.737644	1
1805	2231	not predicted	pancreatic neoplasms	hsa-mir-27b	0.737644	1
1813	2812	not predicted	glioma	hsa-let-7b	0.737644	1
1834	9508	13308	esophageal neoplasms	hsa-mir-27b	0.737644	1
1838	4046	7500	colorectal carcinoma	hsa-mir-7	0.737644	1
1875	14647	26582	esophageal neoplasms	hsa-mir-373	0.737644	1
1926	737	not predicted	melanoma	hsa-mir-223	0.737644	1
1939	3504	not predicted	neoplasms [unspecific]	hsa-mir-153	0.737644	1
1966	5569	47233	colorectal carcinoma	hsa-mir-153	0.737644	1
1995	181346	not predicted	adenocarcinoma, cervical	hsa-mir-27a	0.737644	1
2022	2115	not predicted	colorectal carcinoma	hsa-mir-204	0.737644	1
2024	1036	2387	colorectal carcinoma	hsa-mir-214	0.737644	1
2026	2055	11053	colorectal carcinoma	hsa-mir-26a	0.737644	1
2030	147726	not predicted	kidney injury	hsa-mir-127	0.737644	1
2080	2300	15675	colorectal carcinoma	hsa-mir-30b	0.737644	1
2096	4527	not predicted	colorectal carcinoma	hsa-mir-370	0.737644	1
2099	6053	not predicted	melanoma	hsa-mir-542	0.737644	1
2115	1258	21828	neoplasms [unspecific]	hsa-mir-30b	0.737644	1
2123	4590	not predicted	carcinoma, renal cell	hsa-mir-149	0.737644	1
2171	2790	not predicted	pancreatic neoplasms	hsa-mir-9	0.737644	1
2185	35976	not predicted	lymphoma, large b-cell, diffuse	hsa-mir-130a	0.737644	1
2228	4671	not predicted	carcinoma, renal cell	hsa-mir-30b	0.737644	1
2249	306561	3828	pediatric glioma	hsa-mir-20a	0.737644	1
2269	173616	5440	carcinoma, gastrooesophageal	hsa-mir-223	0.737644	1
2306	4475	not predicted	carcinoma, renal cell	hsa-mir-26a	0.737644	1
2365	3046	not predicted	glioma	hsa-mir-24	0.737644	1
2381	24543	46640	colorectal carcinoma	hsa-mir-544a	0.737644	1
2421	107083	25611	kidney injury	hsa-mir-24	0.737644	1
2475	22185	not predicted	osteoarthritis	hsa-mir-145	0.737644	1
2476	45395	not predicted	osteoarthritis	hsa-mir-149	0.737644	1
2485	18863	not predicted	multiple myeloma	hsa-mir-140	0.735949	1
2501	55293	not predicted	lupus nephritis	hsa-mir-221	0.735949	1
2573	103221	7908	ischemic heart disease	hsa-mir-146a	0.735949	1
2576	69001	not predicted	rectal neoplasms	hsa-mir-663a	0.735949	1
2595	93906	not predicted	myasthenia gravis	hsa-mir-7	0.735949	1
2679	118272	6416	neuroinflammation	hsa-mir-21	0.735949	1
2685	63682	14227	ischemic heart disease	hsa-mir-21	0.735949	1
2693	106879	21245	neuroinflammation	hsa-mir-146a	0.735949	1
2727	132614	6351	ischemic heart disease	hsa-mir-142	0.735949	1
2732	89782	5733	ischemic heart disease	hsa-mir-122	0.735949	1
2755	23040	28937	liver neoplasms	hsa-mir-146a	0.735949	1
2783	1536	not predicted	ovarian neoplasms	hsa-mir-15b	0.735949	1
2818	290488	1843	carcinoma, tounge	hsa-mir-21	0.735949	1
2845	34882	not predicted	liver neoplasms	hsa-mir-142	0.735949	1
2850	37963	not predicted	liver neoplasms	hsa-mir-15b	0.735949	1
2852	20319	29206	liver neoplasms	hsa-mir-155	0.735949	1
2860	28294	28871	lupus nephritis	hsa-mir-21	0.735949	1
2867	31479	not predicted	liver neoplasms	hsa-mir-221	0.735949	1
2869	49674	not predicted	liver neoplasms	hsa-mir-224	0.735949	1
2874	35338	not predicted	liver neoplasms	hsa-mir-214	0.735949	1
2884	2581	not predicted	glioma	hsa-mir-192	0.735949	1
2910	4539	not predicted	melanoma	hsa-mir-30c-1	0.732968	1
2924	4608	not predicted	leukemia, myeloid, acute	hsa-mir-22	0.732968	1
2936	5838	not predicted	squamous cell carcinoma, head and neck	hsa-mir-17	0.732968	1
2946	3920	not predicted	glioma	hsa-mir-424	0.732968	1
2947	7054	not predicted	leukemia, myeloid, acute	hsa-mir-218	0.732968	1
2962	71719	not predicted	lung fibrosis	hsa-mir-29c	0.732968	1
2973	27941	not predicted	parkinson disease	hsa-mir-218	0.732968	1
2991	62767	not predicted	lung fibrosis	hsa-mir-221	0.732968	1
3002	7656	not predicted	endometrial neoplasms	hsa-mir-143	0.732968	1
3003	6203	not predicted	endometrial neoplasms	hsa-mir-145	0.732968	1
3010	8569	15737	squamous cell carcinoma, oral	hsa-mir-22	0.732968	1
3015	17457	not predicted	squamous cell carcinoma, head and neck	hsa-mir-199b	0.732968	1
3055	24728	not predicted	parkinson disease	hsa-let-7d	0.732968	1
3065	22369	not predicted	rectal neoplasms	hsa-mir-17	0.732968	1
3082	6481	17428	squamous cell carcinoma, oral	hsa-mir-20a	0.732968	1
3101	13440	not predicted	squamous cell carcinoma, head and neck	hsa-let-7g	0.732968	1
3143	30323	not predicted	rectal neoplasms	hsa-mir-19b-1	0.732968	1
3153	10862	22612	colon neoplasms	hsa-mir-218	0.732968	1
3155	4031	23185	colon neoplasms	hsa-mir-222	0.732968	1
3156	3401	not predicted	carcinoma, renal cell	hsa-mir-19b-1	0.732968	1
3158	6016	23224	colon neoplasms	hsa-mir-23a	0.732968	1
3172	1990	not predicted	pancreatic neoplasms	hsa-mir-22	0.732968	1
3185	110913	not predicted	lung fibrosis	hsa-let-7d	0.732968	1
3209	14714	not predicted	colon neoplasms	hsa-mir-326	0.732968	1
3218	8851	18216	squamous cell carcinoma, oral	hsa-let-7c	0.732968	1
3262	5498	not predicted	carcinoma, renal cell	hsa-mir-218	0.732968	1
3281	53549	22541	squamous cell carcinoma, cerevial	hsa-let-7i	0.732968	1
3324	8837	not predicted	atrial fibrillation	hsa-mir-20a	0.732968	1
3342	9043	not predicted	atrial fibrillation	hsa-mir-29a	0.732968	1
3344	9311	not predicted	squamous cell carcinoma, head and neck	hsa-mir-23a	0.732968	1
3374	8235	not predicted	atrial fibrillation	hsa-mir-17	0.732968	1
3383	16137	not predicted	carcinoma, renal cell, clear-cell	hsa-mir-221	0.732071	1
3384	22617	not predicted	carcinoma, thyroid, papillary	hsa-mir-15a	0.732071	1
3386	17380	not predicted	carcinoma, thyroid, papillary	hsa-mir-16	0.732071	1
3392	17758	not predicted	carcinoma, renal cell, clear-cell	hsa-mir-200a	0.732071	1
3393	15024	not predicted	carcinoma, renal cell, clear-cell	hsa-mir-200b	0.732071	1
3403	17287	28741	hepatoblastoma	hsa-mir-146a	0.732071	1
3413	8980	not predicted	lymphoma	hsa-mir-181a	0.732071	1
3417	37178	28788	glomerulonephritis	hsa-mir-21	0.732071	1
3418	10402	28981	carcinoma, renal cell, clear-cell	hsa-mir-146a	0.732071	1
3435	21222	not predicted	carcinoma, thyroid, papillary	hsa-mir-200a	0.732071	1
3436	18997	not predicted	carcinoma, renal cell, clear-cell	hsa-mir-181a	0.732071	1
3440	9649	28834	carcinoma, renal cell, clear-cell	hsa-mir-155	0.732071	1
3443	9624	28880	hepatoblastoma	hsa-mir-21	0.732071	1
3469	19033	38206	cardiovascular diseases [unspecific]	hsa-mir-19b-1	0.731605	1
3472	50839	not predicted	leukemia, lymphoblastic, acute	hsa-mir-708	0.731605	1
3473	1530	not predicted	prostate neoplasms	hsa-mir-19b-1	0.731605	1
3483	40903	not predicted	leukemia, lymphoblastic, acute	hsa-mir-19b-1	0.731605	1
3486	21542	44850	inflammation	hsa-mir-19b-1	0.731605	1
3508	31137	45371	cardiovascular diseases [unspecific]	hsa-mir-181	0.731605	1
3540	6875	not predicted	leukemia, myeloid, acute	hsa-mir-149	0.731605	1
3552	40080	2503	stroke, ischemic	hsa-mir-21	0.731605	1
3565	83158	14127	hypertrophic scar	hsa-mir-222	0.731605	1
3578	163845	not predicted	keloid	hsa-mir-21	0.731605	1
3583	13698	not predicted	leukemia, lymphocytic, chronic, b-cell	hsa-mir-181a	0.731605	1
3642	42987	not predicted	leukemia, lymphoblastic, acute	hsa-mir-196a-2	0.731605	1
3653	181267	43938	chronic inflammation	hsa-mir-99a	0.731605	1
3658	19286	45265	cardiovascular diseases [unspecific]	hsa-let-7b	0.731605	1
3662	228991	not predicted	keloid	hsa-mir-181a	0.731605	1
3664	22722	not predicted	leukemia, lymphocytic, chronic, b-cell	hsa-mir-196a-2	0.731605	1
3674	17278	4909	inflammation	hsa-mir-25	0.731605	1
3678	13280	5004	inflammation	hsa-mir-31	0.731605	1
3697	203798	12480	aneurysm	hsa-mir-429	0.731605	1
3701	15045	13962	inflammation	hsa-mir-181a	0.731605	1
3726	23644	not predicted	leukemia, lymphocytic, chronic, b-cell	hsa-mir-29	0.731605	1
3728	11153	not predicted	leukemia, lymphocytic, chronic, b-cell	hsa-mir-31	0.731605	1
3771	87396	not predicted	stroke, ischemic	hsa-mir-199a	0.731605	1
3819	12660	12019	inflammation	hsa-mir-142	0.731605	1
3820	23333	36177	inflammation	hsa-mir-149	0.731605	1
3823	13939	10951	inflammation	hsa-mir-15a	0.731605	1
3849	136259	15247	wound inflammation	hsa-mir-146a	0.731605	1
3868	52408	not predicted	leukemia, lymphoblastic, acute	hsa-mir-148a	0.731605	1
3877	4999	21743	heart failure	hsa-mir-29	0.731605	1
3900	772	not predicted	gastric neoplasms	hsa-mir-19b-1	0.731605	1
3909	142987	2990	aneurysm	hsa-mir-200b	0.731605	1
3951	29370	19087	squamous cell carcinoma, cerevial	hsa-mir-31	0.731605	1
3967	80093	17173	stroke, ischemic	hsa-mir-200b	0.731605	1
3972	173768	17628	chronic inflammation	hsa-let-7b	0.731605	1
3991	37275	4805	stroke, ischemic	hsa-mir-155	0.731605	1
4006	29741	not predicted	leukemia, lymphocytic, chronic, b-cell	hsa-mir-181	0.731605	1
4088	2588	not predicted	prostate neoplasms	hsa-mir-196a-2	0.731605	1
4097	11942	not predicted	leukemia, lymphocytic, chronic, b-cell	hsa-mir-125b	0.731605	1
4102	68690	125	stroke, ischemic	hsa-mir-34a	0.731605	1
4117	289762	12654	neuroinflammation	hsa-mir-181a	0.731605	1
4144	1761	20763	neoplasms [unspecific]	hsa-mir-133a-2	0.731605	1
4146	23650	41675	inflammation	hsa-mir-133b	0.731605	1
4160	3726	not predicted	heart failure	hsa-mir-199a	0.731605	1
4175	23538	not predicted	leukemia, lymphoblastic, acute	hsa-mir-222	0.731605	1
4210	112705	639	chronic inflammation	hsa-mir-146a	0.731605	1
4212	110009	2849	chronic inflammation	hsa-mir-155	0.731605	1
4217	11954	46164	leukemia, lymphoblastic, acute	hsa-mir-21	0.731605	1
4223	32815	not predicted	leukemia, lymphoblastic, acute	hsa-mir-18a	0.731605	1
4260	2472	not predicted	pancreatic neoplasms	hsa-mir-199a	0.731605	1
4300	62373	22323	hypertrophic scar	hsa-mir-155	0.731605	1
4312	120462	4644	chronic inflammation	hsa-mir-34a	0.731605	1
4336	21732	31132	cardiovascular diseases [unspecific]	hsa-mir-29	0.731605	1
4358	382266	not predicted	wound inflammation	hsa-mir-181	0.731605	1
4368	23026	not predicted	leukemia, lymphocytic, chronic, b-cell	hsa-mir-708	0.731605	1
4370	17162	not predicted	thyroid neoplasms	hsa-mir-9	0.731442	1
4376	16412	not predicted	carcinoma, thyroid, papillary	hsa-mir-150	0.731442	1
4409	272816	not predicted	peripheral nerve injury	hsa-mir-133b	0.731442	1
4418	15980	not predicted	carcinoma, thyroid, papillary	hsa-mir-29a	0.731442	1
4453	8052	not predicted	thyroid neoplasms	hsa-mir-150	0.731442	1
4467	16593	not predicted	schizophrenia	hsa-mir-9	0.731442	1
4491	4026	not predicted	colorectal carcinoma	hsa-mir-503	0.731442	1
4511	191935	13925	peripheral nerve injury	hsa-mir-142	0.731442	1
4519	36215	not predicted	myotonic muscular dystrophy	hsa-mir-133b	0.731442	1
4553	3398	46076	carcinoma, adrenocortical	hsa-mir-21	0.731442	1
4556	62782	not predicted	scleroderma, systemic	hsa-mir-30b	0.731442	1
4578	208704	10699	mesial temporal lobe epilepsy	hsa-mir-21	0.730529	1
4583	117010	16584	kidney injury	hsa-mir-200c	0.730529	1
4592	8062	not predicted	squamous cell carcinoma, esophageal	hsa-mir-26a	0.730529	1
4593	293662	15556	mesial temporal lobe epilepsy	hsa-mir-155	0.730529	1
4594	145509	14477	mesial temporal lobe epilepsy	hsa-mir-145	0.730529	1
4595	116689	not predicted	intestinal schistosomiasis	hsa-mir-21	0.730529	1
4630	7467	not predicted	esophageal neoplasms	hsa-mir-125b	0.730529	1
4638	6628	not predicted	squamous cell carcinoma, esophageal	hsa-mir-125b	0.730529	1
4655	10040	39692	hepatitis c virus infection	hsa-mir-200b	0.730529	1
4659	14505	not predicted	gastrointestinal neoplasms	hsa-mir-145	0.730529	1
4660	10064	29226	gastrointestinal neoplasms	hsa-mir-155	0.730529	1
4672	18629	not predicted	esophageal neoplasms	hsa-mir-151a	0.730529	1
4675	321685	not predicted	mesial temporal lobe epilepsy	hsa-mir-125b	0.730529	1
4693	27454	not predicted	gastrointestinal neoplasms	hsa-mir-25	0.730529	1
4695	8016	29210	gastrointestinal neoplasms	hsa-mir-21	0.730529	1
4696	24271	29213	gastrointestinal neoplasms	hsa-mir-16	0.730529	1
4699	20919	not predicted	gastrointestinal neoplasms	hsa-mir-20a	0.730529	1
4700	15805	not predicted	gastrointestinal neoplasms	hsa-mir-223	0.730529	1
4720	5099	not predicted	glioma	hsa-mir-200	0.726819	1
4735	3178	not predicted	glioma	hsa-mir-29b	0.726819	1
4741	3240	not predicted	glioma	hsa-mir-135b	0.726819	1
4781	6228	11828	colon neoplasms	hsa-mir-93	0.726819	1
4802	16460	not predicted	endometrial neoplasms	hsa-mir-137	0.726819	1
4805	8697	15683	colon neoplasms	hsa-mir-1	0.726819	1
4812	22856	not predicted	endometrial neoplasms	hsa-mir-200	0.726819	1
4831	16685	not predicted	cardiomyopathy, hypertrophic	hsa-mir-1	0.726819	1
4835	3278	not predicted	melanoma	hsa-mir-29b	0.726819	1
4844	52672	38123	hypertrophy	hsa-mir-135b	0.726819	1
4850	2256	23068	glioblastoma	hsa-mir-375	0.726819	1
4852	18946	not predicted	endometrial neoplasms	hsa-mir-29b	0.726819	1
4861	1905	13046	glioblastoma	hsa-mir-27a	0.726819	1
4874	29322	15606	hypertrophy	hsa-mir-1	0.726819	1
4891	9598	5278	colon neoplasms	hsa-mir-29b	0.726819	1
4892	5731	5633	colon neoplasms	hsa-mir-27a	0.726819	1
4897	8779	not predicted	colon neoplasms	hsa-mir-135b	0.726819	1
4908	1703	not predicted	breast neoplasms	hsa-mir-32	0.726819	1
4910	5098	27023	heart failure	hsa-mir-29b	0.726819	1
4913	2968	not predicted	osteosarcoma	hsa-mir-106b	0.726819	1
4935	1805	11086	heart failure	hsa-mir-143	0.726819	1
4947	16268	not predicted	alzheimer disease	hsa-mir-139	0.726819	1
4951	26690	not predicted	cardiomyopathy, hypertrophic	hsa-mir-218	0.726819	1
4957	10285	not predicted	alzheimer disease	hsa-mir-29b	0.726819	1
4969	3440	not predicted	osteosarcoma	hsa-mir-125a	0.726819	1
4976	5327	not predicted	glioma	hsa-mir-32	0.726819	1
4991	126861	16530	congenital deafness	hsa-mir-183	0.726819	1
5024	3513	not predicted	melanoma	hsa-mir-24-1	0.726583	1
5029	40487	not predicted	glaucoma	hsa-mir-143	0.726583	1
5033	2261	not predicted	lung neoplasms	hsa-mir-24-1	0.726583	1
5056	13592	not predicted	carcinoma, nasopharyngeal	hsa-mir-205	0.726583	1
5059	10039	4472	inflammation	hsa-mir-17	0.726583	1
5061	7298	not predicted	lymphoma	hsa-mir-143	0.726583	1
5062	5623	not predicted	squamous cell carcinoma, esophageal	hsa-mir-15a	0.726583	1
5064	27106	18934	carcinoma, breast	hsa-mir-150	0.726583	1
5065	14332	19592	carcinoma, breast	hsa-mir-155	0.726583	1
5066	31140	19439	carcinoma, breast	hsa-mir-15a	0.726583	1
5069	5271	not predicted	squamous cell carcinoma, esophageal	hsa-mir-210	0.726583	1
5076	47107	not predicted	cystic fibrosis	hsa-mir-18a	0.726583	1
5078	24356	17935	carcinoma, breast	hsa-mir-19a	0.726583	1
5085	15193	not predicted	lymphoma	hsa-mir-29b	0.726583	1
5097	18499	not predicted	hepatoblastoma	hsa-mir-143	0.726583	1
5101	27140	not predicted	sepsis	hsa-mir-22	0.726583	1
5102	8911	28779	sepsis	hsa-mir-21	0.726583	1
5107	10995	12522	inflammation	hsa-mir-150	0.726583	1
5113	16975	8989	inflammation	hsa-mir-19a	0.726583	1
5118	15313	37926	inflammation	hsa-mir-203	0.726583	1
5123	23366	25293	inflammation	hsa-mir-29b	0.726583	1
5133	47114	3719	carcinoma, breast	hsa-mir-29b	0.726583	1
5134	38846	4336	carcinoma, breast	hsa-mir-29c	0.726583	1
5141	25006	not predicted	carcinoma, breast	hsa-mir-203	0.726583	1
5142	31956	8803	carcinoma, breast	hsa-mir-205	0.726583	1
5144	30147	7458	carcinoma, breast	hsa-mir-214	0.726583	1
5145	25113	7623	carcinoma, breast	hsa-mir-210	0.726583	1
5146	25425	7985	carcinoma, breast	hsa-mir-223	0.726583	1
5148	54649	not predicted	carcinoma, breast	hsa-mir-101-1	0.726583	1
5154	17093	not predicted	carcinoma, nasopharyngeal	hsa-mir-92a	0.726583	1
5168	12047	17895	esophageal neoplasms	hsa-mir-92a	0.726583	1
5182	33432	6142	squamous cell carcinoma, laryngeal or hypopharyngeal	hsa-mir-15a	0.726583	1
5189	28516	18888	carcinoma, breast	hsa-mir-125a	0.726583	1
5194	3122	not predicted	melanoma	hsa-mir-92a	0.726583	1
5195	30332	29173	cystic fibrosis	hsa-mir-146a	0.726583	1
5203	24754	not predicted	sepsis	hsa-mir-214	0.726583	1
5215	17325	24863	inflammation	hsa-mir-125a	0.726583	1
5244	20253	24955	carcinoma, breast	hsa-mir-146a	0.726583	1
5278	8137	not predicted	obesity	hsa-mir-146a	0.724064	1
5299	5427	1395	adenovirus infection	hsa-mir-155	0.724064	1
5301	15745	not predicted	rheumatoid arthritis	hsa-mir-150	0.724064	1
5320	15328	46195	rheumatoid arthritis	hsa-mir-221	0.724064	1
5336	30641	not predicted	obesity	hsa-let-7d	0.724064	1
5337	23567	not predicted	obesity	hsa-let-7b	0.724064	1
5342	39292	not predicted	rheumatoid arthritis	hsa-mir-338	0.724064	1
5376	1311	16196	colorectal carcinoma	hsa-mir-106b	0.724064	1
5378	6080	not predicted	obesity	hsa-mir-155	0.724064	1
5385	86984	not predicted	leukemia, myelogenous, chronic, bcr-abl positive	hsa-mir-221	0.724064	1
5401	40859	not predicted	rheumatoid arthritis	hsa-mir-708	0.724064	1
5423	37395	not predicted	asthma	hsa-mir-93	0.724064	1
5462	40838	not predicted	asthma	hsa-mir-224	0.724064	1
5491	90484	not predicted	polycythemia vera	hsa-mir-30b	0.724064	1
5495	41088	46005	polycythemia vera	hsa-mir-223	0.724064	1
5538	6964	not predicted	alzheimer disease	hsa-mir-16	0.723611	1
5578	4209	7830	bladder neoplasms	hsa-mir-17	0.723611	1
5584	6892	17177	bladder neoplasms	hsa-mir-146b	0.723611	1
5595	3085	46147	endometriosis	hsa-mir-21	0.723611	1
5598	3787	not predicted	glioblastoma	hsa-mir-191	0.723611	1
5611	847	21545	glioblastoma	hsa-mir-126	0.723611	1
5612	4498	not predicted	melanoma	hsa-mir-197	0.723611	1
5625	305003	2360	squamous cell carcinoma, sinonasal	hsa-mir-200c	0.723611	1
5663	5900	not predicted	colon neoplasms	hsa-mir-125b	0.723611	1
5664	7643	not predicted	alzheimer disease	hsa-let-7b	0.723611	1
5669	16472	not predicted	liver cirrhosis	hsa-mir-203	0.723611	1
5672	11977	not predicted	thyroid neoplasms	hsa-mir-195	0.723611	1
5718	6204	18689	colon neoplasms	hsa-mir-195	0.723611	1
5720	24802	not predicted	laryngeal neoplasms	hsa-mir-192	0.723611	1
5733	6821	27785	colon neoplasms	hsa-mir-148a	0.723611	1
5782	12114	not predicted	colon neoplasms	hsa-mir-30d	0.723611	1
5794	11044	not predicted	bladder neoplasms	hsa-mir-191	0.723611	1
5816	8261	23721	bladder neoplasms	hsa-mir-206	0.723611	1
5835	11696	not predicted	thyroid neoplasms	hsa-let-7b	0.723611	1
5853	1904	41667	neoplasms [unspecific]	hsa-mir-133a-1	0.723611	1
5854	100459	not predicted	liver cirrhosis	hsa-mir-873	0.723611	1
5858	12740	not predicted	carcinoma, adrenocortical	hsa-mir-125b	0.723611	1
5862	2339	26802	glioblastoma	hsa-let-7b	0.723611	1
5872	164657	27664	squamous cell carcinoma, sinonasal	hsa-mir-21	0.723611	1
5882	12611	not predicted	thyroid neoplasms	hsa-mir-148a	0.723611	1
5906	27834	not predicted	liver cirrhosis	hsa-mir-196a-2	0.723611	1
5937	9437	not predicted	endometriosis	hsa-mir-148a	0.723611	1
5941	18062	6908	acute coronary syndrome	hsa-mir-21	0.723611	1
5942	76780	29946	malignant neoplasms [unspecific]	hsa-mir-451	0.723611	1
5958	6350	22909	heart failure	hsa-mir-92a	0.723435	1
5976	7000	not predicted	lymphoma	hsa-mir-142	0.723435	1
5980	6512	not predicted	pancreatic neoplasms	hsa-mir-30c	0.723435	1
5982	2630	not predicted	prostate neoplasms	hsa-mir-92a	0.723435	1
5985	10075	not predicted	lymphoma	hsa-mir-27b	0.723435	1
5986	11396	not predicted	lymphoma	hsa-mir-26a	0.723435	1
6016	3630	41982	neoplasms [unspecific]	hsa-mir-30c	0.723435	1
6024	3485	26637	heart failure	hsa-mir-26a	0.723435	1
6026	6479	not predicted	lung neoplasms	hsa-mir-504	0.723435	1
6032	2551	not predicted	prostate neoplasms	hsa-mir-144	0.723435	1
6041	41757	not predicted	pulmonary hypertension	hsa-let-7c	0.723435	1
6051	23369	15966	adenocarcinoma, pancreatic ductal	hsa-mir-133a	0.723138	1
6057	2830	not predicted	carcinoma, hepatocellular	hsa-mir-146	0.723138	1
6066	4864	not predicted	osteosarcoma	hsa-mir-224	0.723138	1
6068	10406	not predicted	osteosarcoma	hsa-mir-184	0.723138	1
6094	144031	27261	recurrent spontaneous abortion	hsa-mir-106b	0.723138	1
6128	11177	not predicted	carcinoma, gastric	hsa-mir-126	0.723138	1
6130	33536	not predicted	carcinoma, gastric	hsa-mir-129	0.723138	1
6132	41467	not predicted	carcinoma, gastric	hsa-mir-134	0.723138	1
6139	2105	not predicted	melanoma	hsa-mir-100	0.723138	1
6140	21239	not predicted	carcinoma, gastric	hsa-mir-141	0.723138	1
6142	14053	not predicted	carcinoma, gastric	hsa-mir-143	0.723138	1
6144	11142	not predicted	carcinoma, gastric	hsa-mir-145	0.723138	1
6146	29841	not predicted	carcinoma, gastric	hsa-mir-144	0.723138	1
6148	2545	not predicted	melanoma	hsa-mir-132	0.723138	1
6152	22510	not predicted	carcinoma, gastric	hsa-mir-100	0.723138	1
6157	37906	2915	allergic asthma	hsa-mir-106b	0.723138	1
6158	155448	11766	recurrent spontaneous abortion	hsa-mir-100	0.723138	1
6188	21865	not predicted	carcinoma, gastric	hsa-mir-375	0.723138	1
6189	48872	not predicted	carcinoma, gastric	hsa-mir-383	0.723138	1
6190	148517	26954	recurrent spontaneous abortion	hsa-mir-29a	0.723138	1
6216	21881	not predicted	carcinoma, gastric	hsa-mir-206	0.723138	1
6217	16573	not predicted	carcinoma, gastric	hsa-mir-203	0.723138	1
6218	21247	47916	adenocarcinoma, pancreatic ductal	hsa-mir-193b	0.723138	1
6224	36363	not predicted	astrocytoma	hsa-mir-183	0.723138	1
6226	46049	18756	allergic asthma	hsa-mir-206	0.723138	1
6227	26972	not predicted	allergic asthma	hsa-mir-203	0.723138	1
6263	21950	not predicted	astrocytoma	hsa-mir-223	0.723138	1
6270	105267	not predicted	carcinoma, gastric	hsa-mir-190b	0.723138	1
6287	11541	not predicted	carcinoma, cervical	hsa-mir-139	0.723138	1
6289	11216	not predicted	carcinoma, cervical	hsa-mir-149	0.723138	1
6299	9888	not predicted	alzheimer disease	hsa-mir-101	0.723138	1
6306	31008	not predicted	adenocarcinoma, pancreatic ductal	hsa-mir-184	0.723138	1
6313	8013	26623	adenocarcinoma, pancreatic ductal	hsa-mir-126	0.723138	1
6325	5049	not predicted	carcinoma, cervical	hsa-mir-29a	0.723138	1
6330	2517	not predicted	prostate neoplasms	hsa-mir-10a	0.723138	1
6332	2851	not predicted	prostate neoplasms	hsa-mir-139	0.723138	1
6355	8993	13216	adenocarcinoma, pancreatic ductal	hsa-mir-223	0.723138	1
6399	20911	23523	adenocarcinoma, pancreatic ductal	hsa-mir-1	0.723138	1
6400	1483	not predicted	prostate neoplasms	hsa-mir-206	0.723138	1
6409	24571	not predicted	carcinoma, gastric	hsa-mir-9	0.723138	1
6442	63354	29203	spinal cord injuries	hsa-mir-16	0.722593	1
6451	4226	not predicted	carcinoma, hepatocellular	hsa-mir-299	0.722593	1
6453	22767	not predicted	prostate neoplasms	hsa-mir-1274a	0.722593	1
6468	22047	27818	carcinoma, breast, triple negative	hsa-mir-221	0.722593	1
6470	26424	44971	carcinoma, breast, triple negative	hsa-mir-204	0.722593	1
6476	5295	not predicted	melanoma	hsa-mir-194	0.722593	1
6489	23002	10511	carcinoma, breast, triple negative	hsa-mir-141	0.722593	1
6490	21809	10537	carcinoma, breast, triple negative	hsa-mir-143	0.722593	1
6491	16297	10449	carcinoma, breast, triple negative	hsa-mir-145	0.722593	1
6495	2526	not predicted	breast neoplasms	hsa-mir-194	0.722593	1
6507	4679	28186	colorectal carcinoma	hsa-mir-194	0.722593	1
6509	5819	not predicted	pancreatic neoplasms	hsa-mir-506	0.722593	1
6526	11287	18697	colon neoplasms	hsa-mir-194	0.722593	1
6529	6306	not predicted	colorectal carcinoma	hsa-mir-30c	0.722593	1
6534	13933	not predicted	melanoma	hsa-mir-301b	0.722593	1
6535	5860	not predicted	melanoma	hsa-mir-301a	0.722593	1
6539	7460	22596	colon neoplasms	hsa-mir-224	0.722593	1
6540	6986	not predicted	colon neoplasms	hsa-mir-204	0.722593	1
6557	15633	not predicted	colon neoplasms	hsa-mir-33a	0.722593	1
6561	18757	not predicted	colon neoplasms	hsa-mir-30c	0.722593	1
6563	8718	9051	colon neoplasms	hsa-mir-335	0.722593	1
6567	35293	19520	carcinoma, breast, triple negative	hsa-mir-96	0.722593	1
6570	5535	not predicted	colorectal carcinoma	hsa-mir-506	0.722593	1
6575	20156	19913	carcinoma, breast, triple negative	hsa-mir-31	0.722593	1
6610	5374	not predicted	prostate neoplasms	hsa-mir-194	0.722593	1
6611	104548	not predicted	spinal cord injuries	hsa-mir-194	0.722593	1
6616	46268	not predicted	spinal cord injuries	hsa-mir-145	0.722593	1
6620	91029	not predicted	spinal cord injuries	hsa-mir-204	0.722593	1
6625	21548	12805	carcinoma, breast, triple negative	hsa-mir-200a	0.722593	1
6626	26824	46691	melanoma	hsa-mir-1274a	0.722593	1
6632	11605	not predicted	pancreatic neoplasms	hsa-mir-301b	0.722593	1
6661	30916	not predicted	colon neoplasms	hsa-mir-301b	0.722593	1
6679	28167	39520	cardiovascular diseases [unspecific]	hsa-mir-208a	0.722216	1
6682	8350	44910	cardiovascular diseases [unspecific]	hsa-mir-150	0.722216	1
6684	13498	44301	cardiovascular diseases [unspecific]	hsa-mir-19a	0.722216	1
6697	25737	27	hypertrophy	hsa-mir-150	0.722216	1
6698	30020	2764	hypertrophy	hsa-mir-19a	0.722216	1
6712	11261	34876	cardiovascular diseases [unspecific]	hsa-mir-20a	0.722216	1
6726	42879	not predicted	hematologic neoplasms	hsa-mir-149	0.722216	1
6732	27134	not predicted	carcinoma, gastric	hsa-let-7a	0.722216	1
6736	218994	23671	psychiatric disorders	hsa-mir-212	0.722216	1
6743	3164	not predicted	glioblastoma	hsa-mir-133b	0.722216	1
6777	23476	27067	carcinoma, breast, triple negative	hsa-mir-210	0.722216	1
6792	9745	not predicted	glioma	hsa-mir-422a	0.722216	1
6804	24193	not predicted	carcinoma, gastric	hsa-mir-133b	0.722216	1
6816	3134	18586	glioblastoma	hsa-mir-429	0.722216	1
6824	29071	14806	carcinoma, breast, triple negative	hsa-mir-429	0.722216	1
6846	46394	11671	carcinoma, breast, triple negative	hsa-mir-373	0.722216	1
6873	77253	not predicted	chondrosarcoma	hsa-mir-20a	0.722216	1
6900	1081	34612	neoplasms [unspecific]	hsa-mir-494	0.722216	1
6913	2867	not predicted	gastric neoplasms	hsa-mir-208a	0.722216	1
6960	10663	not predicted	leukemia	hsa-mir-210	0.722216	1
6972	35241	26515	carcinoma, breast, triple negative	hsa-let-7a	0.722216	1
6977	20330	not predicted	carcinoma, oral	hsa-mir-145	0.722216	1
6983	20110	not predicted	carcinoma, gastric	hsa-mir-200b	0.722216	1
6984	17122	not predicted	carcinoma, gastric	hsa-mir-200a	0.722216	1
6987	9243	not predicted	leukemia	hsa-mir-142	0.722216	1
6989	6355	not predicted	leukemia	hsa-mir-145	0.722216	1
6992	37990	4366	hypertrophy	hsa-mir-200a	0.722216	1
7002	2034	not predicted	glioma	hsa-mir-141	0.722216	1
7013	106028	6395	aneurysm	hsa-mir-145	0.721685	1
7056	24149	37444	inflammation	hsa-mir-181b	0.721685	1
7086	8577	11746	inflammation	hsa-mir-145	0.721685	1
7089	37761	12575	inflammation	hsa-mir-128	0.721685	1
7097	10765	not predicted	adenocarcinoma, lung	hsa-mir-150	0.721685	1
7102	11151	not predicted	adenocarcinoma, lung	hsa-mir-18a	0.721685	1
7108	33798	not predicted	nasopharyngeal neoplasms	hsa-mir-184	0.721685	1
7111	10931	not predicted	adenocarcinoma, lung	hsa-mir-222	0.721685	1
7118	33827	not predicted	hepatoblastoma	hsa-mir-34b	0.721685	1
7119	166394	1794	aneurysm	hsa-mir-200a	0.721685	1
7120	147614	1795	aneurysm	hsa-mir-200c	0.721685	1
7121	14016	not predicted	adenocarcinoma, lung	hsa-mir-23a	0.721685	1
7138	4059	not predicted	melanoma	hsa-mir-196a	0.721685	1
7147	21174	not predicted	adenocarcinoma, lung	hsa-mir-181b	0.721685	1
7171	44987	not predicted	squamous cell carcinoma, skin or unspecific	hsa-mir-145	0.721685	1
7178	1721	not predicted	glioma	hsa-mir-200c	0.721685	1
7194	11103	not predicted	adenocarcinoma, lung	hsa-mir-96	0.721685	1
7195	3848	29075	adenocarcinoma, lung	hsa-mir-21	0.721685	1
7197	56974	not predicted	squamous cell carcinoma, skin or unspecific	hsa-mir-222	0.721685	1
7205	78216	27747	huntington disease	hsa-mir-23a	0.721685	1
7209	50150	not predicted	squamous cell carcinoma, skin or unspecific	hsa-mir-34a	0.721685	1
7224	35494	29277	squamous cell carcinoma, skin or unspecific	hsa-mir-21	0.721685	1
7226	75016	not predicted	squamous cell carcinoma, skin or unspecific	hsa-mir-181a	0.721685	1
7228	40241	12967	huntington disease	hsa-mir-34a	0.721685	1
7232	24767	19540	hypertrophy	hsa-mir-223	0.721496	1
7245	15250	not predicted	squamous cell carcinoma, head and neck	hsa-mir-451	0.721496	1
7257	16930	not predicted	squamous cell carcinoma, head and neck	hsa-mir-499	0.721496	1
7344	9692	not predicted	squamous cell carcinoma, head and neck	hsa-mir-34c	0.721496	1
7372	4681	not predicted	prostate neoplasms	hsa-mir-542	0.721496	1
7374	6404	not predicted	squamous cell carcinoma, head and neck	hsa-mir-31	0.721496	1
7380	12544	not predicted	squamous cell carcinoma, head and neck	hsa-mir-24	0.721496	1
7439	3609	not predicted	carcinoma, hepatocellular	hsa-mir-520c	0.721496	1
7447	6313	not predicted	prostate neoplasms	hsa-mir-652	0.721496	1
7475	2152	not predicted	carcinoma, hepatocellular	hsa-mir-135a	0.721496	1
7483	348895	24111	non-syndromic orofacial clefts	hsa-mir-17	0.721496	1
7487	19007	4911	inflammation	hsa-mir-24	0.721496	1
7574	41894	not predicted	adenocarcinoma, esophageal	hsa-mir-200a	0.721496	1
7598	2499	25604	glioblastoma	hsa-mir-132	0.721496	1
7622	17055	not predicted	carcinoma, gastric	hsa-mir-125b	0.721496	1
7641	8483	not predicted	pancreatic neoplasms	hsa-mir-484	0.721496	1
7666	15854	13849	inflammation	hsa-mir-100	0.721496	1
7696	22250	not predicted	psoriasis	hsa-mir-17	0.721496	1
7710	13932	14563	inflammation	hsa-mir-20a	0.721496	1
7719	99515	26407	malignant neoplasms [unspecific]	hsa-let-7	0.721496	1
7732	64549	not predicted	squamous cell carcinoma, lung	hsa-mir-324	0.721496	1
7735	25547	not predicted	carcinoma, gastric	hsa-mir-335	0.721496	1
7737	2244	23130	glioblastoma	hsa-mir-34c	0.721496	1
7742	1094	not predicted	gastric neoplasms	hsa-mir-193a	0.721496	1
7746	4341	21648	heart failure	hsa-mir-24	0.721496	1
7747	30841	not predicted	psoriasis	hsa-mir-125b	0.721496	1
7766	21117	not predicted	carcinoma, gastric	hsa-mir-30a	0.721496	1
7793	28124	not predicted	psoriasis	hsa-mir-20a	0.721496	1
7833	27817	not predicted	carcinoma, gastric	hsa-mir-218	0.721496	1
7834	18350	not predicted	carcinoma, gastric	hsa-mir-222	0.721496	1
7836	15466	not predicted	carcinoma, gastric	hsa-mir-221	0.721496	1
7863	30155	18435	hypertrophy	hsa-mir-31	0.721496	1
7869	49796	20675	hypertrophy	hsa-mir-24	0.721496	1
7898	3268	16459	heart failure	hsa-mir-100	0.721496	1
7925	5092	not predicted	lung neoplasms	hsa-mir-324	0.721496	1
7950	350795	24050	pediatric glioma	hsa-mir-19a	0.721496	1
7991	16326	not predicted	squamous cell carcinoma, esophageal	hsa-mir-28	0.721496	1
8022	9728	not predicted	heart failure	hsa-mir-135a	0.721496	1
8026	33198	not predicted	carcinoma, gastric	hsa-mir-423	0.721496	1
8032	25041	not predicted	carcinoma, gastric	hsa-mir-451	0.721496	1
8049	5523	not predicted	lung neoplasms	hsa-mir-652	0.721496	1
8056	345439	18605	non-syndromic orofacial clefts	hsa-mir-20a	0.721496	1
8174	411368	11829	non-syndromic orofacial clefts	hsa-mir-19a	0.721496	1
8209	54667	not predicted	adenocarcinoma, esophageal	hsa-mir-101	0.721496	1
8215	36197	40243	inflammation	hsa-mir-135a	0.721496	1
8226	24512	not predicted	carcinoma, gastric	hsa-mir-24	0.721496	1
8309	63747	4042	malignant neoplasms [unspecific]	hsa-mir-29c	0.721496	1
8321	29117	not predicted	adenocarcinoma, esophageal	hsa-mir-221	0.721496	1
8348	55749	not predicted	leukemia, b-cell	hsa-mir-125b	0.721496	1
8354	47424	not predicted	adenocarcinoma, esophageal	hsa-mir-25	0.721496	1
8355	31995	not predicted	adenocarcinoma, esophageal	hsa-mir-31	0.721496	1
8361	5350	not predicted	heart failure	hsa-mir-499	0.721496	1
8365	35136	not predicted	adenocarcinoma, esophageal	hsa-mir-17	0.721496	1
8383	312648	7228	pediatric glioma	hsa-mir-17	0.721496	1
8441	806	not predicted	prostate neoplasms	hsa-mir-29c	0.721496	1
8451	7929	not predicted	squamous cell carcinoma, head and neck	hsa-mir-203	0.721496	1
8561	17756	not predicted	squamous cell carcinoma, head and neck	hsa-mir-139	0.721496	1
8613	5997	not predicted	prostate neoplasms	hsa-mir-324	0.721496	1
8620	26602	15252	inflammation	hsa-mir-1	0.720537	1
8633	5587	not predicted	gastric neoplasms	hsa-mir-19	0.720537	1
8634	18787	43850	cardiovascular diseases [unspecific]	hsa-mir-10b	0.720537	1
8640	3958	not predicted	glioma	hsa-mir-133a	0.720537	1
8641	6988	not predicted	glioma	hsa-mir-135a	0.720537	1
8666	8971	not predicted	colorectal carcinoma	hsa-mir-19	0.720537	1
8679	71219	not predicted	uveal melanoma	hsa-let-7b	0.720537	1
8684	9038	26808	esophageal neoplasms	hsa-mir-10b	0.720537	1
8707	13302	not predicted	esophageal neoplasms	hsa-mir-185	0.720537	1
8783	1039	27037	colorectal carcinoma	hsa-mir-15a	0.720537	1
8820	2934	15634	colorectal carcinoma	hsa-let-7a	0.720537	1
8821	2377	15270	colorectal carcinoma	hsa-let-7g	0.720537	1
8822	2404	15295	colorectal carcinoma	hsa-let-7i	0.720537	1
8872	2772	not predicted	lung neoplasms	hsa-mir-451a	0.720537	1
8891	12035	450	esophageal neoplasms	hsa-let-7a	0.720537	1
8900	5676	not predicted	colorectal carcinoma	hsa-mir-135a	0.720537	1
8906	28277	21422	inflammation	hsa-mir-133a	0.720537	1
8927	22164	42303	cardiovascular diseases [unspecific]	hsa-mir-451a	0.720537	1
8932	11279	not predicted	glioma	hsa-mir-19	0.720537	1
8957	47377	not predicted	periodontitis	hsa-let-7b	0.720537	1
8961	70441	not predicted	periodontitis	hsa-let-7a	0.720537	1
9086	24956	not predicted	myocardial infarction	hsa-mir-378	0.72045	1
9095	15501	not predicted	myocardial infarction	hsa-mir-486	0.72045	1
9120	4428	not predicted	pancreatic neoplasms	hsa-mir-378	0.72045	1
9131	79304	22683	liver fibrosis	hsa-mir-146a	0.72045	1
9137	64482	not predicted	acute myocardial infarction	hsa-mir-99a	0.72045	1
9144	8873	not predicted	myocardial infarction	hsa-mir-17	0.72045	1
9146	15244	not predicted	myocardial infarction	hsa-mir-22	0.72045	1
9149	107056	10098	liver fibrosis	hsa-mir-24	0.72045	1
9160	5024	14958	squamous cell carcinoma, oral	hsa-mir-223	0.72045	1
9175	4837	not predicted	glioblastoma	hsa-mir-378	0.72045	1
9176	14802	not predicted	squamous cell carcinoma, oral	hsa-mir-133b	0.72045	1
9177	15037	24228	squamous cell carcinoma, oral	hsa-mir-133a	0.72045	1
9181	418587	4859	neuroinflammation	hsa-let-7	0.72045	1
9200	8601	not predicted	diabetes mellitus, type 2	hsa-mir-221	0.72045	1
9201	14915	46275	myocardial infarction	hsa-mir-133a	0.72045	1
9221	20876	not predicted	myocardial infarction	hsa-mir-99a	0.72045	1
9244	105285	14189	liver fibrosis	hsa-mir-221	0.72045	1
9249	9986	18363	squamous cell carcinoma, oral	hsa-let-7a	0.72045	1
9258	183503	44081	liver fibrosis	hsa-mir-542	0.72045	1
9262	29846	not predicted	asthma	hsa-mir-22	0.72045	1
9264	16069	not predicted	myocardial infarction	hsa-let-7b	0.72045	1
9266	17649	not predicted	squamous cell carcinoma, oral	hsa-mir-542	0.72045	1
9267	19313	not predicted	myocardial infarction	hsa-mir-9	0.72045	1
9268	12326	not predicted	myocardial infarction	hsa-mir-1	0.72045	1
9269	16862	not predicted	diabetes mellitus, type 2	hsa-mir-1	0.72045	1
9270	16704	not predicted	diabetes mellitus, type 2	hsa-mir-9	0.72045	1
9274	52359	not predicted	asthma	hsa-mir-133a	0.72045	1
9275	16918	not predicted	diabetes mellitus, type 2	hsa-mir-133a	0.72045	1
9276	19099	not predicted	diabetes mellitus, type 2	hsa-mir-133b	0.72045	1
9281	40320	not predicted	acute myocardial infarction	hsa-mir-133b	0.72045	1
9292	2633	not predicted	ovarian neoplasms	hsa-mir-1	0.72045	1
9295	63626	not predicted	aortic stenosis	hsa-mir-31	0.72045	1
9315	8956	not predicted	diabetes mellitus, type 2	hsa-mir-17	0.72045	1
9341	210662	18153	neuroinflammation	hsa-mir-223	0.72045	1
9347	31680	not predicted	acute myocardial infarction	hsa-mir-221	0.72045	1
9355	50767	not predicted	asthma	hsa-mir-483	0.72045	1
9416	18507	not predicted	rheumatoid arthritis	hsa-mir-142	0.720281	1
9425	11963	not predicted	rheumatoid arthritis	hsa-mir-20a	0.720281	1
9454	8663	not predicted	thyroid neoplasms	hsa-mir-19a	0.720281	1
9480	7328	10590	colon neoplasms	hsa-mir-130a	0.720281	1
9488	11259	not predicted	rheumatoid arthritis	hsa-mir-17	0.720281	1
9489	16650	not predicted	rheumatoid arthritis	hsa-mir-16	0.720281	1
9541	2457	48081	colorectal carcinoma	hsa-mir-193b	0.720222	1
9570	24687	not predicted	carcinoma, endometrial	hsa-mir-125b	0.720222	1
9573	25122	not predicted	carcinoma, renal cell, clear-cell	hsa-mir-206	0.720222	1
9585	49992	not predicted	adenocarcinoma, esophageal	hsa-mir-193b	0.720222	1
9645	4509	not predicted	leukemia, myeloid, acute	hsa-mir-182	0.720222	1
9659	11513	not predicted	carcinoma, renal cell, clear-cell	hsa-mir-34a	0.720222	1
9747	5570	not predicted	leukemia, myeloid, acute	hsa-mir-27b	0.720222	1
9786	50443	not predicted	carcinoma, renal cell, clear-cell	hsa-mir-409	0.720222	1
9791	3136	not predicted	carcinoma, renal cell	hsa-mir-125b	0.720222	1
9823	19637	not predicted	carcinoma, colon	hsa-mir-199b	0.720222	1
9854	11553	1983	carcinoma, colon	hsa-mir-93	0.720222	1
9855	21733	1936	carcinoma, colon	hsa-mir-98	0.720222	1
9865	11425	not predicted	leukemia, myeloid, acute	hsa-mir-425	0.720222	1
9884	16571	not predicted	carcinoma, renal cell, clear-cell	hsa-mir-200c	0.720222	1
9920	6212	not predicted	leukemia, myeloid, acute	hsa-mir-494	0.720222	1
9927	2282	26342	glioblastoma	hsa-mir-15b	0.720222	1
9976	9765	5514	esophageal neoplasms	hsa-mir-93	0.720222	1
10034	8782	not predicted	atherosclerosis	hsa-mir-125b	0.720222	1
10048	323506	20970	vascular hypertrophy	hsa-mir-200c	0.720222	1
10066	1757	15028	colorectal carcinoma	hsa-mir-100	0.720222	1
10071	4377	48053	colorectal carcinoma	hsa-mir-103	0.720222	1
10080	16316	not predicted	atherosclerosis	hsa-mir-98	0.720222	1
10105	9656	27357	carcinoma, colon	hsa-mir-200a	0.720222	1
10118	7649	29283	atherosclerosis	hsa-mir-16	0.720222	1
10120	7453	not predicted	atherosclerosis	hsa-mir-31	0.720222	1
10164	2010	10877	colorectal carcinoma	hsa-mir-23b	0.720222	1
10206	380921	18416	vascular hypertrophy	hsa-mir-26a	0.720222	1
10243	186484	16476	chronic inflammation	hsa-let-7e	0.720222	1
10303	135245	24057	ischemic heart disease	hsa-mir-18a	0.720222	1
10311	4335	not predicted	carcinoma, renal cell	hsa-mir-193b	0.720222	1
10317	173057	6664	ischemic heart disease	hsa-mir-144	0.720222	1
10318	6305	not predicted	colorectal carcinoma	hsa-mir-409	0.720222	1
10336	5485	not predicted	colorectal carcinoma	hsa-mir-425	0.720222	1
10358	29260	11893	carcinoma, endometrial	hsa-mir-23b	0.720222	1
10390	2954	not predicted	glioblastoma	hsa-mir-193b	0.720222	1
10392	346258	7937	vascular hypertrophy	hsa-mir-206	0.720222	1
10445	269386	15724	peripheral nerve injury	hsa-mir-182	0.720222	1
10474	34463	not predicted	gastrointestinal neoplasms	hsa-mir-103	0.720222	1
10492	16832	not predicted	gastrointestinal neoplasms	hsa-mir-143	0.720222	1
10494	21401	not predicted	carcinoma, colon	hsa-mir-186	0.720222	1
10508	8357	24478	carcinoma, colon	hsa-mir-141	0.720222	1
10541	78457	not predicted	squamous cell carcinoma, skin or unspecific	hsa-mir-15b	0.720222	1
10551	82983	not predicted	squamous cell carcinoma, skin or unspecific	hsa-mir-186	0.720222	1
10613	12211	11021	adenocarcinoma, pancreatic ductal	hsa-mir-17	0.720222	1
10624	187329	13922	peripheral nerve injury	hsa-mir-143	0.720222	1
10651	28134	7393	adenocarcinoma, pancreatic ductal	hsa-mir-98	0.720222	1
10687	11297	not predicted	atherosclerosis	hsa-let-7c	0.720222	1
10688	12746	not predicted	atherosclerosis	hsa-let-7e	0.720222	1
10712	82655	not predicted	squamous cell carcinoma, skin or unspecific	hsa-mir-26a	0.720222	1
10735	6385	not predicted	atherosclerosis	hsa-mir-20a	0.720222	1
10736	8325	not predicted	atherosclerosis	hsa-mir-206	0.720222	1
10764	12111	not predicted	atherosclerosis	hsa-mir-23b	0.720222	1
10768	52139	not predicted	squamous cell carcinoma, skin or unspecific	hsa-mir-203	0.720222	1
10777	29074	not predicted	carcinoma, colon	hsa-mir-30d	0.720222	1
10802	28906	22635	carcinoma, endometrial	hsa-mir-93	0.720222	1
10814	21025	not predicted	gastrointestinal neoplasms	hsa-mir-17	0.720222	1
10816	27819	not predicted	gastrointestinal neoplasms	hsa-mir-93	0.720222	1
10818	110218	43580	malignant neoplasms [unspecific]	hsa-mir-186	0.720222	1
10825	264292	23364	peripheral nerve injury	hsa-mir-429	0.720222	1
10901	17699	12526	carcinoma, endometrial	hsa-mir-200c	0.720222	1
10926	10326	not predicted	atherosclerosis	hsa-mir-182	0.720222	1
10929	16509	14131	adenocarcinoma, pancreatic ductal	hsa-mir-23b	0.720222	1
10931	53344	not predicted	gastrointestinal neoplasms	hsa-mir-1246	0.720222	1
10961	10574	10290	carcinoma, colon	hsa-mir-26a	0.720222	1
11001	8595	not predicted	squamous cell carcinoma, head and neck	hsa-mir-206	0.720222	1
11004	8839	not predicted	medulloblastoma	hsa-mir-125b	0.720222	1
11027	7668	not predicted	squamous cell carcinoma, head and neck	hsa-mir-18a	0.720222	1
11034	7808	not predicted	squamous cell carcinoma, head and neck	hsa-mir-15a	0.720222	1
11098	18917	not predicted	carcinoma, renal cell, clear-cell	hsa-mir-141	0.720222	1
11101	28509	not predicted	carcinoma, renal cell, clear-cell	hsa-mir-144	0.720222	1
11124	28351	not predicted	carcinoma, renal cell, clear-cell	hsa-let-7e	0.720222	1
11142	14402	12301	carcinoma, colon	hsa-mir-483	0.720222	1
11205	4071	not predicted	osteosarcoma	hsa-mir-30b	0.719272	1
11208	52009	not predicted	aortic stenosis	hsa-mir-200b	0.719272	1
11239	8405	not predicted	preeclampsia	hsa-mir-22	0.719272	1
11270	4105	not predicted	osteosarcoma	hsa-mir-486	0.719272	1
11271	4548	not predicted	preeclampsia	hsa-mir-146a	0.719272	1
11274	6526	1875	colon neoplasms	hsa-mir-25	0.719272	1
11275	9759	1862	colon neoplasms	hsa-mir-24	0.719272	1
11276	6033	not predicted	carcinoma, renal cell	hsa-mir-133a	0.719272	1
11329	31528	27307	squamous cell carcinoma, lung	hsa-mir-93	0.719272	1
11330	104031	27291	early-stage non-small-cell lung carcinoma	hsa-mir-210	0.719272	1
11341	2810	not predicted	osteosarcoma	hsa-mir-200b	0.719272	1
11367	40655	14311	squamous cell carcinoma, lung	hsa-mir-224	0.719272	1
11390	21113	20202	carcinoma, lung, small-cell	hsa-mir-155	0.719272	1
11394	60004	not predicted	toxoplasma gondii infection	hsa-mir-93	0.719272	1
11439	12969	not predicted	colon neoplasms	hsa-mir-378	0.719272	1
11440	8676	10029	colon neoplasms	hsa-mir-30b	0.719272	1
11441	4338	9355	heart failure	hsa-mir-133a	0.719272	1
11442	10302	9594	colon neoplasms	hsa-mir-133a	0.719272	1
11486	3764	12041	heart failure	hsa-mir-124	0.719272	1
11490	6755	not predicted	carcinoma, renal cell	hsa-mir-200	0.719272	1
11511	13888	37942	hepatitis b virus infection	hsa-mir-185	0.719272	1
11588	4152	not predicted	osteosarcoma	hsa-mir-25	0.719272	1
11589	5869	not predicted	osteosarcoma	hsa-mir-29	0.719272	1
11605	7873	not predicted	preeclampsia	hsa-mir-195	0.719272	1
11617	149636	not predicted	pheochromocytoma	hsa-mir-210	0.719272	1
11630	1839	not predicted	ovarian neoplasms	hsa-mir-27b	0.719272	1
11690	34004	not predicted	atherosclerosis	hsa-mir-638	0.716961	1
11749	18744	44523	cardiovascular diseases [unspecific]	hsa-mir-15b	0.716961	1
11762	24986	44962	cardiovascular diseases [unspecific]	hsa-mir-19b	0.716961	1
11778	18870	not predicted	atherosclerosis	hsa-mir-7-2	0.716961	1
11785	176202	21799	ischemic heart disease	hsa-mir-133a	0.716961	1
11805	30520	not predicted	colorectal adenocarcinoma	hsa-mir-92a	0.716961	1
11820	17385	not predicted	systemic lupus erythematosus	hsa-mir-34b	0.716961	1
11837	35361	not predicted	systemic lupus erythematosus	hsa-mir-326	0.716961	1
11863	17938	not predicted	systemic lupus erythematosus	hsa-mir-342	0.716961	1
11891	15960	not predicted	systemic lupus erythematosus	hsa-mir-148a	0.716961	1
11986	59940	not predicted	myocardial ischemic-reperfusion injury	hsa-mir-92a	0.716961	1
12013	10266	not predicted	alzheimer disease	hsa-mir-92a	0.716961	1
12070	11582	not predicted	carcinoma, colon	hsa-mir-99a	0.716961	1
12167	11182	not predicted	atherosclerosis	hsa-mir-92a	0.716961	1
12192	14219	4397	inflammation	hsa-mir-16	0.716961	1
12202	210306	33461	porcine reproductive and respiratory syndrome virus infection	hsa-mir-181	0.716961	1
12239	4249	not predicted	leukemia, myeloid, acute	hsa-mir-34c	0.716961	1
12243	9841	3235	bladder neoplasms	hsa-mir-133a	0.716961	1
12422	9694	not predicted	leukemia, myeloid, acute	hsa-mir-7	0.716961	1
12509	19730	22367	inflammation	hsa-mir-98	0.716961	1
12537	11617	not predicted	atherosclerosis	hsa-mir-99a	0.716961	1
12612	17022	10818	inflammation	hsa-mir-15b	0.716961	1
12655	9276	not predicted	atherosclerosis	hsa-mir-125a	0.716961	1
12672	26706	9078	inflammation	hsa-mir-19b	0.716961	1
12724	8228	not predicted	atherosclerosis	hsa-mir-133a	0.716961	1
12783	16730	26257	inflammation	hsa-mir-26a	0.716961	1
12803	17079	not predicted	systemic lupus erythematosus	hsa-mir-92a	0.716961	1
12808	16125	28007	carcinoma, colon	hsa-let-7b	0.716961	1
12825	72761	23293	liver fibrosis	hsa-mir-145	0.716961	1
12828	66698	22975	lymphoma, large b-cell	hsa-mir-92a	0.716961	1
12841	79889	43604	myeloma	hsa-mir-203	0.716961	1
12852	70493	25047	myeloma	hsa-mir-214	0.716961	1
12889	242825	5136	leukemia, myeloid, acute, pediatric	hsa-mir-34b	0.716961	1
12903	73750	6681	myeloma	hsa-mir-150	0.716961	1
12913	79917	6746	myeloma	hsa-mir-15a	0.716961	1
12951	345910	671	neuroinflammation	hsa-mir-98	0.716961	1
13007	9563	not predicted	colorectal carcinoma	hsa-mir-376a	0.716961	1
13073	100519	19583	malignant neoplasms [unspecific]	hsa-mir-29	0.716961	1
13081	6980	not predicted	leukemia, myeloid, acute	hsa-mir-92a	0.716961	1
13083	138201	39957	malignant neoplasms [unspecific]	hsa-mir-15	0.716961	1
13111	12756	not predicted	laryngeal neoplasms	hsa-mir-15a	0.716961	1
13115	24929	not predicted	stroke	hsa-mir-150	0.716961	1
13129	5411	not predicted	colorectal carcinoma	hsa-mir-326	0.716961	1
13132	20749	38143	cardiovascular diseases [unspecific]	hsa-mir-92a	0.716961	1
13142	29492	not predicted	stroke	hsa-mir-19a	0.716961	1
13169	6546	26485	colorectal carcinoma	hsa-mir-382	0.716961	1
13177	26554	not predicted	stroke	hsa-mir-146b	0.716961	1
13233	60629	not predicted	lymphoma, large b-cell	hsa-mir-125b	0.716961	1
13239	11929	not predicted	bladder neoplasms	hsa-mir-181b	0.716961	1
13291	85483	not predicted	myocardial ischemic-reperfusion injury	hsa-mir-19b	0.716961	1
13323	112571	6914	ischemic diseases [unspecific]	hsa-mir-222	0.716961	1
13358	8995	not predicted	colorectal carcinoma	hsa-mir-489	0.716961	1
13359	6439	not predicted	colorectal carcinoma	hsa-mir-485	0.716961	1
13394	108511	14141	liver fibrosis	hsa-mir-222	0.716961	1
13422	131116	8858	ischemic diseases [unspecific]	hsa-mir-26b	0.716961	1
13459	92706	10749	liver fibrosis	hsa-mir-29a	0.716961	1
13527	9444	not predicted	colorectal carcinoma	hsa-mir-532	0.716961	1
13551	1781	15445	colorectal carcinoma	hsa-mir-125a	0.716961	1
13553	6692	not predicted	colorectal carcinoma	hsa-mir-590	0.716961	1
13557	78637	16040	myeloma	hsa-mir-16	0.716961	1
13562	5555	15774	bladder neoplasms	hsa-mir-15a	0.716961	1
13564	22127	not predicted	stroke	hsa-mir-17	0.716961	1
13572	6973	not predicted	colorectal carcinoma	hsa-mir-1290	0.716961	1
13583	160138	39336	ischemic heart disease	hsa-mir-451	0.716961	1
13651	17945	not predicted	colorectal carcinoma	hsa-mir-1258	0.716961	1
13656	7738	27658	bladder neoplasms	hsa-mir-26b	0.716961	1
13697	8907	24469	carcinoma, colon	hsa-mir-142	0.716961	1
13726	7754	24006	carcinoma, colon	hsa-mir-150	0.716961	1
13765	206791	32910	ischemic diseases [unspecific]	hsa-mir-495	0.716961	1
13772	5138	1291	bladder neoplasms	hsa-mir-29a	0.716961	1
13777	195189	29974	ischemic heart disease	hsa-mir-208a	0.716961	1
13848	8659	11552	bladder neoplasms	hsa-mir-34b	0.716961	1
13891	293231	not predicted	neuroinflammation	hsa-mir-181b	0.716961	1
13943	34511	not predicted	laryngeal neoplasms	hsa-mir-373	0.716961	1
13966	29578	not predicted	systemic lupus erythematosus	hsa-mir-7	0.716961	1
13969	18125	not predicted	laryngeal neoplasms	hsa-mir-34c	0.716961	1
14002	1970	not predicted	gastric neoplasms	hsa-mir-30e	0.716961	1
14024	13289	15042	carcinoma, colon	hsa-mir-133a	0.716961	1
14080	50889	25494	myotonic muscular dystrophy	hsa-mir-133a	0.716961	1
14091	21481	25282	carcinoma, colon	hsa-mir-373	0.716961	1
14099	7679	not predicted	atherosclerosis	hsa-mir-29c	0.716961	1
14131	7015	21942	bladder neoplasms	hsa-mir-429	0.716961	1
14160	24812	32357	cardiovascular diseases [unspecific]	hsa-mir-181b	0.716961	1
14166	68001	5033	malignant neoplasms [unspecific]	hsa-mir-27a	0.716961	1
14187	56826	4065	malignant neoplasms [unspecific]	hsa-mir-29a	0.716961	1
14349	5329	not predicted	atherosclerosis	hsa-mir-150	0.716961	1
14356	7930	8911	carcinoma, colon	hsa-mir-29a	0.716961	1
14357	10593	8605	carcinoma, colon	hsa-mir-29c	0.716961	1
14394	10750	9526	carcinoma, colon	hsa-mir-27a	0.716961	1
14410	81685	18845	lymphoma, large b-cell	hsa-mir-144	0.716961	1
14447	3782	not predicted	gastric neoplasms	hsa-mir-590	0.716961	1
14480	15145	not predicted	atherosclerosis	hsa-mir-497	0.716961	1
14531	28515	not predicted	carcinoma, colon	hsa-mir-590	0.716961	1
14567	39260	42020	carcinoma, hepatocellular, hbv-related	hsa-mir-125b	0.716961	1
14604	371529	not predicted	neuroinflammation	hsa-mir-326	0.716961	1
14608	76603	not predicted	myocardial ischemic-reperfusion injury	hsa-let-7b	0.716961	1
14625	3527	not predicted	colorectal carcinoma	hsa-mir-181b	0.716961	1
14635	14154	6488	inflammation	hsa-mir-146b	0.716961	1
14668	19654	not predicted	carcinoma, colon	hsa-mir-423	0.716961	1
14680	30371	not predicted	systemic lupus erythematosus	hsa-mir-1246	0.716961	1
14732	146146	11527	ischemic diseases [unspecific]	hsa-mir-92a	0.716961	1
14737	13060	29029	cardiovascular diseases [unspecific]	hsa-mir-16	0.716961	1
14766	36873	not predicted	systemic lupus erythematosus	hsa-mir-181	0.716961	1
14773	23490	not predicted	systemic lupus erythematosus	hsa-mir-19b	0.716961	1
14791	22748	not predicted	systemic lupus erythematosus	hsa-mir-152	0.716961	1
14794	16012	not predicted	systemic lupus erythematosus	hsa-mir-15b	0.716961	1
14802	22685	not predicted	ischemia-reperfusion injury	hsa-mir-145	0.716871	1
14818	37893	not predicted	ischemia-reperfusion injury	hsa-mir-26a	0.716871	1
14819	18984	not predicted	lymphoma, large b-cell, diffuse	hsa-mir-17	0.716871	1
14821	51906	not predicted	ischemia-reperfusion injury	hsa-mir-148a	0.716871	1
14830	32367	28795	polycystic ovarian syndrome	hsa-mir-146a	0.716871	1
14835	22335	not predicted	lymphoma, large b-cell, diffuse	hsa-mir-142	0.716871	1
14840	18783	not predicted	cholangiocarcinoma	hsa-mir-17	0.716871	1
14841	20162	29192	cholangiocarcinoma	hsa-mir-16	0.716871	1
14848	30083	29308	ischemia-reperfusion injury	hsa-mir-16	0.716871	1
14849	25074	not predicted	ischemia-reperfusion injury	hsa-mir-17	0.716871	1
14855	45647	28821	polycystic ovarian syndrome	hsa-mir-16	0.716871	1
14857	41715	not predicted	polycystic ovarian syndrome	hsa-mir-145	0.716871	1
14880	26065	not predicted	carcinoma, gastric	hsa-mir-148a	0.716871	1
14898	68670	not predicted	toxoplasma gondii infection	hsa-mir-106a	0.716871	1
14903	30231	21845	carcinoma, breast, triple negative	hsa-mir-9	0.716871	1
14911	24068	not predicted	cholangiocarcinoma	hsa-mir-106b	0.716871	1
14926	32867	not predicted	lymphoma, large b-cell, diffuse	hsa-mir-125a	0.716871	1
14929	51022	5445	carcinoma, lung, small-cell	hsa-mir-26a	0.716871	1
14939	15557	29062	carcinoma, gastric	hsa-mir-16	0.716871	1
14950	16338	not predicted	systemic lupus erythematosus	hsa-mir-106a	0.716871	1
14960	12491	13344	adenocarcinoma, pancreatic ductal	hsa-mir-214	0.716871	1
14961	42654	not predicted	ischemia-reperfusion injury	hsa-mir-106a	0.716871	1
14964	33141	not predicted	cholangiocarcinoma	hsa-mir-148a	0.716871	1
15006	10997	3363	adenocarcinoma, gastric	hsa-mir-155	0.715377	1
15029	93154	not predicted	adenocarcinoma, gastric	hsa-mir-299	0.715377	1
15064	7301	not predicted	leukemia, myeloid, acute	hsa-mir-1	0.715377	1
15067	1380	not predicted	lung neoplasms	hsa-mir-130a	0.715377	1
15077	5063	not predicted	leukemia, myeloid, acute	hsa-mir-130a	0.715377	1
15081	43888	28829	autoimmune diseases [unspecific]	hsa-mir-21	0.715377	1
15092	61048	47037	squamous cell carcinoma, oral	hsa-mir-1297	0.715377	1
15096	10415	not predicted	squamous cell carcinoma, oral	hsa-mir-204	0.715377	1
15097	54935	not predicted	carcinoma, cervical	hsa-mir-1297	0.715377	1
15100	15675	25161	squamous cell carcinoma, oral	hsa-mir-19b	0.715377	1
15101	7212	25314	squamous cell carcinoma, oral	hsa-mir-19a	0.715377	1
15105	9037	27959	squamous cell carcinoma, oral	hsa-mir-183	0.715377	1
15115	8602	3509	squamous cell carcinoma, oral	hsa-mir-100	0.715377	1
15118	2943	13405	colorectal carcinoma	hsa-mir-29b	0.715377	1
15127	24018	not predicted	squamous cell carcinoma, oral	hsa-mir-495	0.715377	1
15131	8465	not predicted	carcinoma, cervical	hsa-mir-148a	0.715377	1
15132	16237	not predicted	carcinoma, cervical	hsa-mir-148b	0.715377	1
15147	7288	not predicted	colorectal carcinoma	hsa-mir-490	0.715377	1
15162	8075	13217	squamous cell carcinoma, oral	hsa-mir-27b	0.715377	1
15177	21246	46901	colorectal carcinoma	hsa-mir-1297	0.715377	1
15187	15889	not predicted	squamous cell carcinoma, oral	hsa-mir-503	0.715377	1
15196	12703	not predicted	carcinoma, cervical	hsa-mir-7	0.715377	1
15197	61334	not predicted	autoimmune diseases [unspecific]	hsa-mir-126	0.715377	1
15201	41103	28997	autoimmune diseases [unspecific]	hsa-mir-155	0.715377	1
15207	4826	not predicted	lung neoplasms	hsa-mir-495	0.715377	1
15216	5236	not predicted	carcinoma, cervical	hsa-mir-15a	0.715377	1
15236	65156	not predicted	autoimmune diseases [unspecific]	hsa-mir-223	0.715377	1
15238	9640	not predicted	carcinoma, cervical	hsa-mir-29b	0.715377	1
15243	32265	not predicted	diabetes mellitus	hsa-mir-7	0.715377	1
15252	71623	not predicted	autoimmune diseases [unspecific]	hsa-mir-29a	0.715377	1
15260	4023	not predicted	carcinoma, cervical	hsa-mir-17	0.715377	1
15261	7170	not predicted	carcinoma, cervical	hsa-mir-93	0.715377	1
15292	12563	12546	squamous cell carcinoma, oral	hsa-mir-92a	0.715377	1
15295	10974	not predicted	diabetes mellitus	hsa-mir-17	0.715377	1
15370	23909	not predicted	parkinson disease	hsa-mir-342	0.714625	1
15373	25123	not predicted	parkinson disease	hsa-mir-135b	0.714625	1
15385	3818	not predicted	glioblastoma	hsa-mir-138	0.714625	1
15423	112051	28035	recurrent spontaneous abortion	hsa-mir-27a	0.714625	1
15475	100401	not predicted	liver injury	hsa-mir-143	0.714625	1
15491	34128	24997	carcinoma, hepatocellular, hbv-related	hsa-mir-200a	0.714625	1
15492	2352	24914	glioblastoma	hsa-mir-181a	0.714625	1
15547	63223	not predicted	rhabdomyosarcoma	hsa-mir-22	0.714625	1
15552	104628	not predicted	liver injury	hsa-mir-27a	0.714625	1
15556	108905	not predicted	leukemia, myelogenous, chronic, bcr-abl positive	hsa-mir-181a	0.714625	1
15580	91511	not predicted	liver injury	hsa-mir-221	0.714625	1
15587	7234	17622	colon neoplasms	hsa-mir-181a	0.714625	1
15634	119533	not predicted	liver injury	hsa-mir-193b	0.714625	1
15676	17553	not predicted	schizophrenia	hsa-mir-183	0.714542	1
15677	190177	not predicted	perlman syndrome	hsa-mir-20a	0.714542	1
15706	207897	7447	leukemia, myeloid, acute, pediatric	hsa-mir-183	0.714542	1
15727	2527	not predicted	carcinoma, renal cell	hsa-mir-183	0.714542	1
15743	91005	46358	arteriosclerosis obliterans	hsa-mir-21	0.714542	1
15758	47351	not predicted	ischemia-reperfusion injury	hsa-mir-20b	0.714143	1
15778	59390	not predicted	ischemia-reperfusion injury	hsa-mir-497	0.714143	1
15794	11299	not predicted	retinoblastoma	hsa-mir-34b	0.714143	1
15842	3077	2585	colorectal carcinoma	hsa-mir-20b	0.714143	1
15856	26384	not predicted	nasopharyngeal neoplasms	hsa-mir-497	0.714143	1
15871	49666	not predicted	ischemia-reperfusion injury	hsa-let-7b	0.714143	1
15875	7428	not predicted	endometriosis	hsa-mir-214	0.714143	1
15882	61593	not predicted	nasopharyngeal neoplasms	hsa-mir-379	0.714143	1
15910	5969	not predicted	lung neoplasms	hsa-mir-411	0.714143	1
15919	2746	not predicted	prostate neoplasms	hsa-mir-20b	0.714143	1
15933	38685	not predicted	ischemia-reperfusion injury	hsa-mir-125b	0.714143	1
15967	55886	not predicted	chronic heart failure	hsa-mir-146a	0.712198	1
15978	65842	29166	biliary atresia	hsa-mir-155	0.712198	1
15980	116196	not predicted	chronic heart failure	hsa-mir-133a-2	0.712198	1
15981	114365	not predicted	chronic heart failure	hsa-mir-133a-1	0.712198	1
16012	86204	not predicted	chronic heart failure	hsa-mir-195	0.712198	1
16021	52415	not predicted	chronic kidney disease	hsa-mir-20a	0.712198	1
16022	26323	not predicted	epilepsy	hsa-mir-210	0.712198	1
16024	55052	not predicted	chronic kidney disease	hsa-mir-19a	0.712198	1
16077	163033	13303	lung injury [unspecific]	hsa-mir-146a	0.712198	1
16087	8366	not predicted	systemic lupus erythematosus	hsa-mir-34a	0.712184	1
16130	1621	not predicted	breast neoplasms	hsa-mir-372	0.712184	1
16152	23696	not predicted	asthma	hsa-mir-16	0.712184	1
16165	78734	not predicted	asthma	hsa-mir-574	0.712184	1
16194	8640	46301	myocardial infarction	hsa-mir-145	0.711529	1
16204	25327	not predicted	ischemia-reperfusion injury	hsa-mir-150	0.711529	1
16211	27376	not predicted	ischemia-reperfusion injury	hsa-mir-122	0.711529	1
16218	7378	not predicted	carcinoma, hepatocellular	hsa-mir-151	0.711529	1
16223	57827	not predicted	myocardial infarction	hsa-mir-208	0.711529	1
16242	29009	not predicted	ischemia-reperfusion injury	hsa-mir-221	0.711529	1
16243	33502	not predicted	ischemia-reperfusion injury	hsa-mir-210	0.711529	1
16260	24097	not predicted	carcinoma, nasopharyngeal	hsa-mir-138	0.711529	1
16279	100132	29067	prion diseases	hsa-mir-21	0.711529	1
16280	4332	not predicted	pancreatic neoplasms	hsa-mir-103	0.711529	1
16289	11901	not predicted	carcinoma, nasopharyngeal	hsa-mir-222	0.711529	1
16293	52890	not predicted	ischemia-reperfusion injury	hsa-mir-320	0.711529	1
16298	11645	not predicted	carcinoma, nasopharyngeal	hsa-mir-27a	0.711529	1
16364	25183	27216	carcinoma, breast, triple negative	hsa-mir-222	0.711529	1
16365	19112	27243	carcinoma, breast, triple negative	hsa-mir-223	0.711529	1
16402	28992	11656	carcinoma, breast, triple negative	hsa-mir-10b	0.711529	1
16413	33303	9916	carcinoma, breast, triple negative	hsa-mir-152	0.711529	1
16423	63234	18351	myeloma	hsa-mir-20a	0.711529	1
16448	9512	not predicted	melanoma	hsa-mir-320	0.711529	1
16507	39979	not predicted	ischemia-reperfusion injury	hsa-mir-320a	0.711529	1
16521	72699	not predicted	carcinoma, rectal	hsa-mir-145	0.711529	1
16529	166910	not predicted	carcinoma, rectal	hsa-mir-139	0.711529	1
16548	21778	not predicted	myocardial infarction	hsa-mir-92a	0.711529	1
16595	95669	5675	ischemic diseases [unspecific]	hsa-mir-221	0.711529	1
16614	68481	not predicted	carcinoma, rectal	hsa-mir-221	0.711529	1
16626	69834	12616	ischemic diseases [unspecific]	hsa-mir-21	0.711529	1
16677	152686	32912	ischemic diseases [unspecific]	hsa-mir-494	0.711529	1
16683	43050	1389	carcinoma, urothelial, upper tract	hsa-mir-10b	0.711529	1
16701	9493	not predicted	carcinoma, cervical	hsa-mir-138	0.711529	1
16708	6942	not predicted	carcinoma, cervical	hsa-mir-205	0.711529	1
16711	5178	not predicted	carcinoma, cervical	hsa-mir-210	0.711529	1
16722	4427	not predicted	gastric neoplasms	hsa-mir-320	0.711529	1
16735	9991	not predicted	atherosclerosis	hsa-mir-205	0.711529	1
16765	6142	not predicted	atherosclerosis	hsa-mir-122	0.711529	1
16773	19820	not predicted	carcinoma, cervical	hsa-mir-362	0.711529	1
16800	5873	not predicted	gastric neoplasms	hsa-mir-592	0.711529	1
16834	184404	not predicted	prion diseases	hsa-mir-222	0.711529	1
16867	17189	not predicted	leukemia, lymphocytic, chronic, b-cell	hsa-mir-92a	0.71144	1
16875	442452	19932	non-syndromic orofacial clefts	hsa-mir-146a	0.71144	1
16876	8353	20584	squamous cell carcinoma, oral	hsa-mir-200b	0.71144	1
16893	16546	15055	inflammation	hsa-mir-9	0.71144	1
16894	5301	not predicted	carcinoma, cervical	hsa-mir-200b	0.71144	1
16910	23939	not predicted	carcinoma, esophageal	hsa-mir-30b	0.71144	1
17389	19869	12624	inflammation	hsa-mir-124	0.71144	1
17402	14790	not predicted	esophageal neoplasms	hsa-mir-451	0.71144	1
17419	33976	not predicted	squamous cell carcinoma, esophageal	hsa-mir-498	0.71144	1
17432	21438	15706	inflammation	hsa-mir-206	0.71144	1
17452	8288	16915	squamous cell carcinoma, oral	hsa-mir-206	0.71144	1
17453	6414	not predicted	squamous cell carcinoma, oral	hsa-mir-203	0.71144	1
17461	23100	not predicted	carcinoma, esophageal	hsa-mir-9	0.71144	1
17470	10949	not predicted	head and neck neoplasms	hsa-mir-133a	0.71144	1
17513	21707	1199	inflammation	hsa-mir-30b	0.71144	1
17518	15765	not predicted	squamous cell carcinoma, esophageal	hsa-mir-574	0.71144	1
17530	8207	887	squamous cell carcinoma, oral	hsa-mir-124	0.71144	1
17554	21425	not predicted	colorectal carcinoma	hsa-mir-216	0.71144	1
17560	19705	not predicted	squamous cell carcinoma, esophageal	hsa-mir-638	0.71144	1
17599	24796	not predicted	squamous cell carcinoma, oral	hsa-mir-455	0.71144	1
17627	43113	38604	inflammation	hsa-mir-455	0.71144	1
17728	55639	30116	inflammation	hsa-mir-584	0.71144	1
17729	11250	not predicted	leukemia, lymphocytic, chronic, b-cell	hsa-mir-122	0.71144	1
17736	6957	not predicted	colorectal carcinoma	hsa-mir-455	0.71144	1
17742	9282	not predicted	colorectal carcinoma	hsa-mir-498	0.71144	1
17743	3585	not predicted	colorectal carcinoma	hsa-mir-499	0.71144	1
17778	19647	not predicted	squamous cell carcinoma, oral	hsa-mir-296	0.71144	1
17825	21061	not predicted	leukemia, lymphocytic, chronic, b-cell	hsa-mir-29b	0.71144	1
17833	85273	not predicted	nervous system diseases [unspecific]	hsa-mir-124	0.71144	1
17838	13431	not predicted	leukemia, lymphocytic, chronic, b-cell	hsa-mir-214	0.71144	1
17862	15234	not predicted	squamous cell carcinoma, esophageal	hsa-mir-99b	0.71144	1
17901	19712	not predicted	colon neoplasms	hsa-mir-455	0.71144	1
17934	199817	3429	ischemic heart disease	hsa-let-7g	0.71144	1
18082	451636	27694	carcinoma, tounge	hsa-mir-124	0.71144	1
18085	16827	not predicted	carcinoma, cervical	hsa-mir-296	0.71144	1
18119	65631	4085	malignant neoplasms [unspecific]	hsa-mir-29b	0.71144	1
18181	97219	not predicted	nervous system diseases [unspecific]	hsa-mir-210	0.71144	1
18240	18518	not predicted	leukemia, lymphocytic, chronic, b-cell	hsa-mir-9	0.71144	1
18289	10945	not predicted	squamous cell carcinoma, esophageal	hsa-let-7e	0.71144	1
18370	8947	2732	colon neoplasms	hsa-mir-92a	0.71144	1
18509	250110	not predicted	congenital heart diseases	hsa-mir-196a-2	0.710411	1
18512	1292	42464	neoplasms [unspecific]	hsa-mir-1-2	0.710411	1
18536	9246	44653	neoplasms [unspecific]	hsa-mir-520f	0.710411	1
18540	8969	not predicted	endometriosis	hsa-mir-27b	0.710411	1
18556	9604	not predicted	endometriosis	hsa-mir-15b	0.710411	1
18619	102904	not predicted	congenital heart diseases	hsa-mir-21	0.710411	1
18683	3233	not predicted	melanoma	hsa-let-7a	0.708657	1
19084	44952	not predicted	carcinoma, colon	hsa-mir-675	0.708657	1
19098	36801	not predicted	atherosclerosis	hsa-mir-575	0.708657	1
19146	45245	3031	hypertrophy	hsa-mir-19b	0.708657	1
19429	37149	not predicted	parkinson disease	hsa-mir-134	0.708657	1
19528	22897	not predicted	parkinson disease	hsa-mir-183	0.708657	1
19589	65608	not predicted	lymphoma, large b-cell, diffuse	hsa-mir-296	0.708657	1
19713	81959	25007	myeloma	hsa-mir-181a	0.708657	1
19734	30508	not predicted	carcinoma, colon	hsa-mir-302a	0.708657	1
19749	59894	4750	squamous cell carcinoma, laryngeal or hypopharyngeal	hsa-let-7a	0.708657	1
19760	13365	not predicted	squamous cell carcinoma, esophageal	hsa-mir-138	0.708657	1
19775	46205	5347	squamous cell carcinoma, laryngeal or hypopharyngeal	hsa-mir-181a	0.708657	1
19785	9642	not predicted	lung neoplasms	hsa-mir-1224	0.708657	1
19911	18546	not predicted	lymphoma, large b-cell, diffuse	hsa-mir-126	0.708657	1
20001	55197	not predicted	lymphoma, large b-cell, diffuse	hsa-mir-197	0.708657	1
20002	7481	not predicted	atherosclerosis	hsa-mir-106b	0.708657	1
20015	13005	13770	carcinoma, colon	hsa-mir-24	0.708657	1
20016	44392	not predicted	lymphoma, large b-cell, diffuse	hsa-mir-19b	0.708657	1
20109	16615	not predicted	squamous cell carcinoma, esophageal	hsa-mir-184	0.708657	1
20205	44888	not predicted	lymphoma, large b-cell, diffuse	hsa-mir-451	0.708657	1
20215	8279	not predicted	squamous cell carcinoma, esophageal	hsa-mir-23b	0.708657	1
20286	9429	not predicted	lung neoplasms	hsa-mir-92	0.708657	1
20336	2330	not predicted	lung neoplasms	hsa-mir-29	0.708657	1
20380	43105	28143	carcinoma, breast, triple negative	hsa-mir-200	0.708657	1
20461	15126	not predicted	melanoma	hsa-mir-148	0.708657	1
20503	88007	not predicted	kidney diseases [unspecific]	hsa-let-7d	0.708657	1
20571	1720	not predicted	breast neoplasms	hsa-mir-128	0.708657	1
20584	12240	not predicted	squamous cell carcinoma, esophageal	hsa-mir-373	0.708657	1
20728	27124	not predicted	parkinson disease	hsa-let-7a	0.708657	1
20763	25584	8897	carcinoma, breast, triple negative	hsa-mir-182	0.708657	1
20880	86563	20646	myeloma	hsa-mir-27b	0.708657	1
20934	35090	15323	hypertrophy	hsa-mir-133a	0.708657	1
21093	12024	not predicted	colorectal carcinoma	hsa-mir-125	0.708657	1
21096	383511	26488	aneurysmal subarachnoid hemorrhage	hsa-mir-24	0.708657	1
21112	2012	25382	colorectal carcinoma	hsa-mir-132	0.708657	1
21113	3402	not predicted	colorectal carcinoma	hsa-mir-138	0.708657	1
21145	3200	not predicted	lung neoplasms	hsa-mir-103	0.708657	1
21152	13262	not predicted	lung neoplasms	hsa-mir-105	0.708657	1
21156	3529	not predicted	colorectal carcinoma	hsa-mir-197	0.708657	1
21207	146218	42409	liver fibrosis	hsa-mir-134	0.708657	1
21240	57273	not predicted	influenza	hsa-mir-31	0.708657	1
21261	9391	24643	heart failure	hsa-mir-1246	0.708657	1
21288	16342	not predicted	heart failure	hsa-mir-92	0.708657	1
21388	6636	not predicted	squamous cell carcinoma, esophageal	hsa-mir-106b	0.708657	1
21474	4962	1915	colorectal carcinoma	hsa-mir-200	0.708657	1
21475	1312	2529	colorectal carcinoma	hsa-mir-205	0.708657	1
21479	15808	not predicted	parkinson disease	hsa-mir-146b	0.708657	1
21586	8681	8299	colon neoplasms	hsa-mir-101	0.708657	1
21633	39059	not predicted	carcinoma, colon	hsa-mir-216a	0.708657	1
21678	38672	not predicted	adenocarcinoma, pancreatic ductal	hsa-mir-302a	0.708657	1
21887	7842	not predicted	melanoma	hsa-mir-509	0.708657	1
21923	7912	not predicted	squamous cell carcinoma, esophageal	hsa-mir-93	0.708657	1
21925	27617	not predicted	squamous cell carcinoma, esophageal	hsa-mir-675	0.708657	1
21928	20598	not predicted	heart failure	hsa-mir-105	0.708657	1
21930	7195	not predicted	heart failure	hsa-mir-103	0.708657	1
21987	6357	not predicted	colorectal carcinoma	hsa-mir-383	0.708657	1
22010	4156	not predicted	lung neoplasms	hsa-mir-362	0.708657	1
22018	3589	not predicted	lung neoplasms	hsa-mir-372	0.708657	1
22020	76571	27837	liver fibrosis	hsa-mir-34a	0.708657	1
22041	32495	not predicted	lymphoma, large b-cell, diffuse	hsa-mir-92a	0.708657	1
22070	6007	not predicted	lung neoplasms	hsa-mir-320	0.708657	1
22180	127796	24172	ischemic diseases [unspecific]	hsa-mir-182	0.708657	1
22254	7425	6916	colon neoplasms	hsa-let-7a	0.708657	1
22260	58355	not predicted	spinal cord injuries	hsa-let-7a	0.708657	1
22268	28747	not predicted	laryngeal neoplasms	hsa-let-7a	0.708657	1
22322	15412	not predicted	melanoma	hsa-mir-637	0.708657	1
22324	20551	not predicted	melanoma	hsa-mir-634	0.708657	1
22346	6038	not predicted	breast neoplasms	hsa-mir-570	0.708657	1
22485	42483	8115	carcinoma, breast, triple negative	hsa-mir-29	0.708657	1
22519	29921	not predicted	laryngeal neoplasms	hsa-mir-138	0.708657	1
22562	139991	9849	liver fibrosis	hsa-mir-27b	0.708657	1
22591	8864	not predicted	colorectal carcinoma	hsa-mir-509	0.708657	1
22597	7424	not predicted	colorectal carcinoma	hsa-mir-505	0.708657	1
22736	10534	not predicted	heart failure	hsa-mir-320	0.708657	1
22761	167835	not predicted	leukemia, lymphoblastic, acute, childhood	hsa-mir-182	0.708657	1
22825	13225	16768	carcinoma, colon	hsa-mir-101	0.708657	1
22922	13628	not predicted	colorectal carcinoma	hsa-mir-519c	0.708657	1
22988	19004	not predicted	carcinoma, colon	hsa-mir-149	0.708657	1
22999	18038	not predicted	carcinoma, colon	hsa-mir-138	0.708657	1
23035	4852	23997	heart failure	hsa-let-7a	0.708657	1
23072	45286	not predicted	squamous cell carcinoma, laryngeal or hypopharyngeal	hsa-mir-149	0.708657	1
23094	43403	4381	squamous cell carcinoma, laryngeal or hypopharyngeal	hsa-mir-132	0.708657	1
23096	58492	not predicted	squamous cell carcinoma, laryngeal or hypopharyngeal	hsa-mir-138	0.708657	1
23111	6725	not predicted	squamous cell carcinoma, esophageal	hsa-mir-146b	0.708657	1
23250	19413	not predicted	heart failure	hsa-mir-208	0.708657	1
23339	9328	not predicted	heart failure	hsa-mir-133	0.708657	1
23348	6511	not predicted	heart failure	hsa-mir-134	0.708657	1
23371	233405	not predicted	peripheral nerve injury	hsa-mir-138	0.708657	1
23417	5619	8445	heart failure	hsa-mir-19b	0.708657	1
23622	10550	not predicted	lung neoplasms	hsa-mir-886	0.708657	1
23623	85183	38406	malignant neoplasms [unspecific]	hsa-mir-138	0.708657	1
23651	83204	14878	ischemic diseases [unspecific]	hsa-mir-181a	0.708657	1
23717	29461	16161	squamous cell carcinoma, laryngeal or hypopharyngeal	hsa-mir-20a	0.708657	1
23737	42285	not predicted	influenza	hsa-mir-126	0.708657	1
23822	189813	not predicted	leukemia, lymphoblastic, acute, childhood	hsa-mir-34b	0.708657	1
23838	19581	28137	adenocarcinoma, pancreatic ductal	hsa-mir-107	0.708657	1
23849	26015	27871	adenocarcinoma, pancreatic ductal	hsa-mir-24-1	0.708657	1
23875	32824	26981	carcinoma, colon	hsa-mir-330	0.708657	1
23936	385069	24426	carcinoma, tounge	hsa-mir-183	0.708657	1
23940	50237	not predicted	influenza	hsa-mir-15b	0.708657	1
23959	27268	29261	influenza	hsa-mir-155	0.708657	1
23972	12685	not predicted	colorectal carcinoma	hsa-mir-886	0.708657	1
23991	57885	4955	squamous cell carcinoma, laryngeal or hypopharyngeal	hsa-mir-373	0.708657	1
24012	94801	31830	carcinoma, breast, triple negative	hsa-mir-940	0.708657	1
24096	97167	not predicted	spinal cord injuries	hsa-mir-191	0.708657	1
24125	80118	not predicted	spinal cord injuries	hsa-mir-182	0.708657	1
24130	52709	not predicted	spinal cord injuries	hsa-mir-126	0.708657	1
24173	24652	2049	squamous cell carcinoma, laryngeal or hypopharyngeal	hsa-mir-34a	0.708657	1
24193	41354	28986	spinal cord injuries	hsa-mir-155	0.708657	1
24212	7021	not predicted	heart failure	hsa-mir-383	0.708657	1
24234	32287	not predicted	atherosclerosis	hsa-mir-125	0.708657	1
24316	25686	12632	carcinoma, colon	hsa-mir-211	0.708657	1
24325	9601	13243	carcinoma, colon	hsa-mir-205	0.708657	1
24356	21384	8651	adenocarcinoma, pancreatic ductal	hsa-mir-200	0.708657	1
24479	126510	not predicted	kidney diseases [unspecific]	hsa-mir-200	0.708657	1
24490	75042	20919	marek disease	hsa-mir-155	0.708657	1
24599	72047	not predicted	spinal cord injuries	hsa-mir-29a	0.708657	1
24711	46734	not predicted	influenza	hsa-mir-34a	0.708657	1
24716	102478	not predicted	spinal cord injuries	hsa-mir-34b	0.708657	1
24746	27652	not predicted	colon neoplasms	hsa-mir-886	0.708657	1
24800	102205	not predicted	spinal cord injuries	hsa-mir-30b	0.708657	1
24802	22945	27137	adenocarcinoma, pancreatic ductal	hsa-let-7d	0.708657	1
25109	185589	not predicted	spinal cord injuries	hsa-mir-383	0.708657	1
25230	47846	not predicted	kidney diseases [unspecific]	hsa-mir-17	0.708657	1
25252	73519	not predicted	kidney diseases [unspecific]	hsa-mir-29	0.708657	1
25366	35426	not predicted	carcinoma, colon	hsa-mir-608	0.708159	1
25378	14504	not predicted	carcinoma, nasopharyngeal	hsa-mir-183	0.708159	1
25382	30456	not predicted	carcinoma, nasopharyngeal	hsa-mir-134	0.708159	1
25425	19184	not predicted	carcinoma, nasopharyngeal	hsa-let-7c	0.708159	1
25428	25317	not predicted	leukemia, lymphocytic, chronic, b-cell	hsa-mir-28	0.708159	1
25467	455273	not predicted	carcinoma, thyroid, anaplastic	hsa-mir-144	0.708159	1
25473	18673	10137	inflammation	hsa-mir-183	0.708159	1
25483	459965	not predicted	carcinoma, thyroid, anaplastic	hsa-mir-483	0.708159	1
25489	17647	26766	inflammation	hsa-mir-27b	0.708159	1
25505	38872	19030	squamous cell carcinoma, tongue	hsa-mir-15b	0.708159	1
25524	4459	not predicted	lung neoplasms	hsa-mir-377	0.708159	1
25533	8955	not predicted	leukemia, lymphocytic, chronic, b-cell	hsa-mir-143	0.708159	1
25565	121261	not predicted	squamous cell carcinoma, tongue	hsa-mir-498	0.708159	1
25636	16088	not predicted	carcinoma, colon	hsa-mir-499	0.708159	1
25701	45128	not predicted	carcinoma, breast	hsa-mir-199b	0.706461	1
25712	52082	not predicted	rheumatoid arthritis	hsa-mir-296	0.706461	1
25714	22740	21218	carcinoma, breast	hsa-mir-126	0.706461	1
25716	19729	20274	carcinoma, breast	hsa-mir-145	0.706461	1
25719	20196	not predicted	rheumatoid arthritis	hsa-mir-222	0.706461	1
25720	23986	not predicted	rheumatoid arthritis	hsa-mir-26a	0.706461	1
25721	21982	not predicted	rheumatoid arthritis	hsa-mir-27a	0.706461	1
25750	55201	not predicted	respiratory syncytial virus pneumonia	hsa-mir-221	0.706461	1
25753	30591	15808	carcinoma, breast	hsa-mir-200c	0.706461	1
25756	74009	not predicted	respiratory syncytial virus pneumonia	hsa-let-7c	0.706461	1
25767	19157	21591	carcinoma, breast	hsa-mir-34a	0.706461	1
25773	37309	23949	carcinoma, breast	hsa-mir-26a	0.706461	1
25774	41460	4499	carcinoma, breast	hsa-mir-27b	0.706461	1
25775	34846	4534	carcinoma, breast	hsa-mir-27a	0.706461	1
25800	22281	7971	carcinoma, breast	hsa-mir-222	0.706461	1
25802	12845	not predicted	prostate neoplasms	hsa-mir-1207	0.706461	1
25841	43775	not predicted	carcinoma, breast	hsa-mir-451	0.706461	1
25870	52268	not predicted	myocardial ischemic-reperfusion injury	hsa-mir-221	0.706461	1
25948	41833	24140	carcinoma, breast	hsa-mir-148a	0.706461	1
25962	61647	not predicted	carcinoma, breast	hsa-mir-151a	0.706461	1
26005	19070	46077	pituitary neoplasms	hsa-mir-21	0.705637	1
26082	1707	not predicted	breast neoplasms	hsa-mir-449a	0.70544	1
26097	40661	14612	carcinoma, breast	hsa-mir-193a	0.70544	1
26136	60136	not predicted	carcinoma, breast	hsa-mir-449a	0.70544	1
26158	39204	18549	carcinoma, breast	hsa-mir-101	0.70544	1
26159	53290	21235	carcinoma, breast	hsa-mir-128	0.70544	1
26160	36987	19824	carcinoma, breast	hsa-mir-132	0.70544	1
26161	28651	20197	carcinoma, breast	hsa-mir-141	0.70544	1
26163	28081	15378	carcinoma, breast	hsa-mir-96	0.70544	1
26169	50978	not predicted	carcinoma, breast, triple negative	hsa-mir-217	0.70544	1
26228	53251	21523	carcinoma, breast	hsa-mir-381	0.70544	1
26237	33668	15786	carcinoma, breast	hsa-mir-200a	0.70544	1
26251	9848	not predicted	medulloblastoma	hsa-mir-101	0.70544	1
26277	25023	not predicted	mesothelioma	hsa-mir-132	0.70544	1
26285	34747	7049	carcinoma, breast	hsa-mir-23a	0.70544	1
26312	53034	8968	carcinoma, breast	hsa-mir-200	0.70544	1
26317	13659	not predicted	carcinoma, esophageal	hsa-mir-200a	0.70544	1
26320	61530	not predicted	carcinoma, breast	hsa-mir-217	0.70544	1
26344	154431	not predicted	pediatric glioma	hsa-mir-19b-1	0.70544	1
26451	16225	not predicted	muscle atrophy	hsa-mir-206	0.70544	1
26470	3947	not predicted	osteosarcoma	hsa-mir-106a	0.70544	1
26559	21106	22563	carcinoma, endometrial	hsa-mir-96	0.70544	1
26652	12941	not predicted	carcinoma, esophageal	hsa-mir-141	0.70544	1
26656	3711	not predicted	osteosarcoma	hsa-mir-96	0.70544	1
26659	11501	not predicted	carcinoma, esophageal	hsa-mir-126	0.70544	1
26712	27481	not predicted	sepsis	hsa-mir-146b	0.705096	1
26767	66545	not predicted	carcinoma, oral	hsa-mir-542	0.705096	1
26800	14744	not predicted	leukemia, myeloid, acute	hsa-mir-542	0.705096	1
26806	50995	not predicted	acute myocardial infarction	hsa-mir-92a	0.705096	1
26832	18517	not predicted	cholangiocarcinoma	hsa-mir-150	0.705096	1
26833	27379	not predicted	cholangiocarcinoma	hsa-mir-152	0.705096	1
26853	63692	not predicted	colitis, ulcerative	hsa-let-7e	0.705096	1
26900	9008	not predicted	lung neoplasms	hsa-mir-301b	0.705096	1
26951	138023	not predicted	ependymoma	hsa-mir-10a	0.705096	1
26992	15973	not predicted	sepsis	hsa-mir-126	0.705096	1
27015	29010	46271	acute myocardial infarction	hsa-mir-126	0.705096	1
27028	34353	not predicted	sepsis	hsa-mir-499	0.705096	1
27042	46479	not predicted	colitis, ulcerative	hsa-mir-499	0.705096	1
27044	7490	43076	neoplasms [unspecific]	hsa-mir-301b	0.705096	1
27052	109630	not predicted	ependymoma	hsa-mir-29a	0.705096	1
27053	22703	not predicted	gastrointestinal neoplasms	hsa-mir-146b	0.705096	1
27108	81093	not predicted	choriocarcinoma	hsa-mir-200b	0.704817	1
27119	20986	not predicted	retinoblastoma	hsa-mir-218	0.704817	1
27144	12466	not predicted	diabetes mellitus	hsa-mir-143	0.704817	1
27166	10880	not predicted	diabetes mellitus	hsa-mir-34a	0.704817	1
27197	16695	not predicted	diabetes mellitus	hsa-mir-27a	0.704817	1
27198	10760	not predicted	bladder neoplasms	hsa-mir-199b	0.704817	1
27233	50917	46171	choriocarcinoma	hsa-mir-21	0.704817	1
27236	97795	not predicted	choriocarcinoma	hsa-mir-31	0.704817	1
27251	78261	not predicted	choriocarcinoma	hsa-mir-143	0.704817	1
27262	51869	22936	bronchopulmonary dysplasia	hsa-mir-19a	0.704817	1
27305	63853	not predicted	bronchopulmonary dysplasia	hsa-mir-19b-1	0.704817	1
27318	131996	not predicted	idiopathic pulmonary fibrosis	hsa-mir-29c	0.703901	1
27323	106834	not predicted	idiopathic pulmonary fibrosis	hsa-mir-29a	0.703901	1
27338	91616	not predicted	idiopathic pulmonary fibrosis	hsa-mir-142	0.703901	1
27344	4795	not predicted	glioma	hsa-mir-423	0.703901	1
27354	21737	not predicted	parkinson disease	hsa-mir-26a	0.703901	1
27376	3563	not predicted	glioma	hsa-mir-92a	0.703901	1
27379	4286	not predicted	osteosarcoma	hsa-mir-92a	0.703901	1
27394	11251	not predicted	atherosclerosis	hsa-mir-19b-1	0.703901	1
27451	6932	not predicted	breast neoplasms	hsa-let-7f	0.703205	1
27466	36240	not predicted	head and neck neoplasms	hsa-let-7f	0.703205	1
27533	18802	not predicted	leukemia	hsa-mir-26a	0.703205	1
27557	9616	40097	neoplasms [unspecific]	hsa-let-7f	0.703205	1
27567	64749	not predicted	human immunodeficiency virus infection	hsa-mir-331	0.703205	1
27609	6301	not predicted	squamous cell carcinoma, esophageal	hsa-mir-141	0.703205	1
27627	17546	1623	esophageal neoplasms	hsa-mir-194	0.703205	1
27634	20061	1548	human immunodeficiency virus infection	hsa-mir-210	0.703205	1
27668	13224	not predicted	squamous cell carcinoma, esophageal	hsa-mir-194	0.703205	1
27674	6655	not predicted	squamous cell carcinoma, esophageal	hsa-mir-26b	0.703205	1
27681	1877	not predicted	carcinoma, hepatocellular	hsa-mir-638	0.703205	1
27728	21459	30150	inflammation	hsa-mir-1-2	0.703205	1
27731	30320	405	human immunodeficiency virus infection	hsa-mir-9	0.703205	1
27753	37336	35682	carcinoma, breast, triple negative	hsa-mir-137	0.703205	1
27760	30052	8461	carcinoma, breast, triple negative	hsa-mir-195	0.703205	1
27763	19290	10270	inflammation	hsa-mir-182	0.703205	1
27770	16769	not predicted	thyroid neoplasms	hsa-mir-29b	0.703205	1
27775	17501	not predicted	leukemia	hsa-let-7b	0.703205	1
27783	24011	14765	inflammation	hsa-mir-212	0.703205	1
27784	23993	not predicted	leukemia	hsa-mir-196a	0.703205	1
27789	3405	not predicted	lung neoplasms	hsa-mir-194	0.703205	1
27795	64595	44760	carcinoma, breast, triple negative	hsa-mir-490	0.703205	1
27806	41903	not predicted	alzheimer disease	hsa-let-7f	0.703205	1
27810	24858	not predicted	thyroid neoplasms	hsa-mir-340	0.703205	1
27818	4775	24334	glioblastoma	hsa-mir-30e	0.703205	1
27823	5612	not predicted	glioblastoma	hsa-mir-339	0.703205	1
27839	20707	not predicted	thyroid neoplasms	hsa-mir-138	0.703205	1
27846	50032	29919	inflammation	hsa-mir-320	0.703205	1
27847	38152	not predicted	inflammation	hsa-mir-328	0.703205	1
27871	57926	not predicted	carcinoma, breast, triple negative	hsa-mir-328	0.703205	1
27878	26269	14019	carcinoma, breast, triple negative	hsa-mir-30a	0.703205	1
27884	22881	8410	adenocarcinoma, pancreatic ductal	hsa-mir-196a	0.703205	1
27899	19175	not predicted	adenocarcinoma, pancreatic ductal	hsa-mir-199a	0.703205	1
27942	15897	29296	stroke	hsa-mir-146a	0.703205	1
27963	24783	not predicted	stroke	hsa-mir-210	0.703205	1
28003	28928	not predicted	colon neoplasms	hsa-let-7f	0.703205	1
28007	41027	999	carcinoma, breast, triple negative	hsa-mir-196a	0.703205	1
28016	33351	31393	carcinoma, breast, triple negative	hsa-mir-199a	0.703205	1
28025	2952	not predicted	lung neoplasms	hsa-mir-196a	0.703205	1
28026	2890	not predicted	lung neoplasms	hsa-mir-196b	0.703205	1
28047	13479	not predicted	colon neoplasms	hsa-mir-328	0.703205	1
28104	39685	not predicted	stroke	hsa-mir-9	0.703205	1
28184	2697	11731	heart failure	hsa-mir-122	0.703205	1
28201	45654	not predicted	thyroid neoplasms	hsa-let-7f	0.703205	1
28214	23204	7923	human immunodeficiency virus infection	hsa-mir-93	0.703205	1
28218	22005	not predicted	stroke	hsa-mir-30a	0.703205	1
28239	326861	not predicted	neuroendocrine tumors	hsa-mir-339	0.703205	1
28254	203600	not predicted	neuroendocrine tumors	hsa-mir-30a	0.703205	1
28288	10826	not predicted	atherosclerosis	hsa-mir-9	0.703205	1
28292	3676	not predicted	osteosarcoma	hsa-mir-125b	0.703205	1
28322	178432	not predicted	neuroendocrine tumors	hsa-mir-210	0.703205	1
28364	18008	not predicted	alzheimer disease	hsa-mir-330	0.703205	1
28393	20741	not predicted	adenocarcinoma, pancreatic ductal	hsa-mir-29b-2	0.703205	1
28408	7286	not predicted	leukemia	hsa-mir-223	0.703205	1
28409	255646	20731	neuroinflammation	hsa-mir-27b	0.703205	1
28433	12378	not predicted	squamous cell carcinoma, esophageal	hsa-mir-196a	0.703205	1
28445	29715	27795	adenocarcinoma, pancreatic ductal	hsa-mir-30e	0.703205	1
28446	21047	not predicted	leukemia	hsa-mir-138	0.703205	1
28464	479190	not predicted	neuroendocrine tumors	hsa-mir-660	0.703205	1
28500	10612	not predicted	colon neoplasms	hsa-mir-196b	0.703205	1
28501	9885	957	colon neoplasms	hsa-mir-196a	0.703205	1
28508	18118	not predicted	atherosclerosis	hsa-mir-328	0.703205	1
28557	21282	not predicted	atrial fibrillation	hsa-mir-499	0.70298	1
28564	16258	not predicted	squamous cell carcinoma, head and neck	hsa-mir-491	0.70298	1
28566	83322	not predicted	carcinoma, lung	hsa-mir-486	0.70298	1
28585	53024	not predicted	ischemia-reperfusion injury	hsa-mir-144	0.70298	1
28645	97719	not predicted	carcinoma, lung	hsa-mir-199a	0.70298	1
28697	87861	not predicted	carcinoma, lung	hsa-mir-1	0.70298	1
28706	165496	not predicted	carcinoma, lung	hsa-mir-383	0.70298	1
28715	28995	not predicted	ischemia-reperfusion injury	hsa-mir-29a	0.70298	1
28722	101269	not predicted	carcinoma, lung	hsa-mir-328	0.70298	1
28727	78868	not predicted	carcinoma, lung	hsa-mir-30a	0.70298	1
28822	18544	not predicted	colorectal carcinoma	hsa-mir-18	0.70298	1
28842	5698	not predicted	colorectal carcinoma	hsa-mir-34	0.70298	1
29000	70265	not predicted	ischemia-reperfusion injury	hsa-mir-423	0.70298	1
29072	95404	not predicted	ischemia-reperfusion injury	hsa-mir-19	0.70298	1
29080	4439	not predicted	lung neoplasms	hsa-mir-34	0.70298	1
29088	13927	not predicted	lung neoplasms	hsa-mir-18	0.70298	1
29190	44361	not predicted	ischemia-reperfusion injury	hsa-mir-1	0.70298	1
29198	102441	not predicted	carcinoma, lung	hsa-mir-34	0.70298	1
29201	190807	33621	liver fibrosis	hsa-mir-34	0.70298	1
29220	83724	not predicted	carcinoma, lung	hsa-mir-25	0.70298	1
29298	63300	not predicted	leukemia, promyelocytic, acute	hsa-mir-15b	0.70298	1
29299	163426	26241	recurrent spontaneous abortion	hsa-mir-23a	0.70298	1
29317	46502	not predicted	leukemia, promyelocytic, acute	hsa-mir-142	0.70298	1
29334	47806	not predicted	leukemia, promyelocytic, acute	hsa-mir-182	0.70298	1
29355	3075	24285	glioblastoma	hsa-mir-30b	0.70298	1
29431	64579	not predicted	leukemia, promyelocytic, acute	hsa-mir-107	0.70298	1
29453	19384	not predicted	glioblastoma	hsa-mir-18	0.70298	1
29458	9822	not predicted	colorectal carcinoma	hsa-mir-374b	0.70298	1
29468	4825	not predicted	glioblastoma	hsa-mir-296	0.70298	1
29547	146305	14988	recurrent spontaneous abortion	hsa-mir-25	0.70298	1
29555	123126	17249	recurrent spontaneous abortion	hsa-mir-16	0.70298	1
29582	122029	26755	liver fibrosis	hsa-mir-30a	0.70298	1
29631	169648	23787	recurrent spontaneous abortion	hsa-mir-486	0.70298	1
29655	10335	not predicted	glioblastoma	hsa-mir-505	0.70298	1
29697	18953	not predicted	colorectal carcinoma	hsa-mir-466	0.70298	1
29698	8038	not predicted	colorectal carcinoma	hsa-mir-484	0.70298	1
29766	6863	34566	neoplasms [unspecific]	hsa-mir-493	0.70298	1
29767	2668	34577	neoplasms [unspecific]	hsa-mir-491	0.70298	1
29777	8061	not predicted	colorectal carcinoma	hsa-mir-502	0.70298	1
29811	7621	not predicted	atrial fibrillation	hsa-mir-146a	0.70298	1
29819	75420	not predicted	carcinoma, lung	hsa-mir-133b	0.70298	1
29823	46311	not predicted	leukemia, promyelocytic, acute	hsa-mir-16	0.70298	1
29824	7998	not predicted	breast neoplasms	hsa-mir-18	0.70298	1
29900	7708	not predicted	colorectal carcinoma	hsa-mir-630	0.70298	1
30035	16719	not predicted	squamous cell carcinoma, head and neck	hsa-mir-1	0.70298	1
30066	294281	4496	neuroinflammation	hsa-mir-124	0.70298	1
30142	59702	not predicted	carcinoma, lung	hsa-mir-29a	0.70298	1
30143	80928	not predicted	carcinoma, lung	hsa-mir-29c	0.70298	1
30155	73422	not predicted	carcinoma, lung	hsa-mir-27a	0.70298	1
30161	75220	not predicted	carcinoma, lung	hsa-mir-26a	0.70298	1
30173	53773	not predicted	carcinoma, lung	hsa-mir-223	0.70298	1
30201	56402	not predicted	leukemia, promyelocytic, acute	hsa-let-7c	0.70298	1
30258	95194	not predicted	carcinoma, lung	hsa-mir-183	0.70298	1
30259	77886	not predicted	carcinoma, lung	hsa-mir-15b	0.70298	1
30261	30809	28858	carcinoma, lung	hsa-mir-155	0.70298	1
30262	76670	not predicted	carcinoma, lung	hsa-mir-149	0.70298	1
30269	74469	not predicted	carcinoma, lung	hsa-mir-124	0.70298	1
30283	76379	not predicted	carcinoma, lung	hsa-mir-107	0.70298	1
30302	22656	not predicted	atrial fibrillation	hsa-mir-24	0.70298	1
30313	51432	not predicted	carcinoma, urothelial, upper tract	hsa-mir-199a	0.70298	1
30365	66714	not predicted	carcinoma, lung	hsa-mir-19a	0.70298	1
30537	3618	20809	colorectal carcinoma	hsa-mir-196a	0.702273	1
30772	9548	not predicted	carcinoma, hepatocellular	hsa-mir-216	0.702273	1
30781	5644	not predicted	carcinoma, hepatocellular	hsa-mir-219	0.702273	1
31213	48557	not predicted	germ cell tumor	hsa-mir-372	0.702273	1
31361	11060	not predicted	carcinoma, nasopharyngeal	hsa-mir-200c	0.702273	1
31364	12094	not predicted	carcinoma, nasopharyngeal	hsa-mir-200a	0.702273	1
31552	170725	6708	aneurysm	hsa-mir-141	0.702273	1
31609	31511	6765	adenocarcinoma, gastric	hsa-let-7	0.702273	1
31755	56641	not predicted	lymphoma, large b-cell, diffuse	hsa-mir-34	0.702273	1
31799	119807	not predicted	lymphoma, large b-cell, diffuse	hsa-mir-18	0.702273	1
31846	48549	1870	adenocarcinoma, gastric	hsa-mir-194	0.702273	1
31891	20497	not predicted	bladder neoplasms	hsa-mir-92b	0.702273	1
31919	32422	not predicted	lymphoma, large b-cell, diffuse	hsa-mir-19b-1	0.702273	1
31937	393525	not predicted	neuroinflammation	hsa-mir-608	0.702273	1
32155	311483	34257	non-syndromic orofacial clefts	hsa-mir-19b-1	0.702273	1
32164	26070	not predicted	rectal neoplasms	hsa-mir-19a	0.702273	1
32186	228000	8967	psychiatric disorders	hsa-mir-132	0.702273	1
32399	14365	not predicted	carcinoma, nasopharyngeal	hsa-mir-141	0.702273	1
32910	472660	17807	cardiac fibrosis	hsa-mir-200b	0.702273	1
32925	53073	not predicted	rectal neoplasms	hsa-mir-133a	0.702273	1
32939	3141	not predicted	carcinoma, hepatocellular	hsa-mir-455	0.702273	1
32943	25231	39172	inflammation	hsa-mir-199b	0.702273	1
32946	65144	not predicted	rectal neoplasms	hsa-mir-452	0.702273	1
32952	112500	39225	inflammation	hsa-mir-449c	0.702273	1
32953	23438	not predicted	carcinoma, renal cell	hsa-let-7f	0.702273	1
32979	4538	not predicted	carcinoma, renal cell	hsa-let-7a	0.702273	1
32997	13207	not predicted	carcinoma, hepatocellular	hsa-mir-384	0.702273	1
33049	17420	not predicted	carcinoma, nasopharyngeal	hsa-mir-23b	0.702273	1
33068	232140	26503	chronic inflammation	hsa-mir-99b	0.702273	1
33126	3483	not predicted	carcinoma, hepatocellular	hsa-mir-663a	0.702273	1
33149	260744	44258	chronic inflammation	hsa-mir-92b	0.702273	1
33496	62774	not predicted	colon neoplasms	hsa-mir-3613	0.702273	1
33551	418049	42971	non-syndromic orofacial clefts	hsa-mir-18	0.702273	1
33587	35052	4788	adenocarcinoma, gastric	hsa-let-7c	0.702273	1
33693	5810	not predicted	carcinoma, renal cell	hsa-mir-1	0.702273	1
33695	93361	31864	inflammation	hsa-mir-18	0.702273	1
33759	11130	not predicted	carcinoma, renal cell	hsa-mir-663a	0.702273	1
33785	212945	5641	porcine reproductive and respiratory syndrome virus infection	hsa-mir-140	0.702273	1
33838	4352	not predicted	carcinoma, hepatocellular	hsa-mir-300	0.702273	1
33867	8928	1597	esophageal neoplasms	hsa-mir-192	0.702273	1
33868	41115	not predicted	colon neoplasms	hsa-mir-18	0.702273	1
33889	59369	1407	adenocarcinoma, gastric	hsa-mir-372	0.702273	1
33895	52288	not predicted	carcinoma, nasopharyngeal	hsa-mir-374a	0.702273	1
33897	24983	1533	adenocarcinoma, gastric	hsa-mir-375	0.702273	1
33980	2921	not predicted	carcinoma, hepatocellular	hsa-mir-33b	0.702273	1
33986	11143	not predicted	bladder neoplasms	hsa-mir-133b	0.702273	1
33995	42569	not predicted	lymphoma, large b-cell, diffuse	hsa-mir-10a	0.702273	1
34146	30095	10794	adenocarcinoma, gastric	hsa-mir-30a	0.702273	1
34174	61101	not predicted	lymphoma, large b-cell, diffuse	hsa-mir-198	0.702273	1
34195	39861	not predicted	rectal neoplasms	hsa-mir-375	0.702273	1
34202	26906	not predicted	lymphoma, large b-cell, diffuse	hsa-mir-19a	0.702273	1
34208	7928	not predicted	carcinoma, hepatocellular	hsa-mir-298	0.702273	1
34213	58791	not predicted	carcinoma, nasopharyngeal	hsa-mir-346	0.702273	1
34251	14236	not predicted	carcinoma, nasopharyngeal	hsa-mir-30a	0.702273	1
34484	127130	10384	liver fibrosis	hsa-mir-130a	0.702273	1
34604	105458	not predicted	rectal neoplasms	hsa-mir-608	0.702273	1
35716	5398	not predicted	carcinoma, hepatocellular	hsa-mir-525	0.702273	1
35776	3616	not predicted	carcinoma, hepatocellular	hsa-mir-504	0.702273	1
35887	18752	1415	inflammation	hsa-mir-1-1	0.702273	1
36126	97306	36328	inflammation	hsa-mir-147	0.702273	1
36193	181116	not predicted	recurrent spontaneous abortion	hsa-mir-127	0.702273	1
36200	66576	35675	carcinoma, breast, triple negative	hsa-mir-136	0.702273	1
36272	76585	37275	inflammation	hsa-mir-105	0.702273	1
36412	29579	not predicted	colon neoplasms	hsa-mir-374a	0.702273	1
36509	147065	not predicted	rectal neoplasms	hsa-mir-18	0.702273	1
36528	17524	10570	inflammation	hsa-mir-192	0.702273	1
36668	3170	not predicted	carcinoma, hepatocellular	hsa-mir-885	0.702273	1
36753	12013	not predicted	carcinoma, nasopharyngeal	hsa-mir-125b	0.702273	1
36780	28921	not predicted	esophageal neoplasms	hsa-mir-502	0.702273	1
36811	13160	41004	neoplasms [unspecific]	hsa-mir-193	0.702273	1
36941	20317	37836	inflammation	hsa-mir-204	0.702273	1
36973	62407	38183	inflammation	hsa-mir-219	0.702273	1
37145	42583	not predicted	carcinoma, cervical	hsa-mir-519d	0.702273	1
37149	9088	not predicted	colorectal carcinoma	hsa-mir-146	0.702273	1
37232	19544	not predicted	colorectal carcinoma	hsa-mir-130	0.702273	1
37285	53974	not predicted	adenocarcinoma, gastric	hsa-mir-449a	0.702273	1
37323	5620	not predicted	colorectal carcinoma	hsa-mir-198	0.702273	1
37327	2035	28015	colorectal carcinoma	hsa-mir-192	0.702273	1
37366	502954	28486	cardiac fibrosis	hsa-mir-29b	0.702273	1
37476	56732	not predicted	esophageal neoplasms	hsa-mir-543	0.702273	1
37549	9664	not predicted	heart failure	hsa-mir-34	0.702273	1
37593	9165	24523	esophageal neoplasms	hsa-mir-106b	0.702273	1
38117	15304	not predicted	carcinoma, nasopharyngeal	hsa-mir-130a	0.702273	1
38176	5134	46771	colorectal carcinoma	hsa-mir-217	0.702273	1
38215	28645	12541	carcinoma, breast, triple negative	hsa-mir-34c	0.702273	1
38330	10641	not predicted	melanoma	hsa-mir-484	0.702273	1
38453	7763	36981	neoplasms [unspecific]	hsa-mir-219	0.702273	1
38673	2752	not predicted	glioblastoma	hsa-mir-204	0.702273	1
38758	4010	not predicted	carcinoma, renal cell	hsa-mir-181a	0.702273	1
38885	99340	40993	viral infectious disease	hsa-mir-184	0.702273	1
38952	26738	41160	viral infectious disease	hsa-mir-155	0.702273	1
39147	14911	not predicted	colorectal carcinoma	hsa-mir-371	0.702273	1
39226	6000	not predicted	colorectal carcinoma	hsa-mir-33b	0.702273	1
39275	334677	26286	vascular hypertrophy	hsa-mir-1	0.702273	1
39458	145192	28000	recurrent spontaneous abortion	hsa-mir-93	0.702273	1
39544	506187	not predicted	cardiac fibrosis	hsa-mir-135a	0.702273	1
39703	512931	22076	cardiac fibrosis	hsa-mir-130a	0.702273	1
39720	245874	24550	ischemic diseases [unspecific]	hsa-mir-194	0.702273	1
39787	6062	not predicted	carcinoma, renal cell	hsa-mir-138	0.702273	1
39874	402973	not predicted	vascular hypertrophy	hsa-mir-133	0.702273	1
39927	7067	not predicted	carcinoma, renal cell	hsa-mir-196a	0.702273	1
39981	4533	not predicted	carcinoma, renal cell	hsa-mir-193a	0.702273	1
39985	194252	3737	vascular hypertrophy	hsa-mir-21	0.702273	1
40178	5279	not predicted	colorectal carcinoma	hsa-mir-452	0.702273	1
40257	29583	not predicted	colorectal carcinoma	hsa-mir-365-2	0.702273	1
40312	8284	not predicted	colorectal carcinoma	hsa-mir-431	0.702273	1
40348	35015	31354	viral infectious disease	hsa-mir-223	0.702273	1
40521	15998	not predicted	bladder neoplasms	hsa-mir-449a	0.702273	1
40575	13820	not predicted	bladder neoplasms	hsa-mir-103	0.702273	1
40607	11480	not predicted	bladder neoplasms	hsa-mir-138	0.702273	1
40639	5331	13991	bladder neoplasms	hsa-mir-122	0.702273	1
40643	20628	not predicted	bladder neoplasms	hsa-mir-129	0.702273	1
40787	541063	not predicted	vascular hypertrophy	hsa-mir-208	0.702273	1
41034	14386	not predicted	colorectal carcinoma	hsa-mir-501	0.702273	1
41126	329048	20908	cardiac fibrosis	hsa-mir-30	0.702273	1
41152	296807	20860	cardiac fibrosis	hsa-mir-21	0.702273	1
41321	44964	15839	bladder neoplasms	hsa-mir-190	0.702273	1
41344	5816	14703	bladder neoplasms	hsa-mir-18a	0.702273	1
41362	10205	not predicted	bladder neoplasms	hsa-mir-185	0.702273	1
41381	15265	not predicted	melanoma	hsa-mir-769	0.702273	1
41450	22015	not predicted	esophageal neoplasms	hsa-mir-92b	0.702273	1
41581	50691	not predicted	bladder neoplasms	hsa-mir-216	0.702273	1
41739	16164	not predicted	colorectal carcinoma	hsa-mir-519d	0.702273	1
41771	443204	not predicted	aneurysmal subarachnoid hemorrhage	hsa-mir-502	0.702273	1
41857	9341	22570	colon neoplasms	hsa-mir-483	0.702273	1
41870	9558	not predicted	carcinoma, renal cell	hsa-mir-362	0.702273	1
42058	12272	23758	bladder neoplasms	hsa-mir-200	0.702273	1
42065	8592	not predicted	bladder neoplasms	hsa-mir-204	0.702273	1
42118	9743	not predicted	carcinoma, renal cell	hsa-mir-194	0.702273	1
42122	4020	not predicted	carcinoma, renal cell	hsa-mir-192	0.702273	1
42367	7628	not predicted	colorectal carcinoma	hsa-mir-650	0.702273	1
42555	5307	2901	heart failure	hsa-mir-20b	0.702273	1
43036	20090	not predicted	carcinoma, renal cell	hsa-mir-219	0.702273	1
43055	11570	not predicted	carcinoma, cervical	hsa-mir-140	0.702273	1
43077	14255	not predicted	carcinoma, nasopharyngeal	hsa-mir-181a	0.702273	1
43093	8584	46668	carcinoma, renal cell	hsa-mir-217	0.702273	1
43219	8025	9147	bladder neoplasms	hsa-mir-335	0.702273	1
43242	7380	9827	bladder neoplasms	hsa-mir-30a	0.702273	1
43304	17848	not predicted	carcinoma, cervical	hsa-mir-217	0.702273	1
43305	16898	not predicted	carcinoma, cervical	hsa-mir-211	0.702273	1
43411	10049	not predicted	carcinoma, renal cell	hsa-mir-34	0.702273	1
43525	390027	15275	cardiac fibrosis	hsa-mir-9	0.702273	1
43548	4224	not predicted	melanoma	hsa-mir-99b	0.702273	1
43588	30513	not predicted	carcinoma, renal cell	hsa-mir-18	0.702273	1
43736	83969	38990	viral infectious disease	hsa-mir-590	0.702273	1
43824	2814	26743	glioblastoma	hsa-let-7g	0.702273	1
43875	470232	25316	chronic inflammatory pain	hsa-mir-16	0.702273	1
43925	23847	not predicted	carcinoma, nasopharyngeal	hsa-mir-199b	0.702273	1
44093	17767	not predicted	bladder neoplasms	hsa-mir-425	0.702273	1
44110	8484	not predicted	carcinoma, cervical	hsa-mir-23b	0.702273	1
44168	148239	43779	inflammation	hsa-mir-1270	0.702273	1
44256	7229	not predicted	colorectal carcinoma	hsa-mir-885	0.702273	1
44486	11073	not predicted	bladder neoplasms	hsa-mir-503	0.702273	1
44504	50276	not predicted	ewing sarcoma	hsa-mir-124	0.702273	1
44685	11491	not predicted	heart failure	hsa-mir-454	0.702273	1
44781	137362	2906	liver fibrosis	hsa-mir-200a	0.702273	1
44847	168000	30424	ischemic diseases [unspecific]	hsa-mir-199a	0.702273	1
44881	327103	2457	vascular hypertrophy	hsa-mir-133a	0.702273	1
44922	182186	11773	lung injury [unspecific]	hsa-mir-150	0.702273	1
45047	53930	11450	lymphoma, large b-cell	hsa-mir-181a	0.702273	1
45081	6719	not predicted	carcinoma, cervical	hsa-mir-96	0.702273	1
45152	9375	not predicted	carcinoma, renal cell	hsa-mir-455	0.702273	1
45193	21122	not predicted	melanoma	hsa-mir-18	0.702273	1
45299	10978	not predicted	carcinoma, renal cell	hsa-mir-495	0.702273	1
45312	418048	not predicted	pediatric glioma	hsa-mir-18	0.702273	1
45605	8070	not predicted	carcinoma, cervical	hsa-mir-429	0.702273	1
45618	36214	not predicted	carcinoma, cervical	hsa-mir-421	0.702273	1
46050	155707	16640	lung injury [unspecific]	hsa-mir-26a	0.702273	1
46151	399044	not predicted	lung injury [unspecific]	hsa-mir-135a	0.702273	1
46170	193257	27887	lung injury [unspecific]	hsa-mir-223	0.702273	1
46321	180666	42849	hypertrophic scar	hsa-mir-137	0.702273	1
46528	446449	24149	vascular hypertrophy	hsa-let-7a	0.702273	1
46554	10273	not predicted	carcinoma, nasopharyngeal	hsa-mir-31	0.702273	1
46742	17493	not predicted	carcinoma, nasopharyngeal	hsa-mir-96	0.702273	1
46750	41817	not predicted	carcinoma, cervical	hsa-mir-543	0.702273	1
47420	18237	10154	adenocarcinoma, gastric	hsa-mir-31	0.702273	1
47580	20499	not predicted	carcinoma, oral	hsa-mir-34a	0.701371	1
47597	38003	not predicted	chronic obstructive pulmonary disease	hsa-mir-451	0.701371	1
47602	104332	27485	heart diseases [unspecific]	hsa-mir-122	0.701371	1
47612	156978	23020	heart diseases [unspecific]	hsa-mir-101	0.701371	1
47665	28152	not predicted	chronic obstructive pulmonary disease	hsa-mir-1	0.701371	1
47735	88507	29154	squamous cell carcinoma	hsa-mir-155	0.701371	1
47762	2903	not predicted	carcinoma, hepatocellular	hsa-mir-410	0.701371	1
47792	176402	25734	heart diseases [unspecific]	hsa-mir-342	0.701371	1
47809	74833	23252	heart diseases [unspecific]	hsa-mir-34a	0.701371	1
47827	23799	23631	diabetic nephropathy	hsa-mir-34a	0.701371	1
47831	41249	24003	diabetic nephropathy	hsa-mir-342	0.701371	1
47871	31755	not predicted	rheumatoid arthritis	hsa-mir-139	0.701371	1
47890	37515	13490	diabetic nephropathy	hsa-mir-27b	0.701371	1
47918	33794	not predicted	chronic obstructive pulmonary disease	hsa-mir-146b	0.701371	1
47938	169460	not predicted	squamous cell carcinoma	hsa-mir-340	0.701371	1
47947	20484	not predicted	rheumatoid arthritis	hsa-mir-210	0.701371	1
47953	22932	not predicted	rheumatoid arthritis	hsa-mir-23a	0.701371	1
48018	119549	not predicted	squamous cell carcinoma	hsa-mir-205	0.701371	1
48021	120497	not predicted	squamous cell carcinoma	hsa-mir-223	0.701371	1
48053	42744	8687	myotonic muscular dystrophy	hsa-mir-1	0.701371	1
48071	22506	17987	adenocarcinoma, pancreatic ductal	hsa-let-7	0.701371	1
48117	8172	16932	squamous cell carcinoma, oral	hsa-mir-205	0.701371	1
48129	12998	not predicted	squamous cell carcinoma, oral	hsa-mir-191	0.701371	1
48140	21999	not predicted	squamous cell carcinoma, oral	hsa-mir-181	0.701371	1
48162	83258	21747	rhinosinusitis	hsa-mir-210	0.701371	1
48195	49678	not predicted	chronic obstructive pulmonary disease	hsa-let-7d	0.701371	1
48204	14800	1221	squamous cell carcinoma, oral	hsa-mir-139	0.701371	1
48222	77727	not predicted	rheumatoid arthritis	hsa-mir-532	0.701371	1
48387	36593	not predicted	melanoma	hsa-mir-4286	0.701371	1
48400	27894	3544	nasopharyngeal neoplasms	hsa-mir-342	0.701371	1
48492	109267	not predicted	spinal cord injuries	hsa-mir-199a	0.701371	1
48520	39594	not predicted	gastrointestinal neoplasms	hsa-mir-101	0.701371	1
48529	11223	not predicted	colorectal carcinoma	hsa-mir-124a	0.701371	1
48536	23973	not predicted	gastrointestinal neoplasms	hsa-mir-122	0.701371	1
48553	39874	not predicted	gastrointestinal neoplasms	hsa-mir-7	0.701371	1
48556	47383	not predicted	gastrointestinal neoplasms	hsa-mir-181	0.701371	1
48690	50085	not predicted	gastrointestinal neoplasms	hsa-mir-34	0.701371	1
48712	26923	not predicted	gastrointestinal neoplasms	hsa-mir-19a	0.701371	1
48713	37433	not predicted	gastrointestinal neoplasms	hsa-mir-19b	0.701371	1
48724	61269	not predicted	squamous cell carcinoma, oral	hsa-mir-769	0.701371	1
48743	67228	not predicted	spinal cord injuries	hsa-mir-210	0.701371	1
48754	52939	not predicted	spinal cord injuries	hsa-mir-223	0.701371	1
48761	13637	not predicted	colorectal adenocarcinoma	hsa-mir-34a	0.701371	1
48764	60467	13532	diabetic nephropathy	hsa-let-7i	0.701371	1
48769	32593	not predicted	gastrointestinal neoplasms	hsa-mir-212	0.701371	1
48770	35794	not predicted	gastrointestinal neoplasms	hsa-mir-215	0.701371	1
48806	13971	not predicted	leukemia	hsa-mir-23a	0.701371	1
48807	50280	not predicted	muscle diseases [unspecific]	hsa-mir-122	0.701371	1
48830	12886	not predicted	chronic obstructive pulmonary disease	hsa-mir-155	0.701371	1
48832	60900	not predicted	spinal cord injuries	hsa-mir-23a	0.701371	1
48837	48272	not predicted	chronic obstructive pulmonary disease	hsa-mir-139	0.701371	1
48844	33316	not predicted	chronic obstructive pulmonary disease	hsa-mir-23a	0.701371	1
48869	24678	not predicted	chronic obstructive pulmonary disease	hsa-mir-210	0.701371	1
48876	138474	not predicted	spinal cord injuries	hsa-mir-328	0.701371	1
48883	19393	not predicted	leukemia	hsa-mir-139	0.701371	1
48895	27073	not predicted	leukemia	hsa-mir-181	0.701371	1
48909	15944	not predicted	leukemia	hsa-mir-107	0.701371	1
48924	61229	not predicted	gastrointestinal neoplasms	hsa-mir-421	0.701371	1
48929	36248	not predicted	gastrointestinal neoplasms	hsa-mir-451	0.701371	1
48936	96447	not predicted	spinal cord injuries	hsa-mir-494	0.701371	1
48956	34032	not predicted	colorectal carcinoma	hsa-mir-4286	0.701371	1
48961	64300	not predicted	adenocarcinoma, pancreatic ductal	hsa-mir-421	0.701371	1
48964	7213	not predicted	neuroblastoma	hsa-mir-143	0.700705	1
48967	11601	not predicted	neuroblastoma	hsa-mir-141	0.700705	1
49112	58298	not predicted	pituitary adenoma	hsa-mir-181b	0.700705	1
49113	56097	not predicted	pituitary adenoma	hsa-mir-181a	0.700705	1
49132	13088	not predicted	neuroblastoma	hsa-mir-34c	0.700705	1
49177	19541	not predicted	neuroblastoma	hsa-mir-451	0.700705	1
49200	20047	not predicted	neuroblastoma	hsa-mir-7	0.700705	1
49235	46643	not predicted	pituitary adenoma	hsa-mir-23a	0.700705	1
49259	248392	14503	mesial temporal lobe epilepsy	hsa-mir-143	0.700705	1
49327	8765	32720	hepatitis c virus infection	hsa-mir-19a	0.700705	1
49346	19317	not predicted	leukemia	hsa-mir-181b	0.700705	1
49407	37196	not predicted	pituitary adenoma	hsa-mir-210	0.700705	1
49427	12359	41576	hepatitis c virus infection	hsa-mir-27b	0.700705	1
49444	949	not predicted	carcinoma, hepatocellular	hsa-mir-181b	0.700705	1
49458	11975	39731	hepatitis c virus infection	hsa-mir-26b	0.700705	1
49468	17205	not predicted	adenocarcinoma, lung	hsa-mir-144	0.700705	1
49471	20072	not predicted	adenocarcinoma, lung	hsa-mir-140	0.700705	1
49529	13693	not predicted	adenocarcinoma, lung	hsa-mir-206	0.700705	1
49540	7916	not predicted	adenocarcinoma, lung	hsa-mir-223	0.700705	1
49547	28577	not predicted	pituitary adenoma	hsa-mir-34a	0.700705	1
49563	11760	1038	squamous cell carcinoma, oral	hsa-mir-144	0.700705	1
49568	11944	not predicted	adenocarcinoma, lung	hsa-mir-29c	0.700705	1
49586	14898	not predicted	leukemia	hsa-mir-92a	0.700705	1
49627	16135	not predicted	adenocarcinoma, lung	hsa-mir-33a	0.700705	1
49631	91750	not predicted	carcinoma, rectal	hsa-mir-141	0.700705	1
49633	94377	not predicted	carcinoma, rectal	hsa-mir-143	0.700705	1
49637	14555	not predicted	adenocarcinoma, lung	hsa-mir-34c	0.700705	1
49644	35042	not predicted	leukemia-lymphoma, adult t-cell	hsa-mir-223	0.700705	1
49653	11148	not predicted	adenocarcinoma, lung	hsa-mir-30a	0.700705	1
49682	15101	44363	hepatitis c virus infection	hsa-mir-503	0.700705	1
49787	21782	not predicted	adenocarcinoma, lung	hsa-mir-7	0.700705	1
49853	146450	not predicted	carcinoma, rectal	hsa-mir-30a	0.700705	1
49870	6631	44888	neoplasms [unspecific]	hsa-mir-511	0.700705	1
49879	19192	not predicted	adenocarcinoma, lung	hsa-mir-451a	0.700705	1
49976	20228	38031	hepatitis b virus infection	hsa-mir-194	0.700705	1
50007	52066	not predicted	pituitary adenoma	hsa-mir-106b	0.700705	1
50011	18830	31955	hepatitis c virus infection	hsa-mir-378a	0.700705	1
50024	2173	not predicted	gastric neoplasms	hsa-mir-491	0.700705	1
50026	9315	618	squamous cell carcinoma, oral	hsa-mir-181a	0.700705	1
50027	14436	not predicted	squamous cell carcinoma, oral	hsa-mir-181b	0.700705	1
50133	14181	not predicted	leukemia	hsa-mir-10b	0.700705	1
50134	32075	32899	hepatitis b virus infection	hsa-mir-520a	0.700705	1
50160	13361	not predicted	neuroblastoma	hsa-mir-181a	0.700705	1
50218	19039	36121	cardiovascular diseases [unspecific]	hsa-mir-27b	0.700202	1
50255	44097	42703	cardiovascular diseases [unspecific]	hsa-mir-30c	0.700202	1
50258	12680	not predicted	carcinoma, colon	hsa-mir-199a	0.700202	1
50259	136266	3829	thyroid-associated ophthalmopathy	hsa-mir-146a	0.700202	1
50276	50808	not predicted	polycystic ovarian syndrome	hsa-mir-27a	0.700202	1
50279	15015	40943	cardiovascular diseases [unspecific]	hsa-mir-106b	0.700202	1
50290	60110	not predicted	adenocarcinoma, colon	hsa-mir-223	0.700202	1
50298	7186	not predicted	lymphoma	hsa-mir-222	0.700202	1
50312	111439	not predicted	adenocarcinoma, colon	hsa-mir-107	0.700202	1
50395	21041	not predicted	carcinoma, colon	hsa-mir-18b	0.700202	1
50397	90235	29038	adenocarcinoma, colon	hsa-mir-16	0.700202	1
50409	27751	30130	liver diseases [unspecific]	hsa-mir-17	0.700202	1
50427	3331	not predicted	gastric neoplasms	hsa-mir-30c	0.700202	1
50434	32047	39118	liver diseases [unspecific]	hsa-mir-20a	0.700202	1
50453	9189	not predicted	lymphoma	hsa-mir-93	0.700202	1
50466	7692	12468	carcinoma, colon	hsa-mir-221	0.700202	1
50475	8266	not predicted	leukemia	hsa-mir-221	0.700202	1
50478	150357	38631	malignant neoplasms [unspecific]	hsa-mir-30c	0.700202	1
50481	43693	not predicted	carcinoma, colon	hsa-mir-592	0.700202	1
50499	31801	31344	cardiovascular diseases [unspecific]	hsa-mir-32	0.700202	1
50517	6717	not predicted	ovarian neoplasms	hsa-mir-630	0.698809	1
50541	11763	not predicted	ovarian neoplasms	hsa-mir-886	0.698809	1
50567	10683	not predicted	retinoblastoma	hsa-mir-222	0.698809	1
50621	6981	37880	hepatitis c virus infection	hsa-mir-222	0.698809	1
50661	84175	1874	carcinoma, bladder	hsa-mir-218	0.698809	1
50721	3503	36028	neoplasms [unspecific]	hsa-mir-625	0.698809	1
50762	7831	not predicted	ovarian neoplasms	hsa-mir-33b	0.698809	1
50775	60580	not predicted	muscle diseases [unspecific]	hsa-mir-214	0.698809	1
50840	3756	not predicted	colorectal carcinoma	hsa-mir-196b	0.697602	1
50872	206466	20407	viral myocarditis	hsa-mir-20b	0.697602	1
50887	79953	15594	viral myocarditis	hsa-mir-223	0.697602	1
50970	13158	not predicted	thyroid neoplasms	hsa-mir-181a	0.697602	1
50974	91258	16877	viral myocarditis	hsa-mir-146b	0.697602	1
51003	39309	44057	cardiovascular diseases [unspecific]	hsa-mir-146	0.697602	1
51008	27844	44157	cardiovascular diseases [unspecific]	hsa-mir-140	0.697602	1
51032	14051	44351	cardiovascular diseases [unspecific]	hsa-mir-132	0.697602	1
51067	21129	not predicted	diabetes mellitus, type 2	hsa-mir-181b	0.697602	1
51114	16380	42317	cardiovascular diseases [unspecific]	hsa-mir-124	0.697602	1
51122	42341	43606	cardiovascular diseases [unspecific]	hsa-mir-129	0.697602	1
51471	6627	not predicted	ovarian neoplasms	hsa-mir-489	0.697602	1
51538	29027	not predicted	gastrointestinal neoplasms	hsa-let-7a	0.697602	1
51539	17902	not predicted	diabetes mellitus, type 2	hsa-mir-193b	0.697602	1
51597	8150	not predicted	ovarian neoplasms	hsa-mir-454	0.697602	1
51629	15969	35355	cardiovascular diseases [unspecific]	hsa-mir-23a	0.697602	1
51786	5752	not predicted	pancreatic neoplasms	hsa-mir-128	0.697602	1
51928	33804	42368	cardiovascular diseases [unspecific]	hsa-mir-330	0.697602	1
51948	20641	42710	cardiovascular diseases [unspecific]	hsa-mir-30b	0.697602	1
52036	10016	not predicted	ovarian neoplasms	hsa-mir-744	0.697602	1
52071	150031	6806	viral myocarditis	hsa-mir-1	0.697602	1
52161	232412	3477	viral myocarditis	hsa-mir-381	0.697602	1
52333	22500	34702	cardiovascular diseases [unspecific]	hsa-mir-499	0.697602	1
52339	34323	not predicted	squamous cell carcinoma, esophageal	hsa-mir-193	0.697602	1
52423	3623	not predicted	ovarian neoplasms	hsa-mir-196b	0.697602	1
52424	7190	not predicted	squamous cell carcinoma, esophageal	hsa-mir-23a	0.697602	1
52498	30643	not predicted	carcinoma, gastric	hsa-mir-19b	0.697602	1
52550	29876	not predicted	carcinoma, gastric	hsa-mir-152	0.697602	1
52601	45599	not predicted	carcinoma, gastric	hsa-mir-187	0.697602	1
52645	8703	not predicted	pancreatic neoplasms	hsa-mir-376a	0.697602	1
52691	23400	not predicted	adenocarcinoma, pancreatic ductal	hsa-mir-181b	0.697602	1
52698	37678	23048	carcinoma, endometrial	hsa-let-7	0.697602	1
52700	105408	not predicted	carcinoma, gastric	hsa-mir-1228	0.697602	1
52790	70160	not predicted	carcinoma, gastric	hsa-mir-520b	0.697602	1
52796	60375	not predicted	carcinoma, gastric	hsa-mir-520d	0.697602	1
52807	29296	not predicted	squamous cell carcinoma, esophageal	hsa-mir-33b	0.697602	1
52866	16700	not predicted	squamous cell carcinoma, esophageal	hsa-mir-30d	0.697602	1
52879	3033	not predicted	ovarian neoplasms	hsa-mir-92a	0.697602	1
52886	11207	not predicted	ovarian neoplasms	hsa-mir-940	0.697602	1
52929	318995	30656	porcine reproductive and respiratory syndrome virus infection	hsa-mir-30c	0.697602	1
52994	14077	not predicted	diabetes mellitus, type 2	hsa-mir-200a	0.697602	1
53157	11759	not predicted	pancreatic neoplasms	hsa-mir-552	0.697602	1
53224	49270	20684	viral myocarditis	hsa-mir-21	0.697602	1
53226	9510	not predicted	squamous cell carcinoma, esophageal	hsa-mir-483	0.697602	1
53330	14688	not predicted	diabetes mellitus, type 2	hsa-mir-29b	0.697602	1
53347	15336	not predicted	diabetes mellitus, type 2	hsa-mir-27b	0.697602	1
53350	16436	not predicted	diabetes mellitus, type 2	hsa-mir-23b	0.697602	1
53382	15276	not predicted	diabetes mellitus, type 2	hsa-mir-34c	0.697602	1
53407	21145	not predicted	diabetes mellitus, type 2	hsa-mir-33a	0.697602	1
53410	33471	not predicted	diabetes mellitus, type 2	hsa-mir-33b	0.697602	1
53418	17642	not predicted	carcinoma, adrenocortical	hsa-mir-212	0.697602	1
53426	18313	not predicted	diabetes mellitus, type 2	hsa-mir-30b	0.697602	1
53429	11334	not predicted	diabetes mellitus, type 2	hsa-mir-30a	0.697602	1
53430	6681	not predicted	colorectal carcinoma	hsa-mir-187	0.697602	1
53431	28988	not predicted	diabetes mellitus, type 2	hsa-mir-30d	0.697602	1
53434	31269	not predicted	diabetes mellitus, type 2	hsa-mir-30c	0.697602	1
53448	62987	not predicted	adenocarcinoma, gastric	hsa-mir-302b	0.697602	1
53511	11911	not predicted	thyroid neoplasms	hsa-mir-375	0.697602	1
53525	54855	not predicted	carcinoma, gastric	hsa-mir-331	0.697602	1
53575	27933	not predicted	thyroid neoplasms	hsa-mir-326	0.697602	1
53599	44497	not predicted	thyroid neoplasms	hsa-mir-323	0.697602	1
[truncated: 2,951 more rows]
